# Supplementary material for: Visualization and Exploration of Conserved Regulatory Modules Using ReXSpecies 2
Source: BMC Evol Biol. 2011 Sep 24;11:267. doi: 10.1186/1471-2148-11-267 (PMC3203875; doi:10.1186/1471-2148-11-267)
Supplement: Additional file 2 — BED detail format file with the annotations for the CR3 region. This file can be uploaded to UCSC. It contains the transcription factor binding site pattern found in the conserved murine CR3 region near the Pou5f1 gene. All transcription factor binding sites are annotated with their STRING [31,32] and their iHOP [33,34] annotations, if available. [file 1471-2148-11-267-S2.TXT]

browser position chr17:35641596-35641885
track name="m1:vad1:s63:6_1" type=bedDetail description="#1 !s=2572 bls=411@[Eutheria]" visibility=3 color=170,71,204 useScore=1 db=mm9 url=http://www.ihop-net.org/UniPub/iHOP/in?syns_1=$$&ncbi_tax_id_1=10090 htmlUrl=http://bio.math-inf.uni-greifswald.de/rexspecies2/getFile/cached/1/p/f/pub/docs/rsDesc.html
chr17	35641668	35641681	MEIS1	785	+	MEIS1	<SCRIPT Language="JavaScript"> function ihop(url) { location.href=url; } </SCRIPT><table><tr><td>Model made for</td><td>Homo sapiens, Xenopus laevis, Mus musculus</td></tr></table> <h2>About the matching model:</h2><p><a href="http://www.ncbi.nlm.nih.gov/gene/4211" target="_blank">Gene 4211 at NCBI</a></p><h3>iHOP says (Homo sapiens):</h3>Taken together, these data suggest that in <SPAN style="co…
chr17	35641669	35641678	Mafb	805	+	Mafb	<SCRIPT Language="JavaScript"> function ihop(url) { location.href=url; } </SCRIPT><table><tr><td>Model made for</td><td>Rattus norvegicus</td></tr></table> <h2>About the matching model:</h2><p><a href="http://www.ncbi.nlm.nih.gov/gene/54264" target="_blank">Gene 54264 at NCBI</a></p><h3>iHOP says (Rattus norvegicus):</h3>Here we describe properties of <SPAN style="color: #e0b50b; text-decoration:…
chr17	35641669	35641678	cap	794	+	cap	<table><tr><td>Model made for</td><td></td></tr></table> <h2>About the matching model:</h2><hr /><h2>Model's TFs' homologs in target species Mus musculus:</h2><hr />
chr17	35641670	35641682	SMAD	876	+	SMAD	<SCRIPT Language="JavaScript"> function ihop(url) { location.href=url; } </SCRIPT><table><tr><td>Model made for</td><td>Homo sapiens, Brachydanio rerio, Mus musculus, Coturnix coturnix, Gallus gallus, Xenopus laevis, Sus scrofa, Rattus norvegicus</td></tr></table> <h2>About the matching model:</h2><p><a href="http://www.ncbi.nlm.nih.gov/gene/25671" target="_blank">Gene 25671 at NCBI</a></p><h3>iH…
chr17	35641670	35641681	Hand1Tcfe2a	770	-	Hand1Tcfe2a	<SCRIPT Language="JavaScript"> function ihop(url) { location.href=url; } </SCRIPT><table><tr><td>Model made for</td><td>Mus musculus</td></tr></table> <h2>About the matching model:</h2>Entry for target species Mus musculus: Gene 21423<p><a href="http://www.ncbi.nlm.nih.gov/gene/21423" target="_blank">Gene 21423 at NCBI</a></p><h3>iHOP says (Mus musculus):</h3> <A style="color: #0199CC; text-decor…
chr17	35641671	35641678	GATA3	788	+	GATA3	<SCRIPT Language="JavaScript"> function ihop(url) { location.href=url; } </SCRIPT><table><tr><td>Model made for</td><td>Homo sapiens</td></tr></table> <h2>About the matching model:</h2><p><a href="http://www.ncbi.nlm.nih.gov/gene/2625" target="_blank">Gene 2625 at NCBI</a></p><h3>iHOP says (Homo sapiens):</h3>Notch signaling is necessary for <A style="color: #0199CC; text-decoration: underline; f…
chr17	35641712	35641722	Sox17	764	+	Sox17	<SCRIPT Language="JavaScript"> function ihop(url) { location.href=url; } </SCRIPT><table><tr><td>Model made for</td><td>Mus musculus</td></tr></table> <h2>About the matching model:</h2>Entry for target species Mus musculus: Gene 20671<p><a href="http://www.ncbi.nlm.nih.gov/gene/20671" target="_blank">Gene 20671 at NCBI</a></p><h3>iHOP says (Mus musculus):</h3> <A style="color: #0199CC; text-decor…
chr17	35641713	35641722	STAT3	818	+	STAT3	<SCRIPT Language="JavaScript"> function ihop(url) { location.href=url; } </SCRIPT><table><tr><td>Model made for</td><td>Homo sapiens, Mus musculus</td></tr></table> <h2>About the matching model:</h2><p><a href="http://www.ncbi.nlm.nih.gov/gene/6774" target="_blank">Gene 6774 at NCBI</a></p><h3>iHOP says (Homo sapiens):</h3>Differential expression and <SPAN style="color: #e0b50b; text-decoration: …
chr17	35641713	35641722	STAT5A	926	+	STAT5A	<SCRIPT Language="JavaScript"> function ihop(url) { location.href=url; } </SCRIPT><table><tr><td>Model made for</td><td>Homo sapiens, Mus musculus</td></tr></table> <h2>About the matching model:</h2><p><a href="http://www.ncbi.nlm.nih.gov/gene/6776" target="_blank">Gene 6776 at NCBI</a></p><h3>iHOP says (Homo sapiens):</h3>Prolactin induces <SPAN style="color: #e0b50b; text-decoration: none; font…
chr17	35641713	35641724	PRGR	795	-	PRGR	<table><tr><td>Model made for</td><td>Homo sapiens, Mus musculus, Oryctolagus cuniculus, Gallus gallus, Ovis aries, Xenopus laevis, Felis silvestris, Rattus norvegicus</td></tr></table> <h2>About the matching model:</h2><p><a href="http://www.ncbi.nlm.nih.gov/gene/113402" target="_blank">Gene 113402 at NCBI</a></p><hr /><h2>Model's TFs' homologs in target species Mus musculus:</h2>100039624, 1000…
chr17	35641713	35641724	Klf4	759	-	Klf4	<SCRIPT Language="JavaScript"> function ihop(url) { location.href=url; } </SCRIPT><table><tr><td>Model made for</td><td>Mus musculus</td></tr></table> <h2>About the matching model:</h2>Entry for target species Mus musculus: Gene 16600<p><a href="http://www.ncbi.nlm.nih.gov/gene/16600" target="_blank">Gene 16600 at NCBI</a></p><h3>iHOP says (Mus musculus):</h3>Murine <SPAN style="color: #e0b50b; t…
chr17	35641718	35641725	USF2	800	-	USF2	<SCRIPT Language="JavaScript"> function ihop(url) { location.href=url; } </SCRIPT><table><tr><td>Model made for</td><td>Homo sapiens, Mus musculus, Rattus norvegicus</td></tr></table> <h2>About the matching model:</h2>Entry for target species Mus musculus: Gene 22282<p><a href="http://www.ncbi.nlm.nih.gov/gene/22282" target="_blank">Gene 22282 at NCBI</a></p><h3>iHOP says (Mus musculus):</h3>In m…
chr17	35641718	35641726	BRCA1	806	-	BRCA1	<SCRIPT Language="JavaScript"> function ihop(url) { location.href=url; } </SCRIPT><table><tr><td>Model made for</td><td>Homo sapiens</td></tr></table> <h2>About the matching model:</h2><p><a href="http://www.ncbi.nlm.nih.gov/gene/672" target="_blank">Gene 672 at NCBI</a></p><h3>iHOP says (Homo sapiens):</h3> <A style="color: #0199CC; text-decoration: underline; font-weight: bold;" href="javascrip…
chr17	35641716	35641725	BRCA1USF2	861	+	BRCA1USF2	<table><tr><td>Model made for</td><td>Homo sapiens</td></tr></table> <h2>About the matching model:</h2><hr /><h2>Model's TFs' homologs in target species Mus musculus:</h2><hr />
chr17	35641714	35641726	IRF	759	-	IRF	<SCRIPT Language="JavaScript"> function ihop(url) { location.href=url; } </SCRIPT><table><tr><td>Model made for</td><td>Homo sapiens, Mus musculus, Gallus gallus, Rattus norvegicus</td></tr></table> <h2>About the matching model:</h2><p><a href="http://www.ncbi.nlm.nih.gov/gene/84676" target="_blank">Gene 84676 at NCBI</a></p><h3>iHOP says (Homo sapiens):</h3>The <A style="color: #0199CC; text-dec…
chr17	35641718	35641728	RFX	750	+	RFX	<SCRIPT Language="JavaScript"> function ihop(url) { location.href=url; } </SCRIPT><table><tr><td>Model made for</td><td>Homo sapiens, Mus musculus, Rattus norvegicus</td></tr></table> <h2>About the matching model:</h2><p><a href="http://www.ncbi.nlm.nih.gov/gene/5989" target="_blank">Gene 5989 at NCBI</a></p><h3>iHOP says (Homo sapiens):</h3>In contrast to current models, binding of <A style="col…
chr17	35641671	35641681	SMAD3	1000	-	SMAD3	<SCRIPT Language="JavaScript"> function ihop(url) { location.href=url; } </SCRIPT><table><tr><td>Model made for</td><td>Homo sapiens, Brachydanio rerio, Mus musculus, Gallus gallus, Rattus norvegicus, Sus scrofa</td></tr></table> <h2>About the matching model:</h2><p><a href="http://www.ncbi.nlm.nih.gov/gene/4088" target="_blank">Gene 4088 at NCBI</a></p><h3>iHOP says (Homo sapiens):</h3>TGF-beta …
chr17	35641668	35641676	DBP	910	+	DBP	<table><tr><td>Model made for</td><td>Homo sapiens, Rattus norvegicus</td></tr></table> <h2>About the matching model:</h2><hr /><h2>Model's TFs' homologs in target species Mus musculus:</h2><hr />
