# Supplementary material for: Visualization and Exploration of Conserved Regulatory Modules Using ReXSpecies 2
Source: BMC Evol Biol. 2011 Sep 24;11:267. doi: 10.1186/1471-2148-11-267 (PMC3203875; doi:10.1186/1471-2148-11-267)
Supplement: Additional file 3 — BED detail format file with the annotations for the CR1 region. This file can be uploaded to UCSC. It contains all transcription factor binding site patterns found in the conserved murine CR1 region near the Pou5f1 gene. All transcription factor binding sites are annotated with their STRING [31,32] and their iHOP [33,34] annotations, if available. [file 1471-2148-11-267-S3.TXT]

browser position chr17:35642899-35643011
track name="m5:vad1:s73:980" type=bedDetail description="#1 !bls=952@[Eutele]" visibility=3 color=179,204,107 useScore=1 db=mm9 url=http://www.ihop-net.org/UniPub/iHOP/in?syns_1=$$&ncbi_tax_id_1=10090 htmlUrl=http://bio.math-inf.uni-greifswald.de/rexspecies2/getFile/cached/1/p/f/pub/docs/rsDesc.html
chr17	35642968	35642976	[@ETF+85:6bp]	945	+	ETF	<SCRIPT Language="JavaScript">  function ihop(url) {  location.href=url;  }  </SCRIPT><table><tr><td>Model made for</td><td>Homo sapiens, Rattus norvegicus</td></tr></table> <h2>About the matching model:</h2><p><a href="http://www.ncbi.nlm.nih.gov/gene/8463" target="_blank">Gene 8463 at NCBI</a></p><h3>iHOP says (Homo sapiens):</h3>Localization of human transcription factor <A style="color: #0199CC; text-decoration: underline; font-weight: bold;" href="javascript:if(!window.ihop) { window.location.href='http://www.ihop-net.org/UniPub/iHOP/go?ID1=93865'; } else { ihop('http://www.ihop-net.org/UniPub/iHOP/go?ID1=93865'); } " onmouseover="window.status='iHOP - Information Hyperlinked over Proteins'; return true;" onmouseout="window.status=''; return true;">     TEF-4</A> and <A style="color: #0199CC; text-decoration: underline; font-weight: bold;" href="javascript:if(!window.ihop) { window.location.href='http://www.ihop-net.org/UniPub/iHOP/go?ID1=92651'; } else { ihop('http://www.ihop-net.org/UniPub/iHOP/go?ID1=92651'); } " onmouseover="window.status='iHOP - Information Hyperlinked over Proteins'; return true;" onmouseout="window.status=''; return true;">     TEF-5</A> (<A style="color: #0199CC; text-decoration: underline; font-weight: bold;" href="javascript:if(!window.ihop) { window.location.href='http://www.ihop-net.org/UniPub/iHOP/go?ID1=93865'; } else { ihop('http://www.ihop-net.org/UniPub/iHOP/go?ID1=93865'); } " onmouseover="window.status='iHOP - Information Hyperlinked over Proteins'; return true;" onmouseout="window.status=''; return true;">     TEAD2</A>, <A style="color: #0199CC; text-decoration: underline; font-weight: bold;" href="javascript:if(!window.ihop) { window.location.href='http://www.ihop-net.org/UniPub/iHOP/go?ID1=92651'; } else { ihop('http://www.ihop-net.org/UniPub/iHOP/go?ID1=92651'); } " onmouseover="window.status='iHOP - Information Hyperlinked over Proteins'; return true;" onmouseout="window.status=''; return true;">     TEAD3</A>) genes to <SPAN style="color: #e0b50b; text-decoration: none; font-weight: bold;">     chromosomes</SPAN> 19q13.3 and 6p21.2 using <SPAN style="color: #e0b50b; text-decoration: none; font-weight: bold;">     fluorescence</SPAN>     <SPAN style="color: #e0b50b; text-decoration: none; font-weight: bold;">     in situ hybridization</SPAN> and <SPAN style="color: #e0b50b; text-decoration: none; font-weight: bold;">     radiation hybrid</SPAN> analysis.    No canonical TATA or CAAT boxes could be identified within the 1341 nucleotides upstream of the putative <SPAN style="color: #e0b50b; text-decoration: none; font-weight: bold;">     transcription start site</SPAN>, although the 5'-flanking region contained a <A style="color: #0199CC; text-decoration: underline; font-weight: bold;" href="javascript:if(!window.ihop) { window.location.href='http://www.ihop-net.org/UniPub/iHOP/go?ID1=93707'; } else { ihop('http://www.ihop-net.org/UniPub/iHOP/go?ID1=93707'); } " onmouseover="window.status='iHOP - Information Hyperlinked over Proteins'; return true;" onmouseout="window.status=''; return true;">     CpG island</A> and several putative <SPAN style="color: #000000; text-decoration: none; font-weight: bold;">     binding</SPAN> motifs for transcription factors Sp1 and <A style="color: #0199CC; text-decoration: underline; font-weight: bold;" href="javascript:if(!window.ihop) { window.location.href='http://www.ihop-net.org/UniPub/iHOP/go?ID1=93865'; } else { ihop('http://www.ihop-net.org/UniPub/iHOP/go?ID1=93865'); } " onmouseover="window.status='iHOP - Information Hyperlinked over Proteins'; return true;" onmouseout="window.status=''; return true;">     ETF</A>.    In conclusion, both <A style="color: #0199CC; text-decoration: underline; font-weight: bold;" href="javascript:if(!window.ihop) { window.location.href='http://www.ihop-net.org/UniPub/iHOP/go?ID1=93865'; } else { ihop('http://www.ihop-net.org/UniPub/iHOP/go?ID1=93865'); } " onmouseover="window.status='iHOP - Information Hyperlinked over Proteins'; return true;" onmouseout="window.status=''; return true;">     ETF</A> and PN are effective in maintaining <SPAN style="color: #e0b50b; text-decoration: none; font-weight: bold;">     nutritional status</SPAN> post-BMT.    <FONT size="-2"> <I>Content provided by </I><A href="javascript:if(!window.ihop) { window.location.href='http://www.ihop-net.org/UniPub/iHOP/index.html'; } else { ihop('http://www.ihop-net.org/UniPub/iHOP/index.html'); }" onmouseover="window.status='iHOP - Information Hyperlinked over Proteins'; return true;" onmouseout="window.status=''; return true;" style="text-decoration: underline; color:#0199CC;"><B>iHOP</B> - <I>Information Hyperlinked over Proteins</I></A>.</FONT><A href="http://www.ihop-net.org/UniPub/iHOP/index.html" onmouseover="window.status=''; return true;" onmouseout="window.status=''; return true;" style="text-decoration: none; color:#FFFFFF; ">.</A><A href="http://cbio.mskcc.org/~hoffmann/index.html" onmouseover="window.status=''; return true;" onmouseout="window.status=''; return true;" style="text-decoration: none; color:#FFFFFF; ">.</A><A href="javascript:if(!window.ihop) { window.location.href='http://www.ihop-net.org/UniPub/iHOP/index.html'; } else { ihop('http://www.ihop-net.org/UniPub/iHOP/index.html'); }" onmouseover="window.status='iHOP - Information Hyperlinked over Proteins'; return true;" onmouseout="window.status=''; return true;"><IMG src="http://www.ihop-net.org/UniPub/html/img/hop/for_ref/iHOP_logo_50pc.png" border="0" align="left"/></A><hr /><h3>STRING says (Homo sapiens):</h3><p>Transcriptional enhancer factor TEF-4 (TEA domain family member 2) (TEAD-2); Putative transcription factor that binds to the SPH and GT-IIC "enhansons" (5'-GTGGAATGT-3'). May be involved in the gene regulation of neural development. Binds to the M-CAT motif (By similarity)</p><h2>Model's TFs' homologs in target species Mus musculus:</h2>21677<p><a href="http://www.ncbi.nlm.nih.gov/gene/21677" target="_blank">Gene 21677 at NCBI</a></p><h3>iHOP says:</h3>    <A style="color: #0199CC; text-decoration: underline; font-weight: bold;" href="javascript:if(!window.ihop) { window.location.href='http://www.ihop-net.org/UniPub/iHOP/go?ID1=125477'; } else { ihop('http://www.ihop-net.org/UniPub/iHOP/go?ID1=125477'); } " onmouseover="window.status='iHOP - Information Hyperlinked over Proteins'; return true;" onmouseout="window.status=''; return true;">     Tead2</A>, and its co-activator <A style="color: #0199CC; text-decoration: underline; font-weight: bold;" href="javascript:if(!window.ihop) { window.location.href='http://www.ihop-net.org/UniPub/iHOP/go?ID1=125993'; } else { ihop('http://www.ihop-net.org/UniPub/iHOP/go?ID1=125993'); } " onmouseover="window.status='iHOP - Information Hyperlinked over Proteins'; return true;" onmouseout="window.status=''; return true;">     YAP65</A>, are co-expressed with <A style="color: #0199CC; text-decoration: underline; font-weight: bold;" href="javascript:if(!window.ihop) { window.location.href='http://www.ihop-net.org/UniPub/iHOP/go?ID1=123400'; } else { ihop('http://www.ihop-net.org/UniPub/iHOP/go?ID1=123400'); } " onmouseover="window.status='iHOP - Information Hyperlinked over Proteins'; return true;" onmouseout="window.status=''; return true;">     Pax3</A> in the dorsal <SPAN style="color: #e0b50b; text-decoration: none; font-weight: bold;">     neural tube</SPAN>, and mutation of the <A style="color: #0199CC; text-decoration: underline; font-weight: bold;" href="javascript:if(!window.ihop) { window.location.href='http://www.ihop-net.org/UniPub/iHOP/go?ID1=125477'; } else { ihop('http://www.ihop-net.org/UniPub/iHOP/go?ID1=125477'); } " onmouseover="window.status='iHOP - Information Hyperlinked over Proteins'; return true;" onmouseout="window.status=''; return true;">     Tead2</A>     <SPAN style="color: #000000; text-decoration: none; font-weight: bold;">          binding site</SPAN> in the context of <A style="color: #0199CC; text-decoration: underline; font-weight: bold;" href="javascript:if(!window.ihop) { window.location.href='http://www.ihop-net.org/UniPub/iHOP/go?ID1=123400'; } else { ihop('http://www.ihop-net.org/UniPub/iHOP/go?ID1=123400'); } " onmouseover="window.status='iHOP - Information Hyperlinked over Proteins'; return true;" onmouseout="window.status=''; return true;">     Pax3</A> transgenic constructs abolishes neural expression.    Query of the expression timing and genomic sequences of <A style="color: #0199CC; text-decoration: underline; font-weight: bold;" href="javascript:if(!window.ihop) { window.location.href='http://www.ihop-net.org/UniPub/iHOP/go?ID1=125477'; } else { ihop('http://www.ihop-net.org/UniPub/iHOP/go?ID1=125477'); } " onmouseover="window.status='iHOP - Information Hyperlinked over Proteins'; return true;" onmouseout="window.status=''; return true;">     Tead2</A> suggested direct regulation by <A style="color: #0199CC; text-decoration: underline; font-weight: bold;" href="javascript:if(!window.ihop) { window.location.href='http://www.ihop-net.org/UniPub/iHOP/go?ID1=123038'; } else { ihop('http://www.ihop-net.org/UniPub/iHOP/go?ID1=123038'); } " onmouseover="window.status='iHOP - Information Hyperlinked over Proteins'; return true;" onmouseout="window.status=''; return true;">     MyoD</A>, and consistent with this, <A style="color: #0199CC; text-decoration: underline; font-weight: bold;" href="javascript:if(!window.ihop) { window.location.href='http://www.ihop-net.org/UniPub/iHOP/go?ID1=123038'; } else { ihop('http://www.ihop-net.org/UniPub/iHOP/go?ID1=123038'); } " onmouseover="window.status='iHOP - Information Hyperlinked over Proteins'; return true;" onmouseout="window.status=''; return true;">     MyoD</A> directly <SPAN style="color: #000000; text-decoration: none; font-weight: bold;">     bound</SPAN> to two strong E-boxes in the first <SPAN style="color: #e0b50b; text-decoration: none; font-weight: bold;">     intron</SPAN> of <A style="color: #0199CC; text-decoration: underline; font-weight: bold;" href="javascript:if(!window.ihop) { window.location.href='http://www.ihop-net.org/UniPub/iHOP/go?ID1=125477'; } else { ihop('http://www.ihop-net.org/UniPub/iHOP/go?ID1=125477'); } " onmouseover="window.status='iHOP - Information Hyperlinked over Proteins'; return true;" onmouseout="window.status=''; return true;">     Tead2</A> by <SPAN style="color: #e0b50b; text-decoration: none; font-weight: bold;">     chromatin immunoprecipitation</SPAN> assay.    Co-transfection of <A style="color: #0199CC; text-decoration: underline; font-weight: bold;" href="javascript:if(!window.ihop) { window.location.href='http://www.ihop-net.org/UniPub/iHOP/go?ID1=125477'; } else { ihop('http://www.ihop-net.org/UniPub/iHOP/go?ID1=125477'); } " onmouseover="window.status='iHOP - Information Hyperlinked over Proteins'; return true;" onmouseout="window.status=''; return true;">     Tead2</A> and <A style="color: #0199CC; text-decoration: underline; font-weight: bold;" href="javascript:if(!window.ihop) { window.location.href='http://www.ihop-net.org/UniPub/iHOP/go?ID1=121011'; } else { ihop('http://www.ihop-net.org/UniPub/iHOP/go?ID1=121011'); } " onmouseover="window.status='iHOP - Information Hyperlinked over Proteins'; return true;" onmouseout="window.status=''; return true;">     Fgfr4</A> promoter reporter constructs into C2C12 <SPAN style="color: #e0b50b; text-decoration: none; font-weight: bold;">     myotubes</SPAN> showed <A style="color: #0199CC; text-decoration: underline; font-weight: bold;" href="javascript:if(!window.ihop) { window.location.href='http://www.ihop-net.org/UniPub/iHOP/go?ID1=125477'; } else { ihop('http://www.ihop-net.org/UniPub/iHOP/go?ID1=125477'); } " onmouseover="window.status='iHOP - Information Hyperlinked over Proteins'; return true;" onmouseout="window.status=''; return true;">     Tead2</A> to <SPAN style="color: #000000; text-decoration: none; font-weight: bold;">     activate</SPAN>     <A style="color: #0199CC; text-decoration: underline; font-weight: bold;" href="javascript:if(!window.ihop) { window.location.href='http://www.ihop-net.org/UniPub/iHOP/go?ID1=121011'; } else { ihop('http://www.ihop-net.org/UniPub/iHOP/go?ID1=121011'); } " onmouseover="window.status='iHOP - Information Hyperlinked over Proteins'; return true;" onmouseout="window.status=''; return true;">     Fgfr4</A>, and mutation of the M-CAT motif in the <A style="color: #0199CC; text-decoration: underline; font-weight: bold;" href="javascript:if(!window.ihop) { window.location.href='http://www.ihop-net.org/UniPub/iHOP/go?ID1=121011'; } else { ihop('http://www.ihop-net.org/UniPub/iHOP/go?ID1=121011'); } " onmouseover="window.status='iHOP - Information Hyperlinked over Proteins'; return true;" onmouseout="window.status=''; return true;">     Fgfr4</A> promoter abolished these effects.    <FONT size="-2"> <I>Content provided by </I><A href="javascript:if(!window.ihop) { window.location.href='http://www.ihop-net.org/UniPub/iHOP/index.html'; } else { ihop('http://www.ihop-net.org/UniPub/iHOP/index.html'); }" onmouseover="window.status='iHOP - Information Hyperlinked over Proteins'; return true;" onmouseout="window.status=''; return true;" style="text-decoration: underline; color:#0199CC;"><B>iHOP</B> - <I>Information Hyperlinked over Proteins</I></A>.</FONT><A href="http://www.ihop-net.org/UniPub/iHOP/index.html" onmouseover="window.status=''; return true;" onmouseout="window.status=''; return true;" style="text-decoration: none; color:#FFFFFF; ">.</A><A href="http://cbio.mskcc.org/~hoffmann/index.html" onmouseover="window.status=''; return true;" onmouseout="window.status=''; return true;" style="text-decoration: none; color:#FFFFFF; ">.</A><A href="javascript:if(!window.ihop) { window.location.href='http://www.ihop-net.org/UniPub/iHOP/index.html'; } else { ihop('http://www.ihop-net.org/UniPub/iHOP/index.html'); }" onmouseover="window.status='iHOP - Information Hyperlinked over Proteins'; return true;" onmouseout="window.status=''; return true;"><IMG src="http://www.ihop-net.org/UniPub/html/img/hop/for_ref/iHOP_logo_50pc.png" border="0" align="left"/></A><hr /><h3>STRING says:</h3><p>TEA domain family member 2; Putative transcription factor that binds to the SPH and GT-IIC "enhansons" (5'-GTGGAATGT-3'). May be involved in the gene regulation of neural development. Binds to the M-CAT motif</p>
chr17	35642962	35642969	[@ETS1-78:5bp]	807	-	ETS1	<SCRIPT Language="JavaScript">  function ihop(url) {  location.href=url;  }  </SCRIPT><table><tr><td>Model made for</td><td>Homo sapiens</td></tr></table> <h2>About the matching model:</h2><p><a href="http://www.ncbi.nlm.nih.gov/gene/2113" target="_blank">Gene 2113 at NCBI</a></p><h3>iHOP says (Homo sapiens):</h3>Clinical implications of expression of <A style="color: #0199CC; text-decoration: underline; font-weight: bold;" href="javascript:if(!window.ihop) { window.location.href='http://www.ihop-net.org/UniPub/iHOP/go?ID1=88067'; } else { ihop('http://www.ihop-net.org/UniPub/iHOP/go?ID1=88067'); } " onmouseover="window.status='iHOP - Information Hyperlinked over Proteins'; return true;" onmouseout="window.status=''; return true;">     ETS-1</A> in relation to angiogenesis in <SPAN style="color: #e0b50b; text-decoration: none; font-weight: bold;">     ovarian cancers</SPAN>.    Both <A style="color: #0199CC; text-decoration: underline; font-weight: bold;" href="javascript:if(!window.ihop) { window.location.href='http://www.ihop-net.org/UniPub/iHOP/go?ID1=88067'; } else { ihop('http://www.ihop-net.org/UniPub/iHOP/go?ID1=88067'); } " onmouseover="window.status='iHOP - Information Hyperlinked over Proteins'; return true;" onmouseout="window.status=''; return true;">     ETS-1</A> histoscores and ets-1 mRNA levels increased with the progression of <SPAN style="color: #e0b50b; text-decoration: none; font-weight: bold;">     ovarian cancers</SPAN>.    This result prompted us to study whether <A style="color: #0199CC; text-decoration: underline; font-weight: bold;" href="javascript:if(!window.ihop) { window.location.href='http://www.ihop-net.org/UniPub/iHOP/go?ID1=88067'; } else { ihop('http://www.ihop-net.org/UniPub/iHOP/go?ID1=88067'); } " onmouseover="window.status='iHOP - Information Hyperlinked over Proteins'; return true;" onmouseout="window.status=''; return true;">     ETS-1</A> works as an angiogenic mediator in <SPAN style="color: #e0b50b; text-decoration: none; font-weight: bold;">     ovarian cancers</SPAN>.    <FONT size="-2"> <I>Content provided by </I><A href="javascript:if(!window.ihop) { window.location.href='http://www.ihop-net.org/UniPub/iHOP/index.html'; } else { ihop('http://www.ihop-net.org/UniPub/iHOP/index.html'); }" onmouseover="window.status='iHOP - Information Hyperlinked over Proteins'; return true;" onmouseout="window.status=''; return true;" style="text-decoration: underline; color:#0199CC;"><B>iHOP</B> - <I>Information Hyperlinked over Proteins</I></A>.</FONT><A href="http://www.ihop-net.org/UniPub/iHOP/index.html" onmouseover="window.status=''; return true;" onmouseout="window.status=''; return true;" style="text-decoration: none; color:#FFFFFF; ">.</A><A href="http://cbio.mskcc.org/~hoffmann/index.html" onmouseover="window.status=''; return true;" onmouseout="window.status=''; return true;" style="text-decoration: none; color:#FFFFFF; ">.</A><A href="javascript:if(!window.ihop) { window.location.href='http://www.ihop-net.org/UniPub/iHOP/index.html'; } else { ihop('http://www.ihop-net.org/UniPub/iHOP/index.html'); }" onmouseover="window.status='iHOP - Information Hyperlinked over Proteins'; return true;" onmouseout="window.status=''; return true;"><IMG src="http://www.ihop-net.org/UniPub/html/img/hop/for_ref/iHOP_logo_50pc.png" border="0" align="left"/></A><hr /><h3>STRING says (Homo sapiens):</h3><p>C-ets-1 protein (p54); Transcription factor</p><h2>Model's TFs' homologs in target species Mus musculus:</h2>23871<p><a href="http://www.ncbi.nlm.nih.gov/gene/23871" target="_blank">Gene 23871 at NCBI</a></p><h3>iHOP says:</h3>In conclusion, <A style="color: #0199CC; text-decoration: underline; font-weight: bold;" href="javascript:if(!window.ihop) { window.location.href='http://www.ihop-net.org/UniPub/iHOP/go?ID1=313185'; } else { ihop('http://www.ihop-net.org/UniPub/iHOP/go?ID1=313185'); } " onmouseover="window.status='iHOP - Information Hyperlinked over Proteins'; return true;" onmouseout="window.status=''; return true;">     VEGF</A>     <SPAN style="color: #000000; text-decoration: none; font-weight: bold;">     induces</SPAN>     <A style="color: #0199CC; text-decoration: underline; font-weight: bold;" href="javascript:if(!window.ihop) { window.location.href='http://www.ihop-net.org/UniPub/iHOP/go?ID1=126150'; } else { ihop('http://www.ihop-net.org/UniPub/iHOP/go?ID1=126150'); } " onmouseover="window.status='iHOP - Information Hyperlinked over Proteins'; return true;" onmouseout="window.status=''; return true;">     Ets-1</A> expression in bovine retinal <SPAN style="color: #e0b50b; text-decoration: none; font-weight: bold;">     endothelial cells</SPAN> and its expression is protein kinase C/ERK pathway-dependent.    We further show that <A style="color: #0199CC; text-decoration: underline; font-weight: bold;" href="javascript:if(!window.ihop) { window.location.href='http://www.ihop-net.org/UniPub/iHOP/go?ID1=126150'; } else { ihop('http://www.ihop-net.org/UniPub/iHOP/go?ID1=126150'); } " onmouseover="window.status='iHOP - Information Hyperlinked over Proteins'; return true;" onmouseout="window.status=''; return true;">     Ets1</A>     <SPAN style="color: #000000; text-decoration: none; font-weight: bold;">     promotes</SPAN> expression of <A style="color: #0199CC; text-decoration: underline; font-weight: bold;" href="javascript:if(!window.ihop) { window.location.href='http://www.ihop-net.org/UniPub/iHOP/go?ID1=119870'; } else { ihop('http://www.ihop-net.org/UniPub/iHOP/go?ID1=119870'); } " onmouseover="window.status='iHOP - Information Hyperlinked over Proteins'; return true;" onmouseout="window.status=''; return true;">     Runx3</A>, a transcription factor important for CD8 <SPAN style="color: #e0b50b; text-decoration: none; font-weight: bold;">     T cell</SPAN> differentiation and the cessation of Cd4 <SPAN style="color: #e0b50b; text-decoration: none; font-weight: bold;">     gene expression</SPAN>.    Functional relevance was demonstrated through mutations in the <A style="color: #0199CC; text-decoration: underline; font-weight: bold;" href="javascript:if(!window.ihop) { window.location.href='http://www.ihop-net.org/UniPub/iHOP/go?ID1=126150'; } else { ihop('http://www.ihop-net.org/UniPub/iHOP/go?ID1=126150'); } " onmouseover="window.status='iHOP - Information Hyperlinked over Proteins'; return true;" onmouseout="window.status=''; return true;">     Ets-1</A> and <A style="color: #0199CC; text-decoration: underline; font-weight: bold;" href="javascript:if(!window.ihop) { window.location.href='http://www.ihop-net.org/UniPub/iHOP/go?ID1=119864'; } else { ihop('http://www.ihop-net.org/UniPub/iHOP/go?ID1=119864'); } " onmouseover="window.status='iHOP - Information Hyperlinked over Proteins'; return true;" onmouseout="window.status=''; return true;">     Runx2</A> consensus <SPAN style="color: #000000; text-decoration: none; font-weight: bold;">          binding sites</SPAN> resulting in &gt;60% decrease in <A style="color: #0199CC; text-decoration: underline; font-weight: bold;" href="javascript:if(!window.ihop) { window.location.href='http://www.ihop-net.org/UniPub/iHOP/go?ID1=124842'; } else { ihop('http://www.ihop-net.org/UniPub/iHOP/go?ID1=124842'); } " onmouseover="window.status='iHOP - Information Hyperlinked over Proteins'; return true;" onmouseout="window.status=''; return true;">          OPN</A> transcription.    <FONT size="-2"> <I>Content provided by </I><A href="javascript:if(!window.ihop) { window.location.href='http://www.ihop-net.org/UniPub/iHOP/index.html'; } else { ihop('http://www.ihop-net.org/UniPub/iHOP/index.html'); }" onmouseover="window.status='iHOP - Information Hyperlinked over Proteins'; return true;" onmouseout="window.status=''; return true;" style="text-decoration: underline; color:#0199CC;"><B>iHOP</B> - <I>Information Hyperlinked over Proteins</I></A>.</FONT><A href="http://www.ihop-net.org/UniPub/iHOP/index.html" onmouseover="window.status=''; return true;" onmouseout="window.status=''; return true;" style="text-decoration: none; color:#FFFFFF; ">.</A><A href="http://cbio.mskcc.org/~hoffmann/index.html" onmouseover="window.status=''; return true;" onmouseout="window.status=''; return true;" style="text-decoration: none; color:#FFFFFF; ">.</A><A href="javascript:if(!window.ihop) { window.location.href='http://www.ihop-net.org/UniPub/iHOP/index.html'; } else { ihop('http://www.ihop-net.org/UniPub/iHOP/index.html'); }" onmouseover="window.status='iHOP - Information Hyperlinked over Proteins'; return true;" onmouseout="window.status=''; return true;"><IMG src="http://www.ihop-net.org/UniPub/html/img/hop/for_ref/iHOP_logo_50pc.png" border="0" align="left"/></A><hr /><h3>STRING says:</h3><p>E26 avian leukemia oncogene 1, 5' domain; Transcription factor</p>
track name="m3:vad1:s73:980" type=bedDetail description="#2 !bls=903@[Boreot,Eutele]" visibility=3 color=170,71,204 useScore=1 db=mm9 url=http://www.ihop-net.org/UniPub/iHOP/in?syns_1=$$&ncbi_tax_id_1=10090 htmlUrl=http://bio.math-inf.uni-greifswald.de/rexspecies2/getFile/cached/1/p/f/pub/docs/rsDesc.html
chr17	35642930	35642940	[@WT1:38:8bp]	943	-	WT1	<SCRIPT Language="JavaScript">  function ihop(url) {  location.href=url;  }  </SCRIPT><table><tr><td>Model made for</td><td>Homo sapiens, Rattus norvegicus, Mus musculus</td></tr></table> <h2>About the matching model:</h2><p><a href="http://www.ncbi.nlm.nih.gov/gene/7490" target="_blank">Gene 7490 at NCBI</a></p><h3>iHOP says (Homo sapiens):</h3>Frequency and heritability of <A style="color: #0199CC; text-decoration: underline; font-weight: bold;" href="javascript:if(!window.ihop) { window.location.href='http://www.ihop-net.org/UniPub/iHOP/go?ID1=93117'; } else { ihop('http://www.ihop-net.org/UniPub/iHOP/go?ID1=93117'); } " onmouseover="window.status='iHOP - Information Hyperlinked over Proteins'; return true;" onmouseout="window.status=''; return true;">     WT1</A> mutations in nonsyndromic <SPAN style="color: #e0b50b; text-decoration: none; font-weight: bold;">     Wilms' tumor</SPAN> patients: a UK Children's Cancer Study Group Study.    The disease is caused by mutations that affect the <SPAN style="color: #e0b50b; text-decoration: none; font-weight: bold;">     zinc finger</SPAN> structure of the <SPAN style="color: #e0b50b; text-decoration: none; font-weight: bold;">     Wilms' tumor</SPAN> protein (<A style="color: #0199CC; text-decoration: underline; font-weight: bold;" href="javascript:if(!window.ihop) { window.location.href='http://www.ihop-net.org/UniPub/iHOP/go?ID1=93117'; } else { ihop('http://www.ihop-net.org/UniPub/iHOP/go?ID1=93117'); } " onmouseover="window.status='iHOP - Information Hyperlinked over Proteins'; return true;" onmouseout="window.status=''; return true;">     WT1</A>), but the mechanisms whereby these mutations result in glomerulosclerosis remain largely obscure.    A stable <SPAN style="color: #e0b50b; text-decoration: none; font-weight: bold;">     cell line</SPAN> was established from MCF10AT3B cells that ectopically expressed the <SPAN style="color: #e0b50b; text-decoration: none; font-weight: bold;">     Wilms' tumor</SPAN> suppressor, <A style="color: #0199CC; text-decoration: underline; font-weight: bold;" href="javascript:if(!window.ihop) { window.location.href='http://www.ihop-net.org/UniPub/iHOP/go?ID1=93117'; } else { ihop('http://www.ihop-net.org/UniPub/iHOP/go?ID1=93117'); } " onmouseover="window.status='iHOP - Information Hyperlinked over Proteins'; return true;" onmouseout="window.status=''; return true;">     WT1</A>.    <FONT size="-2"> <I>Content provided by </I><A href="javascript:if(!window.ihop) { window.location.href='http://www.ihop-net.org/UniPub/iHOP/index.html'; } else { ihop('http://www.ihop-net.org/UniPub/iHOP/index.html'); }" onmouseover="window.status='iHOP - Information Hyperlinked over Proteins'; return true;" onmouseout="window.status=''; return true;" style="text-decoration: underline; color:#0199CC;"><B>iHOP</B> - <I>Information Hyperlinked over Proteins</I></A>.</FONT><A href="http://www.ihop-net.org/UniPub/iHOP/index.html" onmouseover="window.status=''; return true;" onmouseout="window.status=''; return true;" style="text-decoration: none; color:#FFFFFF; ">.</A><A href="http://cbio.mskcc.org/~hoffmann/index.html" onmouseover="window.status=''; return true;" onmouseout="window.status=''; return true;" style="text-decoration: none; color:#FFFFFF; ">.</A>Entry for target species Mus musculus: Gene 22431<p><a href="http://www.ncbi.nlm.nih.gov/gene/22431" target="_blank">Gene 22431 at NCBI</a></p><h3>iHOP says (Mus musculus):</h3>Our results show that <A style="color: #0199CC; text-decoration: underline; font-weight: bold;" href="javascript:if(!window.ihop) { window.location.href='http://www.ihop-net.org/UniPub/iHOP/go?ID1=123097'; } else { ihop('http://www.ihop-net.org/UniPub/iHOP/go?ID1=123097'); } " onmouseover="window.status='iHOP - Information Hyperlinked over Proteins'; return true;" onmouseout="window.status=''; return true;">     nestin</A> is <SPAN style="color: #000000; text-decoration: none; font-weight: bold;">     expressed</SPAN> at different stages of kidney and cardiac development and suggest that its expression in these organs might be <SPAN style="color: #000000; text-decoration: none; font-weight: bold;">     regulated</SPAN> by the <SPAN style="color: #e0b50b; text-decoration: none; font-weight: bold;">     Wilms' tumor</SPAN> suppressor <A style="color: #0199CC; text-decoration: underline; font-weight: bold;" href="javascript:if(!window.ihop) { window.location.href='http://www.ihop-net.org/UniPub/iHOP/go?ID1=125969'; } else { ihop('http://www.ihop-net.org/UniPub/iHOP/go?ID1=125969'); } " onmouseover="window.status='iHOP - Information Hyperlinked over Proteins'; return true;" onmouseout="window.status=''; return true;">     Wt1</A>.    The <SPAN style="color: #e0b50b; text-decoration: none; font-weight: bold;">     Wilms' tumor</SPAN> suppressor <A style="color: #0199CC; text-decoration: underline; font-weight: bold;" href="javascript:if(!window.ihop) { window.location.href='http://www.ihop-net.org/UniPub/iHOP/go?ID1=93117'; } else { ihop('http://www.ihop-net.org/UniPub/iHOP/go?ID1=93117'); } " onmouseover="window.status='iHOP - Information Hyperlinked over Proteins'; return true;" onmouseout="window.status=''; return true;">          Wt1</A>     <SPAN style="color: #000000; text-decoration: none; font-weight: bold;">     activates</SPAN> transcription of the <A style="color: #0199CC; text-decoration: underline; font-weight: bold;" href="javascript:if(!window.ihop) { window.location.href='http://www.ihop-net.org/UniPub/iHOP/go?ID1=88018'; } else { ihop('http://www.ihop-net.org/UniPub/iHOP/go?ID1=88018'); } " onmouseover="window.status='iHOP - Information Hyperlinked over Proteins'; return true;" onmouseout="window.status=''; return true;">          erythropoietin receptor</A> in <SPAN style="color: #e0b50b; text-decoration: none; font-weight: bold;">     hematopoietic progenitor cells</SPAN>.        <SPAN style="color: #e0b50b; text-decoration: none; font-weight: bold;">     Intermediate filament</SPAN> protein <A style="color: #0199CC; text-decoration: underline; font-weight: bold;" href="javascript:if(!window.ihop) { window.location.href='http://www.ihop-net.org/UniPub/iHOP/go?ID1=123097'; } else { ihop('http://www.ihop-net.org/UniPub/iHOP/go?ID1=123097'); } " onmouseover="window.status='iHOP - Information Hyperlinked over Proteins'; return true;" onmouseout="window.status=''; return true;">     nestin</A> is <SPAN style="color: #000000; text-decoration: none; font-weight: bold;">     expressed</SPAN> in developing kidney and heart and might be <SPAN style="color: #000000; text-decoration: none; font-weight: bold;">     regulated</SPAN> by the <SPAN style="color: #e0b50b; text-decoration: none; font-weight: bold;">     Wilms' tumor</SPAN> suppressor <A style="color: #0199CC; text-decoration: underline; font-weight: bold;" href="javascript:if(!window.ihop) { window.location.href='http://www.ihop-net.org/UniPub/iHOP/go?ID1=125969'; } else { ihop('http://www.ihop-net.org/UniPub/iHOP/go?ID1=125969'); } " onmouseover="window.status='iHOP - Information Hyperlinked over Proteins'; return true;" onmouseout="window.status=''; return true;">     Wt1</A>.    <FONT size="-2"> <I>Content provided by </I><A href="javascript:if(!window.ihop) { window.location.href='http://www.ihop-net.org/UniPub/iHOP/index.html'; } else { ihop('http://www.ihop-net.org/UniPub/iHOP/index.html'); }" onmouseover="window.status='iHOP - Information Hyperlinked over Proteins'; return true;" onmouseout="window.status=''; return true;" style="text-decoration: underline; color:#0199CC;"><B>iHOP</B> - <I>Information Hyperlinked over Proteins</I></A>.</FONT><A href="http://www.ihop-net.org/UniPub/iHOP/index.html" onmouseover="window.status=''; return true;" onmouseout="window.status=''; return true;" style="text-decoration: none; color:#FFFFFF; ">.</A><A href="http://cbio.mskcc.org/~hoffmann/index.html" onmouseover="window.status=''; return true;" onmouseout="window.status=''; return true;" style="text-decoration: none; color:#FFFFFF; ">.</A><p><a href="http://www.ncbi.nlm.nih.gov/gene/24883" target="_blank">Gene 24883 at NCBI</a></p><h3>iHOP says (Rattus norvegicus):</h3>We investigated whether two <A style="color: #0199CC; text-decoration: underline; font-weight: bold;" href="javascript:if(!window.ihop) { window.location.href='http://www.ihop-net.org/UniPub/iHOP/go?ID1=93117'; } else { ihop('http://www.ihop-net.org/UniPub/iHOP/go?ID1=93117'); } " onmouseover="window.status='iHOP - Information Hyperlinked over Proteins'; return true;" onmouseout="window.status=''; return true;">          WT1</A> splice variants lacking or including a three-amino-acid (KTS) insertion between the third and fourth <SPAN style="color: #e0b50b; text-decoration: none; font-weight: bold;">     zinc finger</SPAN> in the DNA-<SPAN style="color: #000000; text-decoration: none; font-weight: bold;">     binding</SPAN> domain could <SPAN style="color: #000000; text-decoration: none; font-weight: bold;">     repress</SPAN> the <A style="color: #0199CC; text-decoration: underline; font-weight: bold;" href="javascript:if(!window.ihop) { window.location.href='http://www.ihop-net.org/UniPub/iHOP/go?ID1=89524'; } else { ihop('http://www.ihop-net.org/UniPub/iHOP/go?ID1=89524'); } " onmouseover="window.status='iHOP - Information Hyperlinked over Proteins'; return true;" onmouseout="window.status=''; return true;">     IR</A> promoter <SPAN style="color: #e0b50b; text-decoration: none; font-weight: bold;">     in vitro</SPAN>.    Finally, ectopic expression of <A style="color: #0199CC; text-decoration: underline; font-weight: bold;" href="javascript:if(!window.ihop) { window.location.href='http://www.ihop-net.org/UniPub/iHOP/go?ID1=93117'; } else { ihop('http://www.ihop-net.org/UniPub/iHOP/go?ID1=93117'); } " onmouseover="window.status='iHOP - Information Hyperlinked over Proteins'; return true;" onmouseout="window.status=''; return true;">          WT1</A> attenuated <SPAN style="color: #e0b50b; text-decoration: none; font-weight: bold;">     apoptosis</SPAN>, and coexpression of <A style="color: #0199CC; text-decoration: underline; font-weight: bold;" href="javascript:if(!window.ihop) { window.location.href='http://www.ihop-net.org/UniPub/iHOP/go?ID1=90828'; } else { ihop('http://www.ihop-net.org/UniPub/iHOP/go?ID1=90828'); } " onmouseover="window.status='iHOP - Information Hyperlinked over Proteins'; return true;" onmouseout="window.status=''; return true;">          Par-4</A> but not a                          leucine zipperless mutant of <A style="color: #0199CC; text-decoration: underline; font-weight: bold;" href="javascript:if(!window.ihop) { window.location.href='http://www.ihop-net.org/UniPub/iHOP/go?ID1=323173'; } else { ihop('http://www.ihop-net.org/UniPub/iHOP/go?ID1=323173'); } " onmouseover="window.status='iHOP - Information Hyperlinked over Proteins'; return true;" onmouseout="window.status=''; return true;">          Par-4</A> rescued the cells from the antiapoptotic <SPAN style="color: #000000; text-decoration: none; font-weight: bold;">     effect</SPAN> of <A style="color: #0199CC; text-decoration: underline; font-weight: bold;" href="javascript:if(!window.ihop) { window.location.href='http://www.ihop-net.org/UniPub/iHOP/go?ID1=93117'; } else { ihop('http://www.ihop-net.org/UniPub/iHOP/go?ID1=93117'); } " onmouseover="window.status='iHOP - Information Hyperlinked over Proteins'; return true;" onmouseout="window.status=''; return true;">          WT1</A>.    Deletional mapping indicated that distinct regions of the <A style="color: #0199CC; text-decoration: underline; font-weight: bold;" href="javascript:if(!window.ihop) { window.location.href='http://www.ihop-net.org/UniPub/iHOP/go?ID1=89524'; } else { ihop('http://www.ihop-net.org/UniPub/iHOP/go?ID1=89524'); } " onmouseover="window.status='iHOP - Information Hyperlinked over Proteins'; return true;" onmouseout="window.status=''; return true;">     IR</A> promoter <SPAN style="color: #000000; text-decoration: none; font-weight: bold;">     mediated</SPAN> the <SPAN style="color: #000000; text-decoration: none; font-weight: bold;">     effects</SPAN> of the two isoforms and DNaseI footprint analysis identified potential <A style="color: #0199CC; text-decoration: underline; font-weight: bold;" href="javascript:if(!window.ihop) { window.location.href='http://www.ihop-net.org/UniPub/iHOP/go?ID1=93117'; } else { ihop('http://www.ihop-net.org/UniPub/iHOP/go?ID1=93117'); } " onmouseover="window.status='iHOP - Information Hyperlinked over Proteins'; return true;" onmouseout="window.status=''; return true;">          WT1</A>     <SPAN style="color: #e0b50b; text-decoration: none; font-weight: bold;">     binding sites</SPAN> within these regions.    <FONT size="-2"> <I>Content provided by </I><A href="javascript:if(!window.ihop) { window.location.href='http://www.ihop-net.org/UniPub/iHOP/index.html'; } else { ihop('http://www.ihop-net.org/UniPub/iHOP/index.html'); }" onmouseover="window.status='iHOP - Information Hyperlinked over Proteins'; return true;" onmouseout="window.status=''; return true;" style="text-decoration: underline; color:#0199CC;"><B>iHOP</B> - <I>Information Hyperlinked over Proteins</I></A>.</FONT><A href="http://www.ihop-net.org/UniPub/iHOP/index.html" onmouseover="window.status=''; return true;" onmouseout="window.status=''; return true;" style="text-decoration: none; color:#FFFFFF; ">.</A><A href="http://cbio.mskcc.org/~hoffmann/index.html" onmouseover="window.status=''; return true;" onmouseout="window.status=''; return true;" style="text-decoration: none; color:#FFFFFF; ">.</A><A href="javascript:if(!window.ihop) { window.location.href='http://www.ihop-net.org/UniPub/iHOP/index.html'; } else { ihop('http://www.ihop-net.org/UniPub/iHOP/index.html'); }" onmouseover="window.status='iHOP - Information Hyperlinked over Proteins'; return true;" onmouseout="window.status=''; return true;"><IMG src="http://www.ihop-net.org/UniPub/html/img/hop/for_ref/iHOP_logo_50pc.png" border="0" align="left"/></A><hr /><h3>STRING says (Homo sapiens):</h3><p>Wilms' tumor protein (WT33); Potential role in transcriptional regulation. Recognizes and binds to the DNA sequence 5'-CGCCCCCGC-3'</p>Entry for target species Mus musculus: Gene 22431<h3>STRING says (Mus musculus):</h3><p>Wilms tumor homolog; Potential role in transcriptional regulation. Recognizes and binds to the DNA sequence 5'-CGCCCCCGC-3'</p><h3>STRING says (Rattus norvegicus):</h3><p>Wilms' tumor protein homolog; Potential role in transcriptional regulation. Recognizes and binds to the DNA sequence 5'-CGCCCCCGC-3'</p>
chr17	35642956	35642966	[@WT1-79:8bp]	910	-	WT1	<SCRIPT Language="JavaScript">  function ihop(url) {  location.href=url;  }  </SCRIPT><table><tr><td>Model made for</td><td>Homo sapiens, Rattus norvegicus, Mus musculus</td></tr></table> <h2>About the matching model:</h2><p><a href="http://www.ncbi.nlm.nih.gov/gene/7490" target="_blank">Gene 7490 at NCBI</a></p><h3>iHOP says (Homo sapiens):</h3>Frequency and heritability of <A style="color: #0199CC; text-decoration: underline; font-weight: bold;" href="javascript:if(!window.ihop) { window.location.href='http://www.ihop-net.org/UniPub/iHOP/go?ID1=93117'; } else { ihop('http://www.ihop-net.org/UniPub/iHOP/go?ID1=93117'); } " onmouseover="window.status='iHOP - Information Hyperlinked over Proteins'; return true;" onmouseout="window.status=''; return true;">     WT1</A> mutations in nonsyndromic <SPAN style="color: #e0b50b; text-decoration: none; font-weight: bold;">     Wilms' tumor</SPAN> patients: a UK Children's Cancer Study Group Study.    The disease is caused by mutations that affect the <SPAN style="color: #e0b50b; text-decoration: none; font-weight: bold;">     zinc finger</SPAN> structure of the <SPAN style="color: #e0b50b; text-decoration: none; font-weight: bold;">     Wilms' tumor</SPAN> protein (<A style="color: #0199CC; text-decoration: underline; font-weight: bold;" href="javascript:if(!window.ihop) { window.location.href='http://www.ihop-net.org/UniPub/iHOP/go?ID1=93117'; } else { ihop('http://www.ihop-net.org/UniPub/iHOP/go?ID1=93117'); } " onmouseover="window.status='iHOP - Information Hyperlinked over Proteins'; return true;" onmouseout="window.status=''; return true;">     WT1</A>), but the mechanisms whereby these mutations result in glomerulosclerosis remain largely obscure.    A stable <SPAN style="color: #e0b50b; text-decoration: none; font-weight: bold;">     cell line</SPAN> was established from MCF10AT3B cells that ectopically expressed the <SPAN style="color: #e0b50b; text-decoration: none; font-weight: bold;">     Wilms' tumor</SPAN> suppressor, <A style="color: #0199CC; text-decoration: underline; font-weight: bold;" href="javascript:if(!window.ihop) { window.location.href='http://www.ihop-net.org/UniPub/iHOP/go?ID1=93117'; } else { ihop('http://www.ihop-net.org/UniPub/iHOP/go?ID1=93117'); } " onmouseover="window.status='iHOP - Information Hyperlinked over Proteins'; return true;" onmouseout="window.status=''; return true;">     WT1</A>.    <FONT size="-2"> <I>Content provided by </I><A href="javascript:if(!window.ihop) { window.location.href='http://www.ihop-net.org/UniPub/iHOP/index.html'; } else { ihop('http://www.ihop-net.org/UniPub/iHOP/index.html'); }" onmouseover="window.status='iHOP - Information Hyperlinked over Proteins'; return true;" onmouseout="window.status=''; return true;" style="text-decoration: underline; color:#0199CC;"><B>iHOP</B> - <I>Information Hyperlinked over Proteins</I></A>.</FONT><A href="http://www.ihop-net.org/UniPub/iHOP/index.html" onmouseover="window.status=''; return true;" onmouseout="window.status=''; return true;" style="text-decoration: none; color:#FFFFFF; ">.</A><A href="http://cbio.mskcc.org/~hoffmann/index.html" onmouseover="window.status=''; return true;" onmouseout="window.status=''; return true;" style="text-decoration: none; color:#FFFFFF; ">.</A>Entry for target species Mus musculus: Gene 22431<p><a href="http://www.ncbi.nlm.nih.gov/gene/22431" target="_blank">Gene 22431 at NCBI</a></p><h3>iHOP says (Mus musculus):</h3>Our results show that <A style="color: #0199CC; text-decoration: underline; font-weight: bold;" href="javascript:if(!window.ihop) { window.location.href='http://www.ihop-net.org/UniPub/iHOP/go?ID1=123097'; } else { ihop('http://www.ihop-net.org/UniPub/iHOP/go?ID1=123097'); } " onmouseover="window.status='iHOP - Information Hyperlinked over Proteins'; return true;" onmouseout="window.status=''; return true;">     nestin</A> is <SPAN style="color: #000000; text-decoration: none; font-weight: bold;">     expressed</SPAN> at different stages of kidney and cardiac development and suggest that its expression in these organs might be <SPAN style="color: #000000; text-decoration: none; font-weight: bold;">     regulated</SPAN> by the <SPAN style="color: #e0b50b; text-decoration: none; font-weight: bold;">     Wilms' tumor</SPAN> suppressor <A style="color: #0199CC; text-decoration: underline; font-weight: bold;" href="javascript:if(!window.ihop) { window.location.href='http://www.ihop-net.org/UniPub/iHOP/go?ID1=125969'; } else { ihop('http://www.ihop-net.org/UniPub/iHOP/go?ID1=125969'); } " onmouseover="window.status='iHOP - Information Hyperlinked over Proteins'; return true;" onmouseout="window.status=''; return true;">     Wt1</A>.    The <SPAN style="color: #e0b50b; text-decoration: none; font-weight: bold;">     Wilms' tumor</SPAN> suppressor <A style="color: #0199CC; text-decoration: underline; font-weight: bold;" href="javascript:if(!window.ihop) { window.location.href='http://www.ihop-net.org/UniPub/iHOP/go?ID1=93117'; } else { ihop('http://www.ihop-net.org/UniPub/iHOP/go?ID1=93117'); } " onmouseover="window.status='iHOP - Information Hyperlinked over Proteins'; return true;" onmouseout="window.status=''; return true;">          Wt1</A>     <SPAN style="color: #000000; text-decoration: none; font-weight: bold;">     activates</SPAN> transcription of the <A style="color: #0199CC; text-decoration: underline; font-weight: bold;" href="javascript:if(!window.ihop) { window.location.href='http://www.ihop-net.org/UniPub/iHOP/go?ID1=88018'; } else { ihop('http://www.ihop-net.org/UniPub/iHOP/go?ID1=88018'); } " onmouseover="window.status='iHOP - Information Hyperlinked over Proteins'; return true;" onmouseout="window.status=''; return true;">          erythropoietin receptor</A> in <SPAN style="color: #e0b50b; text-decoration: none; font-weight: bold;">     hematopoietic progenitor cells</SPAN>.        <SPAN style="color: #e0b50b; text-decoration: none; font-weight: bold;">     Intermediate filament</SPAN> protein <A style="color: #0199CC; text-decoration: underline; font-weight: bold;" href="javascript:if(!window.ihop) { window.location.href='http://www.ihop-net.org/UniPub/iHOP/go?ID1=123097'; } else { ihop('http://www.ihop-net.org/UniPub/iHOP/go?ID1=123097'); } " onmouseover="window.status='iHOP - Information Hyperlinked over Proteins'; return true;" onmouseout="window.status=''; return true;">     nestin</A> is <SPAN style="color: #000000; text-decoration: none; font-weight: bold;">     expressed</SPAN> in developing kidney and heart and might be <SPAN style="color: #000000; text-decoration: none; font-weight: bold;">     regulated</SPAN> by the <SPAN style="color: #e0b50b; text-decoration: none; font-weight: bold;">     Wilms' tumor</SPAN> suppressor <A style="color: #0199CC; text-decoration: underline; font-weight: bold;" href="javascript:if(!window.ihop) { window.location.href='http://www.ihop-net.org/UniPub/iHOP/go?ID1=125969'; } else { ihop('http://www.ihop-net.org/UniPub/iHOP/go?ID1=125969'); } " onmouseover="window.status='iHOP - Information Hyperlinked over Proteins'; return true;" onmouseout="window.status=''; return true;">     Wt1</A>.    <FONT size="-2"> <I>Content provided by </I><A href="javascript:if(!window.ihop) { window.location.href='http://www.ihop-net.org/UniPub/iHOP/index.html'; } else { ihop('http://www.ihop-net.org/UniPub/iHOP/index.html'); }" onmouseover="window.status='iHOP - Information Hyperlinked over Proteins'; return true;" onmouseout="window.status=''; return true;" style="text-decoration: underline; color:#0199CC;"><B>iHOP</B> - <I>Information Hyperlinked over Proteins</I></A>.</FONT><A href="http://www.ihop-net.org/UniPub/iHOP/index.html" onmouseover="window.status=''; return true;" onmouseout="window.status=''; return true;" style="text-decoration: none; color:#FFFFFF; ">.</A><A href="http://cbio.mskcc.org/~hoffmann/index.html" onmouseover="window.status=''; return true;" onmouseout="window.status=''; return true;" style="text-decoration: none; color:#FFFFFF; ">.</A><p><a href="http://www.ncbi.nlm.nih.gov/gene/24883" target="_blank">Gene 24883 at NCBI</a></p><h3>iHOP says (Rattus norvegicus):</h3>We investigated whether two <A style="color: #0199CC; text-decoration: underline; font-weight: bold;" href="javascript:if(!window.ihop) { window.location.href='http://www.ihop-net.org/UniPub/iHOP/go?ID1=93117'; } else { ihop('http://www.ihop-net.org/UniPub/iHOP/go?ID1=93117'); } " onmouseover="window.status='iHOP - Information Hyperlinked over Proteins'; return true;" onmouseout="window.status=''; return true;">          WT1</A> splice variants lacking or including a three-amino-acid (KTS) insertion between the third and fourth <SPAN style="color: #e0b50b; text-decoration: none; font-weight: bold;">     zinc finger</SPAN> in the DNA-<SPAN style="color: #000000; text-decoration: none; font-weight: bold;">     binding</SPAN> domain could <SPAN style="color: #000000; text-decoration: none; font-weight: bold;">     repress</SPAN> the <A style="color: #0199CC; text-decoration: underline; font-weight: bold;" href="javascript:if(!window.ihop) { window.location.href='http://www.ihop-net.org/UniPub/iHOP/go?ID1=89524'; } else { ihop('http://www.ihop-net.org/UniPub/iHOP/go?ID1=89524'); } " onmouseover="window.status='iHOP - Information Hyperlinked over Proteins'; return true;" onmouseout="window.status=''; return true;">     IR</A> promoter <SPAN style="color: #e0b50b; text-decoration: none; font-weight: bold;">     in vitro</SPAN>.    Finally, ectopic expression of <A style="color: #0199CC; text-decoration: underline; font-weight: bold;" href="javascript:if(!window.ihop) { window.location.href='http://www.ihop-net.org/UniPub/iHOP/go?ID1=93117'; } else { ihop('http://www.ihop-net.org/UniPub/iHOP/go?ID1=93117'); } " onmouseover="window.status='iHOP - Information Hyperlinked over Proteins'; return true;" onmouseout="window.status=''; return true;">          WT1</A> attenuated <SPAN style="color: #e0b50b; text-decoration: none; font-weight: bold;">     apoptosis</SPAN>, and coexpression of <A style="color: #0199CC; text-decoration: underline; font-weight: bold;" href="javascript:if(!window.ihop) { window.location.href='http://www.ihop-net.org/UniPub/iHOP/go?ID1=90828'; } else { ihop('http://www.ihop-net.org/UniPub/iHOP/go?ID1=90828'); } " onmouseover="window.status='iHOP - Information Hyperlinked over Proteins'; return true;" onmouseout="window.status=''; return true;">          Par-4</A> but not a                          leucine zipperless mutant of <A style="color: #0199CC; text-decoration: underline; font-weight: bold;" href="javascript:if(!window.ihop) { window.location.href='http://www.ihop-net.org/UniPub/iHOP/go?ID1=323173'; } else { ihop('http://www.ihop-net.org/UniPub/iHOP/go?ID1=323173'); } " onmouseover="window.status='iHOP - Information Hyperlinked over Proteins'; return true;" onmouseout="window.status=''; return true;">          Par-4</A> rescued the cells from the antiapoptotic <SPAN style="color: #000000; text-decoration: none; font-weight: bold;">     effect</SPAN> of <A style="color: #0199CC; text-decoration: underline; font-weight: bold;" href="javascript:if(!window.ihop) { window.location.href='http://www.ihop-net.org/UniPub/iHOP/go?ID1=93117'; } else { ihop('http://www.ihop-net.org/UniPub/iHOP/go?ID1=93117'); } " onmouseover="window.status='iHOP - Information Hyperlinked over Proteins'; return true;" onmouseout="window.status=''; return true;">          WT1</A>.    Deletional mapping indicated that distinct regions of the <A style="color: #0199CC; text-decoration: underline; font-weight: bold;" href="javascript:if(!window.ihop) { window.location.href='http://www.ihop-net.org/UniPub/iHOP/go?ID1=89524'; } else { ihop('http://www.ihop-net.org/UniPub/iHOP/go?ID1=89524'); } " onmouseover="window.status='iHOP - Information Hyperlinked over Proteins'; return true;" onmouseout="window.status=''; return true;">     IR</A> promoter <SPAN style="color: #000000; text-decoration: none; font-weight: bold;">     mediated</SPAN> the <SPAN style="color: #000000; text-decoration: none; font-weight: bold;">     effects</SPAN> of the two isoforms and DNaseI footprint analysis identified potential <A style="color: #0199CC; text-decoration: underline; font-weight: bold;" href="javascript:if(!window.ihop) { window.location.href='http://www.ihop-net.org/UniPub/iHOP/go?ID1=93117'; } else { ihop('http://www.ihop-net.org/UniPub/iHOP/go?ID1=93117'); } " onmouseover="window.status='iHOP - Information Hyperlinked over Proteins'; return true;" onmouseout="window.status=''; return true;">          WT1</A>     <SPAN style="color: #e0b50b; text-decoration: none; font-weight: bold;">     binding sites</SPAN> within these regions.    <FONT size="-2"> <I>Content provided by </I><A href="javascript:if(!window.ihop) { window.location.href='http://www.ihop-net.org/UniPub/iHOP/index.html'; } else { ihop('http://www.ihop-net.org/UniPub/iHOP/index.html'); }" onmouseover="window.status='iHOP - Information Hyperlinked over Proteins'; return true;" onmouseout="window.status=''; return true;" style="text-decoration: underline; color:#0199CC;"><B>iHOP</B> - <I>Information Hyperlinked over Proteins</I></A>.</FONT><A href="http://www.ihop-net.org/UniPub/iHOP/index.html" onmouseover="window.status=''; return true;" onmouseout="window.status=''; return true;" style="text-decoration: none; color:#FFFFFF; ">.</A><A href="http://cbio.mskcc.org/~hoffmann/index.html" onmouseover="window.status=''; return true;" onmouseout="window.status=''; return true;" style="text-decoration: none; color:#FFFFFF; ">.</A><A href="javascript:if(!window.ihop) { window.location.href='http://www.ihop-net.org/UniPub/iHOP/index.html'; } else { ihop('http://www.ihop-net.org/UniPub/iHOP/index.html'); }" onmouseover="window.status='iHOP - Information Hyperlinked over Proteins'; return true;" onmouseout="window.status=''; return true;"><IMG src="http://www.ihop-net.org/UniPub/html/img/hop/for_ref/iHOP_logo_50pc.png" border="0" align="left"/></A><hr /><h3>STRING says (Homo sapiens):</h3><p>Wilms' tumor protein (WT33); Potential role in transcriptional regulation. Recognizes and binds to the DNA sequence 5'-CGCCCCCGC-3'</p>Entry for target species Mus musculus: Gene 22431<h3>STRING says (Mus musculus):</h3><p>Wilms tumor homolog; Potential role in transcriptional regulation. Recognizes and binds to the DNA sequence 5'-CGCCCCCGC-3'</p><h3>STRING says (Rattus norvegicus):</h3><p>Wilms' tumor protein homolog; Potential role in transcriptional regulation. Recognizes and binds to the DNA sequence 5'-CGCCCCCGC-3'</p>
chr17	35642957	35642964	[@ZEB1-67:5bp]	799	-	ZEB1	<SCRIPT Language="JavaScript">  function ihop(url) {  location.href=url;  }  </SCRIPT><table><tr><td>Model made for</td><td>Gallus gallus</td></tr></table> <h2>About the matching model:</h2><p><a href="http://www.ncbi.nlm.nih.gov/gene/396029" target="_blank">Gene 396029 at NCBI</a></p><h3>iHOP says (Gallus gallus):</h3>Possession of heterogeneous DNA-binding domains and its dynamic change of expression in <SPAN style="color: #e0b50b; text-decoration: none; font-weight: bold;">     embryogenesis</SPAN> strongly suggest that <A style="color: #0199CC; text-decoration: underline; font-weight: bold;" href="javascript:if(!window.ihop) { window.location.href='http://www.ihop-net.org/UniPub/iHOP/go?ID1=246172'; } else { ihop('http://www.ihop-net.org/UniPub/iHOP/go?ID1=246172'); } " onmouseover="window.status='iHOP - Information Hyperlinked over Proteins'; return true;" onmouseout="window.status=''; return true;">     delta EF1</A> acts in multiple ways depending on the cell type and the gene under its regulation.    The protein organization of <A style="color: #0199CC; text-decoration: underline; font-weight: bold;" href="javascript:if(!window.ihop) { window.location.href='http://www.ihop-net.org/UniPub/iHOP/go?ID1=246172'; } else { ihop('http://www.ihop-net.org/UniPub/iHOP/go?ID1=246172'); } " onmouseover="window.status='iHOP - Information Hyperlinked over Proteins'; return true;" onmouseout="window.status=''; return true;">     delta EF1</A> deduced from the cDNA sequence indicated that it has heterogeneous domains for DNA-binding, two widely separated <SPAN style="color: #e0b50b; text-decoration: none; font-weight: bold;">     zinc fingers</SPAN> and a homeodomain, analogous to Drosophila ZFH-1 protein.    Delta-crystallin enhancer <SPAN style="color: #e0b50b; text-decoration: none; font-weight: bold;">     binding protein</SPAN>     <A style="color: #0199CC; text-decoration: underline; font-weight: bold;" href="javascript:if(!window.ihop) { window.location.href='http://www.ihop-net.org/UniPub/iHOP/go?ID1=246172'; } else { ihop('http://www.ihop-net.org/UniPub/iHOP/go?ID1=246172'); } " onmouseover="window.status='iHOP - Information Hyperlinked over Proteins'; return true;" onmouseout="window.status=''; return true;">     delta EF1</A> is a zinc finger-homeodomain protein implicated in postgastrulation <SPAN style="color: #e0b50b; text-decoration: none; font-weight: bold;">     embryogenesis</SPAN>.    <FONT size="-2"> <I>Content provided by </I><A href="javascript:if(!window.ihop) { window.location.href='http://www.ihop-net.org/UniPub/iHOP/index.html'; } else { ihop('http://www.ihop-net.org/UniPub/iHOP/index.html'); }" onmouseover="window.status='iHOP - Information Hyperlinked over Proteins'; return true;" onmouseout="window.status=''; return true;" style="text-decoration: underline; color:#0199CC;"><B>iHOP</B> - <I>Information Hyperlinked over Proteins</I></A>.</FONT><A href="http://www.ihop-net.org/UniPub/iHOP/index.html" onmouseover="window.status=''; return true;" onmouseout="window.status=''; return true;" style="text-decoration: none; color:#FFFFFF; ">.</A><A href="http://cbio.mskcc.org/~hoffmann/index.html" onmouseover="window.status=''; return true;" onmouseout="window.status=''; return true;" style="text-decoration: none; color:#FFFFFF; ">.</A><A href="javascript:if(!window.ihop) { window.location.href='http://www.ihop-net.org/UniPub/iHOP/index.html'; } else { ihop('http://www.ihop-net.org/UniPub/iHOP/index.html'); }" onmouseover="window.status='iHOP - Information Hyperlinked over Proteins'; return true;" onmouseout="window.status=''; return true;"><IMG src="http://www.ihop-net.org/UniPub/html/img/hop/for_ref/iHOP_logo_50pc.png" border="0" align="left"/></A><hr /><h3>STRING says (Gallus gallus):</h3><p>Zinc finger E-box-binding homeobox 1 (Transcription factor 8) (Delta- crystallin enhancer-binding factor) (Delta EF1); Binds to delta 1-crystallin enhancer core and represses lens-specific transcription. It binds as well many other non-lens specific DNA sequences</p><h2>Model's TFs' homologs in target species Mus musculus:</h2>21417<p><a href="http://www.ncbi.nlm.nih.gov/gene/21417" target="_blank">Gene 21417 at NCBI</a></p><h3>iHOP says:</h3>Double <A style="color: #0199CC; text-decoration: underline; font-weight: bold;" href="javascript:if(!window.ihop) { window.location.href='http://www.ihop-net.org/UniPub/iHOP/go?ID1=89081'; } else { ihop('http://www.ihop-net.org/UniPub/iHOP/go?ID1=89081'); } " onmouseover="window.status='iHOP - Information Hyperlinked over Proteins'; return true;" onmouseout="window.status=''; return true;">     TCF</A>/LEF <SPAN style="color: #e0b50b; text-decoration: none; font-weight: bold;">     binding sites</SPAN>, double <A style="color: #0199CC; text-decoration: underline; font-weight: bold;" href="javascript:if(!window.ihop) { window.location.href='http://www.ihop-net.org/UniPub/iHOP/go?ID1=88076'; } else { ihop('http://www.ihop-net.org/UniPub/iHOP/go?ID1=88076'); } " onmouseover="window.status='iHOP - Information Hyperlinked over Proteins'; return true;" onmouseout="window.status=''; return true;">               EVI1</A>-binding sites, <A style="color: #0199CC; text-decoration: underline; font-weight: bold;" href="javascript:if(!window.ihop) { window.location.href='http://www.ihop-net.org/UniPub/iHOP/go?ID1=92695'; } else { ihop('http://www.ihop-net.org/UniPub/iHOP/go?ID1=92695'); } " onmouseover="window.status='iHOP - Information Hyperlinked over Proteins'; return true;" onmouseout="window.status=''; return true;">          TGIF</A>, <A style="color: #0199CC; text-decoration: underline; font-weight: bold;" href="javascript:if(!window.ihop) { window.location.href='http://www.ihop-net.org/UniPub/iHOP/go?ID1=90832'; } else { ihop('http://www.ihop-net.org/UniPub/iHOP/go?ID1=90832'); } " onmouseover="window.status='iHOP - Information Hyperlinked over Proteins'; return true;" onmouseout="window.status=''; return true;">     PAX4</A>, <A style="color: #0199CC; text-decoration: underline; font-weight: bold;" href="javascript:if(!window.ihop) { window.location.href='http://www.ihop-net.org/UniPub/iHOP/go?ID1=125393'; } else { ihop('http://www.ihop-net.org/UniPub/iHOP/go?ID1=125393'); } " onmouseover="window.status='iHOP - Information Hyperlinked over Proteins'; return true;" onmouseout="window.status=''; return true;">     E47</A> and <A style="color: #0199CC; text-decoration: underline; font-weight: bold;" href="javascript:if(!window.ihop) { window.location.href='http://www.ihop-net.org/UniPub/iHOP/go?ID1=125388'; } else { ihop('http://www.ihop-net.org/UniPub/iHOP/go?ID1=125388'); } " onmouseover="window.status='iHOP - Information Hyperlinked over Proteins'; return true;" onmouseout="window.status=''; return true;">          AREB6</A>-<SPAN style="color: #000000; text-decoration: none; font-weight: bold;">     binding</SPAN> sites were conserved between human <A style="color: #0199CC; text-decoration: underline; font-weight: bold;" href="javascript:if(!window.ihop) { window.location.href='http://www.ihop-net.org/UniPub/iHOP/go?ID1=97515'; } else { ihop('http://www.ihop-net.org/UniPub/iHOP/go?ID1=97515'); } " onmouseover="window.status='iHOP - Information Hyperlinked over Proteins'; return true;" onmouseout="window.status=''; return true;">     FGF20</A> promoter and mouse <A style="color: #0199CC; text-decoration: underline; font-weight: bold;" href="javascript:if(!window.ihop) { window.location.href='http://www.ihop-net.org/UniPub/iHOP/go?ID1=141709'; } else { ihop('http://www.ihop-net.org/UniPub/iHOP/go?ID1=141709'); } " onmouseover="window.status='iHOP - Information Hyperlinked over Proteins'; return true;" onmouseout="window.status=''; return true;">     Fgf20</A> promoter.        <SPAN style="color: #e0b50b; text-decoration: none; font-weight: bold;">     Down-regulation</SPAN> of <A style="color: #0199CC; text-decoration: underline; font-weight: bold;" href="javascript:if(!window.ihop) { window.location.href='http://www.ihop-net.org/UniPub/iHOP/go?ID1=125388'; } else { ihop('http://www.ihop-net.org/UniPub/iHOP/go?ID1=125388'); } " onmouseover="window.status='iHOP - Information Hyperlinked over Proteins'; return true;" onmouseout="window.status=''; return true;">          TCF8</A> expression in <SPAN style="color: #e0b50b; text-decoration: none; font-weight: bold;">     ATLL</SPAN> cells <SPAN style="color: #e0b50b; text-decoration: none; font-weight: bold;">     in vitro</SPAN> was <SPAN style="color: #000000; text-decoration: none; font-weight: bold;">     associated</SPAN> with resistance to <A style="color: #0199CC; text-decoration: underline; font-weight: bold;" href="javascript:if(!window.ihop) { window.location.href='http://www.ihop-net.org/UniPub/iHOP/go?ID1=92685'; } else { ihop('http://www.ihop-net.org/UniPub/iHOP/go?ID1=92685'); } " onmouseover="window.status='iHOP - Information Hyperlinked over Proteins'; return true;" onmouseout="window.status=''; return true;">          transforming growth factor beta1</A> (<A style="color: #0199CC; text-decoration: underline; font-weight: bold;" href="javascript:if(!window.ihop) { window.location.href='http://www.ihop-net.org/UniPub/iHOP/go?ID1=92685'; } else { ihop('http://www.ihop-net.org/UniPub/iHOP/go?ID1=92685'); } " onmouseover="window.status='iHOP - Information Hyperlinked over Proteins'; return true;" onmouseout="window.status=''; return true;">          TGF-beta1</A>), a well-known characteristic of <SPAN style="color: #e0b50b; text-decoration: none; font-weight: bold;">     ATLL</SPAN> cells, suggesting that escape from <A style="color: #0199CC; text-decoration: underline; font-weight: bold;" href="javascript:if(!window.ihop) { window.location.href='http://www.ihop-net.org/UniPub/iHOP/go?ID1=92685'; } else { ihop('http://www.ihop-net.org/UniPub/iHOP/go?ID1=92685'); } " onmouseover="window.status='iHOP - Information Hyperlinked over Proteins'; return true;" onmouseout="window.status=''; return true;">          TGF-beta1</A>-mediated growth inhibition is important in the pathogenesis of <SPAN style="color: #e0b50b; text-decoration: none; font-weight: bold;">     ATLL</SPAN>.        <A style="color: #0199CC; text-decoration: underline; font-weight: bold;" href="javascript:if(!window.ihop) { window.location.href='http://www.ihop-net.org/UniPub/iHOP/go?ID1=125388'; } else { ihop('http://www.ihop-net.org/UniPub/iHOP/go?ID1=125388'); } " onmouseover="window.status='iHOP - Information Hyperlinked over Proteins'; return true;" onmouseout="window.status=''; return true;">     Zeb1</A>     <SPAN style="color: #000000; text-decoration: none; font-weight: bold;">     represses</SPAN>     <A style="color: #0199CC; text-decoration: underline; font-weight: bold;" href="javascript:if(!window.ihop) { window.location.href='http://www.ihop-net.org/UniPub/iHOP/go?ID1=122791'; } else { ihop('http://www.ihop-net.org/UniPub/iHOP/go?ID1=122791'); } " onmouseover="window.status='iHOP - Information Hyperlinked over Proteins'; return true;" onmouseout="window.status=''; return true;">     Mitf</A> and regulates pigment synthesis, <SPAN style="color: #e0b50b; text-decoration: none; font-weight: bold;">     cell proliferation</SPAN>, and epithelial morphology.    <FONT size="-2"> <I>Content provided by </I><A href="javascript:if(!window.ihop) { window.location.href='http://www.ihop-net.org/UniPub/iHOP/index.html'; } else { ihop('http://www.ihop-net.org/UniPub/iHOP/index.html'); }" onmouseover="window.status='iHOP - Information Hyperlinked over Proteins'; return true;" onmouseout="window.status=''; return true;" style="text-decoration: underline; color:#0199CC;"><B>iHOP</B> - <I>Information Hyperlinked over Proteins</I></A>.</FONT><A href="http://www.ihop-net.org/UniPub/iHOP/index.html" onmouseover="window.status=''; return true;" onmouseout="window.status=''; return true;" style="text-decoration: none; color:#FFFFFF; ">.</A><A href="http://cbio.mskcc.org/~hoffmann/index.html" onmouseover="window.status=''; return true;" onmouseout="window.status=''; return true;" style="text-decoration: none; color:#FFFFFF; ">.</A><A href="javascript:if(!window.ihop) { window.location.href='http://www.ihop-net.org/UniPub/iHOP/index.html'; } else { ihop('http://www.ihop-net.org/UniPub/iHOP/index.html'); }" onmouseover="window.status='iHOP - Information Hyperlinked over Proteins'; return true;" onmouseout="window.status=''; return true;"><IMG src="http://www.ihop-net.org/UniPub/html/img/hop/for_ref/iHOP_logo_50pc.png" border="0" align="left"/></A><hr /><h3>STRING says:</h3><p>zinc finger E-box binding homeobox 1; Acts as a transcriptional repressor. Binds to E-box sequences in the immunoglobulin heavy chain enhancer as well as in the regulatory regions of many other tissue-specific genes</p>
chr17	35642943	35642950	[@ZEB1-50:5bp]	765	-	ZEB1	<SCRIPT Language="JavaScript">  function ihop(url) {  location.href=url;  }  </SCRIPT><table><tr><td>Model made for</td><td>Gallus gallus</td></tr></table> <h2>About the matching model:</h2><p><a href="http://www.ncbi.nlm.nih.gov/gene/396029" target="_blank">Gene 396029 at NCBI</a></p><h3>iHOP says (Gallus gallus):</h3>Possession of heterogeneous DNA-binding domains and its dynamic change of expression in <SPAN style="color: #e0b50b; text-decoration: none; font-weight: bold;">     embryogenesis</SPAN> strongly suggest that <A style="color: #0199CC; text-decoration: underline; font-weight: bold;" href="javascript:if(!window.ihop) { window.location.href='http://www.ihop-net.org/UniPub/iHOP/go?ID1=246172'; } else { ihop('http://www.ihop-net.org/UniPub/iHOP/go?ID1=246172'); } " onmouseover="window.status='iHOP - Information Hyperlinked over Proteins'; return true;" onmouseout="window.status=''; return true;">     delta EF1</A> acts in multiple ways depending on the cell type and the gene under its regulation.    The protein organization of <A style="color: #0199CC; text-decoration: underline; font-weight: bold;" href="javascript:if(!window.ihop) { window.location.href='http://www.ihop-net.org/UniPub/iHOP/go?ID1=246172'; } else { ihop('http://www.ihop-net.org/UniPub/iHOP/go?ID1=246172'); } " onmouseover="window.status='iHOP - Information Hyperlinked over Proteins'; return true;" onmouseout="window.status=''; return true;">     delta EF1</A> deduced from the cDNA sequence indicated that it has heterogeneous domains for DNA-binding, two widely separated <SPAN style="color: #e0b50b; text-decoration: none; font-weight: bold;">     zinc fingers</SPAN> and a homeodomain, analogous to Drosophila ZFH-1 protein.    Delta-crystallin enhancer <SPAN style="color: #e0b50b; text-decoration: none; font-weight: bold;">     binding protein</SPAN>     <A style="color: #0199CC; text-decoration: underline; font-weight: bold;" href="javascript:if(!window.ihop) { window.location.href='http://www.ihop-net.org/UniPub/iHOP/go?ID1=246172'; } else { ihop('http://www.ihop-net.org/UniPub/iHOP/go?ID1=246172'); } " onmouseover="window.status='iHOP - Information Hyperlinked over Proteins'; return true;" onmouseout="window.status=''; return true;">     delta EF1</A> is a zinc finger-homeodomain protein implicated in postgastrulation <SPAN style="color: #e0b50b; text-decoration: none; font-weight: bold;">     embryogenesis</SPAN>.    <FONT size="-2"> <I>Content provided by </I><A href="javascript:if(!window.ihop) { window.location.href='http://www.ihop-net.org/UniPub/iHOP/index.html'; } else { ihop('http://www.ihop-net.org/UniPub/iHOP/index.html'); }" onmouseover="window.status='iHOP - Information Hyperlinked over Proteins'; return true;" onmouseout="window.status=''; return true;" style="text-decoration: underline; color:#0199CC;"><B>iHOP</B> - <I>Information Hyperlinked over Proteins</I></A>.</FONT><A href="http://www.ihop-net.org/UniPub/iHOP/index.html" onmouseover="window.status=''; return true;" onmouseout="window.status=''; return true;" style="text-decoration: none; color:#FFFFFF; ">.</A><A href="http://cbio.mskcc.org/~hoffmann/index.html" onmouseover="window.status=''; return true;" onmouseout="window.status=''; return true;" style="text-decoration: none; color:#FFFFFF; ">.</A><A href="javascript:if(!window.ihop) { window.location.href='http://www.ihop-net.org/UniPub/iHOP/index.html'; } else { ihop('http://www.ihop-net.org/UniPub/iHOP/index.html'); }" onmouseover="window.status='iHOP - Information Hyperlinked over Proteins'; return true;" onmouseout="window.status=''; return true;"><IMG src="http://www.ihop-net.org/UniPub/html/img/hop/for_ref/iHOP_logo_50pc.png" border="0" align="left"/></A><hr /><h3>STRING says (Gallus gallus):</h3><p>Zinc finger E-box-binding homeobox 1 (Transcription factor 8) (Delta- crystallin enhancer-binding factor) (Delta EF1); Binds to delta 1-crystallin enhancer core and represses lens-specific transcription. It binds as well many other non-lens specific DNA sequences</p><h2>Model's TFs' homologs in target species Mus musculus:</h2>21417<p><a href="http://www.ncbi.nlm.nih.gov/gene/21417" target="_blank">Gene 21417 at NCBI</a></p><h3>iHOP says:</h3>Double <A style="color: #0199CC; text-decoration: underline; font-weight: bold;" href="javascript:if(!window.ihop) { window.location.href='http://www.ihop-net.org/UniPub/iHOP/go?ID1=89081'; } else { ihop('http://www.ihop-net.org/UniPub/iHOP/go?ID1=89081'); } " onmouseover="window.status='iHOP - Information Hyperlinked over Proteins'; return true;" onmouseout="window.status=''; return true;">     TCF</A>/LEF <SPAN style="color: #e0b50b; text-decoration: none; font-weight: bold;">     binding sites</SPAN>, double <A style="color: #0199CC; text-decoration: underline; font-weight: bold;" href="javascript:if(!window.ihop) { window.location.href='http://www.ihop-net.org/UniPub/iHOP/go?ID1=88076'; } else { ihop('http://www.ihop-net.org/UniPub/iHOP/go?ID1=88076'); } " onmouseover="window.status='iHOP - Information Hyperlinked over Proteins'; return true;" onmouseout="window.status=''; return true;">               EVI1</A>-binding sites, <A style="color: #0199CC; text-decoration: underline; font-weight: bold;" href="javascript:if(!window.ihop) { window.location.href='http://www.ihop-net.org/UniPub/iHOP/go?ID1=92695'; } else { ihop('http://www.ihop-net.org/UniPub/iHOP/go?ID1=92695'); } " onmouseover="window.status='iHOP - Information Hyperlinked over Proteins'; return true;" onmouseout="window.status=''; return true;">          TGIF</A>, <A style="color: #0199CC; text-decoration: underline; font-weight: bold;" href="javascript:if(!window.ihop) { window.location.href='http://www.ihop-net.org/UniPub/iHOP/go?ID1=90832'; } else { ihop('http://www.ihop-net.org/UniPub/iHOP/go?ID1=90832'); } " onmouseover="window.status='iHOP - Information Hyperlinked over Proteins'; return true;" onmouseout="window.status=''; return true;">     PAX4</A>, <A style="color: #0199CC; text-decoration: underline; font-weight: bold;" href="javascript:if(!window.ihop) { window.location.href='http://www.ihop-net.org/UniPub/iHOP/go?ID1=125393'; } else { ihop('http://www.ihop-net.org/UniPub/iHOP/go?ID1=125393'); } " onmouseover="window.status='iHOP - Information Hyperlinked over Proteins'; return true;" onmouseout="window.status=''; return true;">     E47</A> and <A style="color: #0199CC; text-decoration: underline; font-weight: bold;" href="javascript:if(!window.ihop) { window.location.href='http://www.ihop-net.org/UniPub/iHOP/go?ID1=125388'; } else { ihop('http://www.ihop-net.org/UniPub/iHOP/go?ID1=125388'); } " onmouseover="window.status='iHOP - Information Hyperlinked over Proteins'; return true;" onmouseout="window.status=''; return true;">          AREB6</A>-<SPAN style="color: #000000; text-decoration: none; font-weight: bold;">     binding</SPAN> sites were conserved between human <A style="color: #0199CC; text-decoration: underline; font-weight: bold;" href="javascript:if(!window.ihop) { window.location.href='http://www.ihop-net.org/UniPub/iHOP/go?ID1=97515'; } else { ihop('http://www.ihop-net.org/UniPub/iHOP/go?ID1=97515'); } " onmouseover="window.status='iHOP - Information Hyperlinked over Proteins'; return true;" onmouseout="window.status=''; return true;">     FGF20</A> promoter and mouse <A style="color: #0199CC; text-decoration: underline; font-weight: bold;" href="javascript:if(!window.ihop) { window.location.href='http://www.ihop-net.org/UniPub/iHOP/go?ID1=141709'; } else { ihop('http://www.ihop-net.org/UniPub/iHOP/go?ID1=141709'); } " onmouseover="window.status='iHOP - Information Hyperlinked over Proteins'; return true;" onmouseout="window.status=''; return true;">     Fgf20</A> promoter.        <SPAN style="color: #e0b50b; text-decoration: none; font-weight: bold;">     Down-regulation</SPAN> of <A style="color: #0199CC; text-decoration: underline; font-weight: bold;" href="javascript:if(!window.ihop) { window.location.href='http://www.ihop-net.org/UniPub/iHOP/go?ID1=125388'; } else { ihop('http://www.ihop-net.org/UniPub/iHOP/go?ID1=125388'); } " onmouseover="window.status='iHOP - Information Hyperlinked over Proteins'; return true;" onmouseout="window.status=''; return true;">          TCF8</A> expression in <SPAN style="color: #e0b50b; text-decoration: none; font-weight: bold;">     ATLL</SPAN> cells <SPAN style="color: #e0b50b; text-decoration: none; font-weight: bold;">     in vitro</SPAN> was <SPAN style="color: #000000; text-decoration: none; font-weight: bold;">     associated</SPAN> with resistance to <A style="color: #0199CC; text-decoration: underline; font-weight: bold;" href="javascript:if(!window.ihop) { window.location.href='http://www.ihop-net.org/UniPub/iHOP/go?ID1=92685'; } else { ihop('http://www.ihop-net.org/UniPub/iHOP/go?ID1=92685'); } " onmouseover="window.status='iHOP - Information Hyperlinked over Proteins'; return true;" onmouseout="window.status=''; return true;">          transforming growth factor beta1</A> (<A style="color: #0199CC; text-decoration: underline; font-weight: bold;" href="javascript:if(!window.ihop) { window.location.href='http://www.ihop-net.org/UniPub/iHOP/go?ID1=92685'; } else { ihop('http://www.ihop-net.org/UniPub/iHOP/go?ID1=92685'); } " onmouseover="window.status='iHOP - Information Hyperlinked over Proteins'; return true;" onmouseout="window.status=''; return true;">          TGF-beta1</A>), a well-known characteristic of <SPAN style="color: #e0b50b; text-decoration: none; font-weight: bold;">     ATLL</SPAN> cells, suggesting that escape from <A style="color: #0199CC; text-decoration: underline; font-weight: bold;" href="javascript:if(!window.ihop) { window.location.href='http://www.ihop-net.org/UniPub/iHOP/go?ID1=92685'; } else { ihop('http://www.ihop-net.org/UniPub/iHOP/go?ID1=92685'); } " onmouseover="window.status='iHOP - Information Hyperlinked over Proteins'; return true;" onmouseout="window.status=''; return true;">          TGF-beta1</A>-mediated growth inhibition is important in the pathogenesis of <SPAN style="color: #e0b50b; text-decoration: none; font-weight: bold;">     ATLL</SPAN>.        <A style="color: #0199CC; text-decoration: underline; font-weight: bold;" href="javascript:if(!window.ihop) { window.location.href='http://www.ihop-net.org/UniPub/iHOP/go?ID1=125388'; } else { ihop('http://www.ihop-net.org/UniPub/iHOP/go?ID1=125388'); } " onmouseover="window.status='iHOP - Information Hyperlinked over Proteins'; return true;" onmouseout="window.status=''; return true;">     Zeb1</A>     <SPAN style="color: #000000; text-decoration: none; font-weight: bold;">     represses</SPAN>     <A style="color: #0199CC; text-decoration: underline; font-weight: bold;" href="javascript:if(!window.ihop) { window.location.href='http://www.ihop-net.org/UniPub/iHOP/go?ID1=122791'; } else { ihop('http://www.ihop-net.org/UniPub/iHOP/go?ID1=122791'); } " onmouseover="window.status='iHOP - Information Hyperlinked over Proteins'; return true;" onmouseout="window.status=''; return true;">     Mitf</A> and regulates pigment synthesis, <SPAN style="color: #e0b50b; text-decoration: none; font-weight: bold;">     cell proliferation</SPAN>, and epithelial morphology.    <FONT size="-2"> <I>Content provided by </I><A href="javascript:if(!window.ihop) { window.location.href='http://www.ihop-net.org/UniPub/iHOP/index.html'; } else { ihop('http://www.ihop-net.org/UniPub/iHOP/index.html'); }" onmouseover="window.status='iHOP - Information Hyperlinked over Proteins'; return true;" onmouseout="window.status=''; return true;" style="text-decoration: underline; color:#0199CC;"><B>iHOP</B> - <I>Information Hyperlinked over Proteins</I></A>.</FONT><A href="http://www.ihop-net.org/UniPub/iHOP/index.html" onmouseover="window.status=''; return true;" onmouseout="window.status=''; return true;" style="text-decoration: none; color:#FFFFFF; ">.</A><A href="http://cbio.mskcc.org/~hoffmann/index.html" onmouseover="window.status=''; return true;" onmouseout="window.status=''; return true;" style="text-decoration: none; color:#FFFFFF; ">.</A><A href="javascript:if(!window.ihop) { window.location.href='http://www.ihop-net.org/UniPub/iHOP/index.html'; } else { ihop('http://www.ihop-net.org/UniPub/iHOP/index.html'); }" onmouseover="window.status='iHOP - Information Hyperlinked over Proteins'; return true;" onmouseout="window.status=''; return true;"><IMG src="http://www.ihop-net.org/UniPub/html/img/hop/for_ref/iHOP_logo_50pc.png" border="0" align="left"/></A><hr /><h3>STRING says:</h3><p>zinc finger E-box binding homeobox 1; Acts as a transcriptional repressor. Binds to E-box sequences in the immunoglobulin heavy chain enhancer as well as in the regulatory regions of many other tissue-specific genes</p>
track name="m6:vad1:s73:980" type=bedDetail description="#3 !bls=858@[Eutele]" visibility=3 color=107,204,131 useScore=1 db=mm9 url=http://www.ihop-net.org/UniPub/iHOP/in?syns_1=$$&ncbi_tax_id_1=10090 htmlUrl=http://bio.math-inf.uni-greifswald.de/rexspecies2/getFile/cached/1/p/f/pub/docs/rsDesc.html
chr17	35642931	35642939	[@ETF+39:6bp]	986	+	ETF	<SCRIPT Language="JavaScript">  function ihop(url) {  location.href=url;  }  </SCRIPT><table><tr><td>Model made for</td><td>Homo sapiens, Rattus norvegicus</td></tr></table> <h2>About the matching model:</h2><p><a href="http://www.ncbi.nlm.nih.gov/gene/8463" target="_blank">Gene 8463 at NCBI</a></p><h3>iHOP says (Homo sapiens):</h3>Localization of human transcription factor <A style="color: #0199CC; text-decoration: underline; font-weight: bold;" href="javascript:if(!window.ihop) { window.location.href='http://www.ihop-net.org/UniPub/iHOP/go?ID1=93865'; } else { ihop('http://www.ihop-net.org/UniPub/iHOP/go?ID1=93865'); } " onmouseover="window.status='iHOP - Information Hyperlinked over Proteins'; return true;" onmouseout="window.status=''; return true;">     TEF-4</A> and <A style="color: #0199CC; text-decoration: underline; font-weight: bold;" href="javascript:if(!window.ihop) { window.location.href='http://www.ihop-net.org/UniPub/iHOP/go?ID1=92651'; } else { ihop('http://www.ihop-net.org/UniPub/iHOP/go?ID1=92651'); } " onmouseover="window.status='iHOP - Information Hyperlinked over Proteins'; return true;" onmouseout="window.status=''; return true;">     TEF-5</A> (<A style="color: #0199CC; text-decoration: underline; font-weight: bold;" href="javascript:if(!window.ihop) { window.location.href='http://www.ihop-net.org/UniPub/iHOP/go?ID1=93865'; } else { ihop('http://www.ihop-net.org/UniPub/iHOP/go?ID1=93865'); } " onmouseover="window.status='iHOP - Information Hyperlinked over Proteins'; return true;" onmouseout="window.status=''; return true;">     TEAD2</A>, <A style="color: #0199CC; text-decoration: underline; font-weight: bold;" href="javascript:if(!window.ihop) { window.location.href='http://www.ihop-net.org/UniPub/iHOP/go?ID1=92651'; } else { ihop('http://www.ihop-net.org/UniPub/iHOP/go?ID1=92651'); } " onmouseover="window.status='iHOP - Information Hyperlinked over Proteins'; return true;" onmouseout="window.status=''; return true;">     TEAD3</A>) genes to <SPAN style="color: #e0b50b; text-decoration: none; font-weight: bold;">     chromosomes</SPAN> 19q13.3 and 6p21.2 using <SPAN style="color: #e0b50b; text-decoration: none; font-weight: bold;">     fluorescence</SPAN>     <SPAN style="color: #e0b50b; text-decoration: none; font-weight: bold;">     in situ hybridization</SPAN> and <SPAN style="color: #e0b50b; text-decoration: none; font-weight: bold;">     radiation hybrid</SPAN> analysis.    No canonical TATA or CAAT boxes could be identified within the 1341 nucleotides upstream of the putative <SPAN style="color: #e0b50b; text-decoration: none; font-weight: bold;">     transcription start site</SPAN>, although the 5'-flanking region contained a <A style="color: #0199CC; text-decoration: underline; font-weight: bold;" href="javascript:if(!window.ihop) { window.location.href='http://www.ihop-net.org/UniPub/iHOP/go?ID1=93707'; } else { ihop('http://www.ihop-net.org/UniPub/iHOP/go?ID1=93707'); } " onmouseover="window.status='iHOP - Information Hyperlinked over Proteins'; return true;" onmouseout="window.status=''; return true;">     CpG island</A> and several putative <SPAN style="color: #000000; text-decoration: none; font-weight: bold;">     binding</SPAN> motifs for transcription factors Sp1 and <A style="color: #0199CC; text-decoration: underline; font-weight: bold;" href="javascript:if(!window.ihop) { window.location.href='http://www.ihop-net.org/UniPub/iHOP/go?ID1=93865'; } else { ihop('http://www.ihop-net.org/UniPub/iHOP/go?ID1=93865'); } " onmouseover="window.status='iHOP - Information Hyperlinked over Proteins'; return true;" onmouseout="window.status=''; return true;">     ETF</A>.    In conclusion, both <A style="color: #0199CC; text-decoration: underline; font-weight: bold;" href="javascript:if(!window.ihop) { window.location.href='http://www.ihop-net.org/UniPub/iHOP/go?ID1=93865'; } else { ihop('http://www.ihop-net.org/UniPub/iHOP/go?ID1=93865'); } " onmouseover="window.status='iHOP - Information Hyperlinked over Proteins'; return true;" onmouseout="window.status=''; return true;">     ETF</A> and PN are effective in maintaining <SPAN style="color: #e0b50b; text-decoration: none; font-weight: bold;">     nutritional status</SPAN> post-BMT.    <FONT size="-2"> <I>Content provided by </I><A href="javascript:if(!window.ihop) { window.location.href='http://www.ihop-net.org/UniPub/iHOP/index.html'; } else { ihop('http://www.ihop-net.org/UniPub/iHOP/index.html'); }" onmouseover="window.status='iHOP - Information Hyperlinked over Proteins'; return true;" onmouseout="window.status=''; return true;" style="text-decoration: underline; color:#0199CC;"><B>iHOP</B> - <I>Information Hyperlinked over Proteins</I></A>.</FONT><A href="http://www.ihop-net.org/UniPub/iHOP/index.html" onmouseover="window.status=''; return true;" onmouseout="window.status=''; return true;" style="text-decoration: none; color:#FFFFFF; ">.</A><A href="http://cbio.mskcc.org/~hoffmann/index.html" onmouseover="window.status=''; return true;" onmouseout="window.status=''; return true;" style="text-decoration: none; color:#FFFFFF; ">.</A><A href="javascript:if(!window.ihop) { window.location.href='http://www.ihop-net.org/UniPub/iHOP/index.html'; } else { ihop('http://www.ihop-net.org/UniPub/iHOP/index.html'); }" onmouseover="window.status='iHOP - Information Hyperlinked over Proteins'; return true;" onmouseout="window.status=''; return true;"><IMG src="http://www.ihop-net.org/UniPub/html/img/hop/for_ref/iHOP_logo_50pc.png" border="0" align="left"/></A><hr /><h3>STRING says (Homo sapiens):</h3><p>Transcriptional enhancer factor TEF-4 (TEA domain family member 2) (TEAD-2); Putative transcription factor that binds to the SPH and GT-IIC "enhansons" (5'-GTGGAATGT-3'). May be involved in the gene regulation of neural development. Binds to the M-CAT motif (By similarity)</p><h2>Model's TFs' homologs in target species Mus musculus:</h2>21677<p><a href="http://www.ncbi.nlm.nih.gov/gene/21677" target="_blank">Gene 21677 at NCBI</a></p><h3>iHOP says:</h3>    <A style="color: #0199CC; text-decoration: underline; font-weight: bold;" href="javascript:if(!window.ihop) { window.location.href='http://www.ihop-net.org/UniPub/iHOP/go?ID1=125477'; } else { ihop('http://www.ihop-net.org/UniPub/iHOP/go?ID1=125477'); } " onmouseover="window.status='iHOP - Information Hyperlinked over Proteins'; return true;" onmouseout="window.status=''; return true;">     Tead2</A>, and its co-activator <A style="color: #0199CC; text-decoration: underline; font-weight: bold;" href="javascript:if(!window.ihop) { window.location.href='http://www.ihop-net.org/UniPub/iHOP/go?ID1=125993'; } else { ihop('http://www.ihop-net.org/UniPub/iHOP/go?ID1=125993'); } " onmouseover="window.status='iHOP - Information Hyperlinked over Proteins'; return true;" onmouseout="window.status=''; return true;">     YAP65</A>, are co-expressed with <A style="color: #0199CC; text-decoration: underline; font-weight: bold;" href="javascript:if(!window.ihop) { window.location.href='http://www.ihop-net.org/UniPub/iHOP/go?ID1=123400'; } else { ihop('http://www.ihop-net.org/UniPub/iHOP/go?ID1=123400'); } " onmouseover="window.status='iHOP - Information Hyperlinked over Proteins'; return true;" onmouseout="window.status=''; return true;">     Pax3</A> in the dorsal <SPAN style="color: #e0b50b; text-decoration: none; font-weight: bold;">     neural tube</SPAN>, and mutation of the <A style="color: #0199CC; text-decoration: underline; font-weight: bold;" href="javascript:if(!window.ihop) { window.location.href='http://www.ihop-net.org/UniPub/iHOP/go?ID1=125477'; } else { ihop('http://www.ihop-net.org/UniPub/iHOP/go?ID1=125477'); } " onmouseover="window.status='iHOP - Information Hyperlinked over Proteins'; return true;" onmouseout="window.status=''; return true;">     Tead2</A>     <SPAN style="color: #000000; text-decoration: none; font-weight: bold;">          binding site</SPAN> in the context of <A style="color: #0199CC; text-decoration: underline; font-weight: bold;" href="javascript:if(!window.ihop) { window.location.href='http://www.ihop-net.org/UniPub/iHOP/go?ID1=123400'; } else { ihop('http://www.ihop-net.org/UniPub/iHOP/go?ID1=123400'); } " onmouseover="window.status='iHOP - Information Hyperlinked over Proteins'; return true;" onmouseout="window.status=''; return true;">     Pax3</A> transgenic constructs abolishes neural expression.    Query of the expression timing and genomic sequences of <A style="color: #0199CC; text-decoration: underline; font-weight: bold;" href="javascript:if(!window.ihop) { window.location.href='http://www.ihop-net.org/UniPub/iHOP/go?ID1=125477'; } else { ihop('http://www.ihop-net.org/UniPub/iHOP/go?ID1=125477'); } " onmouseover="window.status='iHOP - Information Hyperlinked over Proteins'; return true;" onmouseout="window.status=''; return true;">     Tead2</A> suggested direct regulation by <A style="color: #0199CC; text-decoration: underline; font-weight: bold;" href="javascript:if(!window.ihop) { window.location.href='http://www.ihop-net.org/UniPub/iHOP/go?ID1=123038'; } else { ihop('http://www.ihop-net.org/UniPub/iHOP/go?ID1=123038'); } " onmouseover="window.status='iHOP - Information Hyperlinked over Proteins'; return true;" onmouseout="window.status=''; return true;">     MyoD</A>, and consistent with this, <A style="color: #0199CC; text-decoration: underline; font-weight: bold;" href="javascript:if(!window.ihop) { window.location.href='http://www.ihop-net.org/UniPub/iHOP/go?ID1=123038'; } else { ihop('http://www.ihop-net.org/UniPub/iHOP/go?ID1=123038'); } " onmouseover="window.status='iHOP - Information Hyperlinked over Proteins'; return true;" onmouseout="window.status=''; return true;">     MyoD</A> directly <SPAN style="color: #000000; text-decoration: none; font-weight: bold;">     bound</SPAN> to two strong E-boxes in the first <SPAN style="color: #e0b50b; text-decoration: none; font-weight: bold;">     intron</SPAN> of <A style="color: #0199CC; text-decoration: underline; font-weight: bold;" href="javascript:if(!window.ihop) { window.location.href='http://www.ihop-net.org/UniPub/iHOP/go?ID1=125477'; } else { ihop('http://www.ihop-net.org/UniPub/iHOP/go?ID1=125477'); } " onmouseover="window.status='iHOP - Information Hyperlinked over Proteins'; return true;" onmouseout="window.status=''; return true;">     Tead2</A> by <SPAN style="color: #e0b50b; text-decoration: none; font-weight: bold;">     chromatin immunoprecipitation</SPAN> assay.    Co-transfection of <A style="color: #0199CC; text-decoration: underline; font-weight: bold;" href="javascript:if(!window.ihop) { window.location.href='http://www.ihop-net.org/UniPub/iHOP/go?ID1=125477'; } else { ihop('http://www.ihop-net.org/UniPub/iHOP/go?ID1=125477'); } " onmouseover="window.status='iHOP - Information Hyperlinked over Proteins'; return true;" onmouseout="window.status=''; return true;">     Tead2</A> and <A style="color: #0199CC; text-decoration: underline; font-weight: bold;" href="javascript:if(!window.ihop) { window.location.href='http://www.ihop-net.org/UniPub/iHOP/go?ID1=121011'; } else { ihop('http://www.ihop-net.org/UniPub/iHOP/go?ID1=121011'); } " onmouseover="window.status='iHOP - Information Hyperlinked over Proteins'; return true;" onmouseout="window.status=''; return true;">     Fgfr4</A> promoter reporter constructs into C2C12 <SPAN style="color: #e0b50b; text-decoration: none; font-weight: bold;">     myotubes</SPAN> showed <A style="color: #0199CC; text-decoration: underline; font-weight: bold;" href="javascript:if(!window.ihop) { window.location.href='http://www.ihop-net.org/UniPub/iHOP/go?ID1=125477'; } else { ihop('http://www.ihop-net.org/UniPub/iHOP/go?ID1=125477'); } " onmouseover="window.status='iHOP - Information Hyperlinked over Proteins'; return true;" onmouseout="window.status=''; return true;">     Tead2</A> to <SPAN style="color: #000000; text-decoration: none; font-weight: bold;">     activate</SPAN>     <A style="color: #0199CC; text-decoration: underline; font-weight: bold;" href="javascript:if(!window.ihop) { window.location.href='http://www.ihop-net.org/UniPub/iHOP/go?ID1=121011'; } else { ihop('http://www.ihop-net.org/UniPub/iHOP/go?ID1=121011'); } " onmouseover="window.status='iHOP - Information Hyperlinked over Proteins'; return true;" onmouseout="window.status=''; return true;">     Fgfr4</A>, and mutation of the M-CAT motif in the <A style="color: #0199CC; text-decoration: underline; font-weight: bold;" href="javascript:if(!window.ihop) { window.location.href='http://www.ihop-net.org/UniPub/iHOP/go?ID1=121011'; } else { ihop('http://www.ihop-net.org/UniPub/iHOP/go?ID1=121011'); } " onmouseover="window.status='iHOP - Information Hyperlinked over Proteins'; return true;" onmouseout="window.status=''; return true;">     Fgfr4</A> promoter abolished these effects.    <FONT size="-2"> <I>Content provided by </I><A href="javascript:if(!window.ihop) { window.location.href='http://www.ihop-net.org/UniPub/iHOP/index.html'; } else { ihop('http://www.ihop-net.org/UniPub/iHOP/index.html'); }" onmouseover="window.status='iHOP - Information Hyperlinked over Proteins'; return true;" onmouseout="window.status=''; return true;" style="text-decoration: underline; color:#0199CC;"><B>iHOP</B> - <I>Information Hyperlinked over Proteins</I></A>.</FONT><A href="http://www.ihop-net.org/UniPub/iHOP/index.html" onmouseover="window.status=''; return true;" onmouseout="window.status=''; return true;" style="text-decoration: none; color:#FFFFFF; ">.</A><A href="http://cbio.mskcc.org/~hoffmann/index.html" onmouseover="window.status=''; return true;" onmouseout="window.status=''; return true;" style="text-decoration: none; color:#FFFFFF; ">.</A><A href="javascript:if(!window.ihop) { window.location.href='http://www.ihop-net.org/UniPub/iHOP/index.html'; } else { ihop('http://www.ihop-net.org/UniPub/iHOP/index.html'); }" onmouseover="window.status='iHOP - Information Hyperlinked over Proteins'; return true;" onmouseout="window.status=''; return true;"><IMG src="http://www.ihop-net.org/UniPub/html/img/hop/for_ref/iHOP_logo_50pc.png" border="0" align="left"/></A><hr /><h3>STRING says:</h3><p>TEA domain family member 2; Putative transcription factor that binds to the SPH and GT-IIC "enhansons" (5'-GTGGAATGT-3'). May be involved in the gene regulation of neural development. Binds to the M-CAT motif</p>
chr17	35642947	35642955	[@BRCA1+55:6bp]	761	+	BRCA1	<SCRIPT Language="JavaScript">  function ihop(url) {  location.href=url;  }  </SCRIPT><table><tr><td>Model made for</td><td>Homo sapiens</td></tr></table> <h2>About the matching model:</h2><p><a href="http://www.ncbi.nlm.nih.gov/gene/672" target="_blank">Gene 672 at NCBI</a></p><h3>iHOP says (Homo sapiens):</h3>    <A style="color: #0199CC; text-decoration: underline; font-weight: bold;" href="javascript:if(!window.ihop) { window.location.href='http://www.ihop-net.org/UniPub/iHOP/go?ID1=86781'; } else { ihop('http://www.ihop-net.org/UniPub/iHOP/go?ID1=86781'); } " onmouseover="window.status='iHOP - Information Hyperlinked over Proteins'; return true;" onmouseout="window.status=''; return true;">     BRCA1</A> mutations in women attending clinics that evaluate the risk of <SPAN style="color: #e0b50b; text-decoration: none; font-weight: bold;">     breast cancer</SPAN>.    Only 7 percent of women from families with a history of <SPAN style="color: #e0b50b; text-decoration: none; font-weight: bold;">     breast cancer</SPAN> but not <SPAN style="color: #e0b50b; text-decoration: none; font-weight: bold;">     ovarian cancer</SPAN> had <A style="color: #0199CC; text-decoration: underline; font-weight: bold;" href="javascript:if(!window.ihop) { window.location.href='http://www.ihop-net.org/UniPub/iHOP/go?ID1=86781'; } else { ihop('http://www.ihop-net.org/UniPub/iHOP/go?ID1=86781'); } " onmouseover="window.status='iHOP - Information Hyperlinked over Proteins'; return true;" onmouseout="window.status=''; return true;">     BRCA1</A> mutations.    Mutations of the <A style="color: #0199CC; text-decoration: underline; font-weight: bold;" href="javascript:if(!window.ihop) { window.location.href='http://www.ihop-net.org/UniPub/iHOP/go?ID1=86781'; } else { ihop('http://www.ihop-net.org/UniPub/iHOP/go?ID1=86781'); } " onmouseover="window.status='iHOP - Information Hyperlinked over Proteins'; return true;" onmouseout="window.status=''; return true;">          BRCA1 gene</A> accounted for 84% of the mutations among case subjects with <SPAN style="color: #e0b50b; text-decoration: none; font-weight: bold;">     ovarian cancer</SPAN> and 65% of mutations among case subjects with <SPAN style="color: #e0b50b; text-decoration: none; font-weight: bold;">     breast cancer</SPAN>.    <FONT size="-2"> <I>Content provided by </I><A href="javascript:if(!window.ihop) { window.location.href='http://www.ihop-net.org/UniPub/iHOP/index.html'; } else { ihop('http://www.ihop-net.org/UniPub/iHOP/index.html'); }" onmouseover="window.status='iHOP - Information Hyperlinked over Proteins'; return true;" onmouseout="window.status=''; return true;" style="text-decoration: underline; color:#0199CC;"><B>iHOP</B> - <I>Information Hyperlinked over Proteins</I></A>.</FONT><A href="http://www.ihop-net.org/UniPub/iHOP/index.html" onmouseover="window.status=''; return true;" onmouseout="window.status=''; return true;" style="text-decoration: none; color:#FFFFFF; ">.</A><A href="http://cbio.mskcc.org/~hoffmann/index.html" onmouseover="window.status=''; return true;" onmouseout="window.status=''; return true;" style="text-decoration: none; color:#FFFFFF; ">.</A><A href="javascript:if(!window.ihop) { window.location.href='http://www.ihop-net.org/UniPub/iHOP/index.html'; } else { ihop('http://www.ihop-net.org/UniPub/iHOP/index.html'); }" onmouseover="window.status='iHOP - Information Hyperlinked over Proteins'; return true;" onmouseout="window.status=''; return true;"><IMG src="http://www.ihop-net.org/UniPub/html/img/hop/for_ref/iHOP_logo_50pc.png" border="0" align="left"/></A><hr /><h3>STRING says (Homo sapiens):</h3><p>Breast cancer type 1 susceptibility protein (RING finger protein 53); Plays a central role in DNA repair by facilitating cellular response to DNA repair. Required for appropriate cell cycle arrests after ionizing irradiation in both the S-phase and the G2 phase of the cell cycle. Involved in transcriptional regulation of P21 in response to DNA damage. Required for FANCD2 targeting to sites of DNA damage. May function as a transcriptional regulator. Mediates E2-dependent ubiquitination. Inhibits lipid synthesis by binding to inactive phosphorylated ACACA and preventing its dephosphorylation</p><h2>Model's TFs' homologs in target species Mus musculus:</h2>12189<p><a href="http://www.ncbi.nlm.nih.gov/gene/12189" target="_blank">Gene 12189 at NCBI</a></p><h3>iHOP says:</h3>Mechanisms for <A style="color: #0199CC; text-decoration: underline; font-weight: bold;" href="javascript:if(!window.ihop) { window.location.href='http://www.ihop-net.org/UniPub/iHOP/go?ID1=119729'; } else { ihop('http://www.ihop-net.org/UniPub/iHOP/go?ID1=119729'); } " onmouseover="window.status='iHOP - Information Hyperlinked over Proteins'; return true;" onmouseout="window.status=''; return true;">     breast cancer</A> recurrence and <SPAN style="color: #e0b50b; text-decoration: none; font-weight: bold;">     metastases</SPAN> are poorly understood.    This immunotolerant metastatic model is a novel addition to existing <A style="color: #0199CC; text-decoration: underline; font-weight: bold;" href="javascript:if(!window.ihop) { window.location.href='http://www.ihop-net.org/UniPub/iHOP/go?ID1=119729'; } else { ihop('http://www.ihop-net.org/UniPub/iHOP/go?ID1=119729'); } " onmouseover="window.status='iHOP - Information Hyperlinked over Proteins'; return true;" onmouseout="window.status=''; return true;">     breast cancer</A> models and coupling the model with in vivo imaging greatly facilitates the evaluation of targeted <SPAN style="color: #e0b50b; text-decoration: none; font-weight: bold;">     immunotherapies</SPAN> of <SPAN style="color: #e0b50b; text-decoration: none; font-weight: bold;">     metastasis</SPAN>.    The skeleton is a preferred site of <SPAN style="color: #e0b50b; text-decoration: none; font-weight: bold;">     metastasis</SPAN> in patients with disseminated <A style="color: #0199CC; text-decoration: underline; font-weight: bold;" href="javascript:if(!window.ihop) { window.location.href='http://www.ihop-net.org/UniPub/iHOP/go?ID1=119729'; } else { ihop('http://www.ihop-net.org/UniPub/iHOP/go?ID1=119729'); } " onmouseover="window.status='iHOP - Information Hyperlinked over Proteins'; return true;" onmouseout="window.status=''; return true;">     breast cancer</A>.    <FONT size="-2"> <I>Content provided by </I><A href="javascript:if(!window.ihop) { window.location.href='http://www.ihop-net.org/UniPub/iHOP/index.html'; } else { ihop('http://www.ihop-net.org/UniPub/iHOP/index.html'); }" onmouseover="window.status='iHOP - Information Hyperlinked over Proteins'; return true;" onmouseout="window.status=''; return true;" style="text-decoration: underline; color:#0199CC;"><B>iHOP</B> - <I>Information Hyperlinked over Proteins</I></A>.</FONT><A href="http://www.ihop-net.org/UniPub/iHOP/index.html" onmouseover="window.status=''; return true;" onmouseout="window.status=''; return true;" style="text-decoration: none; color:#FFFFFF; ">.</A><A href="http://cbio.mskcc.org/~hoffmann/index.html" onmouseover="window.status=''; return true;" onmouseout="window.status=''; return true;" style="text-decoration: none; color:#FFFFFF; ">.</A><A href="javascript:if(!window.ihop) { window.location.href='http://www.ihop-net.org/UniPub/iHOP/index.html'; } else { ihop('http://www.ihop-net.org/UniPub/iHOP/index.html'); }" onmouseover="window.status='iHOP - Information Hyperlinked over Proteins'; return true;" onmouseout="window.status=''; return true;"><IMG src="http://www.ihop-net.org/UniPub/html/img/hop/for_ref/iHOP_logo_50pc.png" border="0" align="left"/></A><hr /><h3>STRING says:</h3><p>breast cancer 1; Plays a central role in DNA repair by facilitating cellular response to DNA repair. Required for appropriate cell cycle arrests after ionizing irradiation in both the S-phase and the G2 phase of the cell cycle. Involved in transcriptional regulation of P21 in response to DNA damage. Required for FANCD2 targeting to sites of DNA damage. May function as a transcriptional regulator. Mediates E2-dependent ubiquitination. Inhibits lipid synthesis by binding to inactive phosphorylated ACACA and preventing its dephosphorylation (By similarity)</p>
track name="m1:vad1:s73:980" type=bedDetail description="#4 bls=608@[Eutele]" visibility=3 color=71,204,170 useScore=1 db=mm9 url=http://www.ihop-net.org/UniPub/iHOP/in?syns_1=$$&ncbi_tax_id_1=10090 htmlUrl=http://bio.math-inf.uni-greifswald.de/rexspecies2/getFile/cached/1/p/f/pub/docs/rsDesc.html
chr17	35642964	35642973	[@GENINI-81:7bp]	887	-	GENINI	<table><tr><td>Model made for</td><td></td></tr></table> <h2>About the matching model:</h2><hr /><h2>Model's TFs' homologs in target species Mus musculus:</h2><hr />
chr17	35642959	35642974	[@GATA1+69:*bp]	819	+	GATA1	<SCRIPT Language="JavaScript">  function ihop(url) {  location.href=url;  }  </SCRIPT><table><tr><td>Model made for</td><td>Homo sapiens, Xenopus laevis, Mus musculus, Gallus gallus</td></tr></table> <h2>About the matching model:</h2><p><a href="http://www.ncbi.nlm.nih.gov/gene/2623" target="_blank">Gene 2623 at NCBI</a></p><h3>iHOP says (Homo sapiens):</h3>Mutations in <A style="color: #0199CC; text-decoration: underline; font-weight: bold;" href="javascript:if(!window.ihop) { window.location.href='http://www.ihop-net.org/UniPub/iHOP/go?ID1=88555'; } else { ihop('http://www.ihop-net.org/UniPub/iHOP/go?ID1=88555'); } " onmouseover="window.status='iHOP - Information Hyperlinked over Proteins'; return true;" onmouseout="window.status=''; return true;">     GATA1</A> have been reported in acute megakaryoblastic leukaemia in <SPAN style="color: #e0b50b; text-decoration: none; font-weight: bold;">     Down's syndrome</SPAN>.    We aimed to investigate changes in <A style="color: #0199CC; text-decoration: underline; font-weight: bold;" href="javascript:if(!window.ihop) { window.location.href='http://www.ihop-net.org/UniPub/iHOP/go?ID1=88555'; } else { ihop('http://www.ihop-net.org/UniPub/iHOP/go?ID1=88555'); } " onmouseover="window.status='iHOP - Information Hyperlinked over Proteins'; return true;" onmouseout="window.status=''; return true;">     GATA1</A> in patients with <SPAN style="color: #e0b50b; text-decoration: none; font-weight: bold;">     Down's syndrome</SPAN> and either transient myeloid disorder (n=10) or acute megakaryoblastic leukaemia (n=6).    Acquired mutations in <A style="color: #0199CC; text-decoration: underline; font-weight: bold;" href="javascript:if(!window.ihop) { window.location.href='http://www.ihop-net.org/UniPub/iHOP/go?ID1=88555'; } else { ihop('http://www.ihop-net.org/UniPub/iHOP/go?ID1=88555'); } " onmouseover="window.status='iHOP - Information Hyperlinked over Proteins'; return true;" onmouseout="window.status=''; return true;">     GATA1</A> in <SPAN style="color: #e0b50b; text-decoration: none; font-weight: bold;">     neonates</SPAN> with <SPAN style="color: #e0b50b; text-decoration: none; font-weight: bold;">     Down's syndrome</SPAN> with transient myeloid disorder.    <FONT size="-2"> <I>Content provided by </I><A href="javascript:if(!window.ihop) { window.location.href='http://www.ihop-net.org/UniPub/iHOP/index.html'; } else { ihop('http://www.ihop-net.org/UniPub/iHOP/index.html'); }" onmouseover="window.status='iHOP - Information Hyperlinked over Proteins'; return true;" onmouseout="window.status=''; return true;" style="text-decoration: underline; color:#0199CC;"><B>iHOP</B> - <I>Information Hyperlinked over Proteins</I></A>.</FONT><A href="http://www.ihop-net.org/UniPub/iHOP/index.html" onmouseover="window.status=''; return true;" onmouseout="window.status=''; return true;" style="text-decoration: none; color:#FFFFFF; ">.</A><A href="http://cbio.mskcc.org/~hoffmann/index.html" onmouseover="window.status=''; return true;" onmouseout="window.status=''; return true;" style="text-decoration: none; color:#FFFFFF; ">.</A><p><a href="http://www.ncbi.nlm.nih.gov/gene/396450" target="_blank">Gene 396450 at NCBI</a></p><h3>iHOP says (-):</h3>The <SPAN style="color: #e0b50b; text-decoration: none; font-weight: bold;">     enhancers</SPAN> contain <SPAN style="color: #e0b50b; text-decoration: none; font-weight: bold;">     binding sites</SPAN> for several ubiquitous and erythroid cell-specific nuclear proteins, including <A style="color: #0199CC; text-decoration: underline; font-weight: bold;" href="javascript:if(!window.ihop) { window.location.href='http://www.ihop-net.org/UniPub/iHOP/go?ID1=246580'; } else { ihop('http://www.ihop-net.org/UniPub/iHOP/go?ID1=246580'); } " onmouseover="window.status='iHOP - Information Hyperlinked over Proteins'; return true;" onmouseout="window.status=''; return true;">     GATA-1</A>, as demonstrated with <A style="color: #0199CC; text-decoration: underline; font-weight: bold;" href="javascript:if(!window.ihop) { window.location.href='http://www.ihop-net.org/UniPub/iHOP/go?ID1=246580'; } else { ihop('http://www.ihop-net.org/UniPub/iHOP/go?ID1=246580'); } " onmouseover="window.status='iHOP - Information Hyperlinked over Proteins'; return true;" onmouseout="window.status=''; return true;">     GATA-1</A>-specific antibodies.    Given the T-rich composition of the <A style="color: #0199CC; text-decoration: underline; font-weight: bold;" href="javascript:if(!window.ihop) { window.location.href='http://www.ihop-net.org/UniPub/iHOP/go?ID1=246580'; } else { ihop('http://www.ihop-net.org/UniPub/iHOP/go?ID1=246580'); } " onmouseover="window.status='iHOP - Information Hyperlinked over Proteins'; return true;" onmouseout="window.status=''; return true;">     GATA</A> DNA <SPAN style="color: #e0b50b; text-decoration: none; font-weight: bold;">     binding site</SPAN>, it is possible that thymine's unique 5-methyl group may mediate some of these hydrophobic contacts to increase the stability of binding.    We demonstrate that the cDNA encodes the specific <A style="color: #0199CC; text-decoration: underline; font-weight: bold;" href="javascript:if(!window.ihop) { window.location.href='http://www.ihop-net.org/UniPub/iHOP/go?ID1=246580'; } else { ihop('http://www.ihop-net.org/UniPub/iHOP/go?ID1=246580'); } " onmouseover="window.status='iHOP - Information Hyperlinked over Proteins'; return true;" onmouseout="window.status=''; return true;">     Eryf1</A> binding activity found in <SPAN style="color: #e0b50b; text-decoration: none; font-weight: bold;">     erythrocytes</SPAN>.    <FONT size="-2"> <I>Content provided by </I><A href="javascript:if(!window.ihop) { window.location.href='http://www.ihop-net.org/UniPub/iHOP/index.html'; } else { ihop('http://www.ihop-net.org/UniPub/iHOP/index.html'); }" onmouseover="window.status='iHOP - Information Hyperlinked over Proteins'; return true;" onmouseout="window.status=''; return true;" style="text-decoration: underline; color:#0199CC;"><B>iHOP</B> - <I>Information Hyperlinked over Proteins</I></A>.</FONT><A href="http://www.ihop-net.org/UniPub/iHOP/index.html" onmouseover="window.status=''; return true;" onmouseout="window.status=''; return true;" style="text-decoration: none; color:#FFFFFF; ">.</A><A href="http://cbio.mskcc.org/~hoffmann/index.html" onmouseover="window.status=''; return true;" onmouseout="window.status=''; return true;" style="text-decoration: none; color:#FFFFFF; ">.</A>Entry for target species Mus musculus: Gene 14460<p><a href="http://www.ncbi.nlm.nih.gov/gene/14460" target="_blank">Gene 14460 at NCBI</a></p><h3>iHOP says (Mus musculus):</h3>We previously reported that STAT1 expression was significantly downregulated in <A style="color: #0199CC; text-decoration: underline; font-weight: bold;" href="javascript:if(!window.ihop) { window.location.href='http://www.ihop-net.org/UniPub/iHOP/go?ID1=121192'; } else { ihop('http://www.ihop-net.org/UniPub/iHOP/go?ID1=121192'); } " onmouseover="window.status='iHOP - Information Hyperlinked over Proteins'; return true;" onmouseout="window.status=''; return true;">     Gata1</A>-knockdown murine <SPAN style="color: #e0b50b; text-decoration: none; font-weight: bold;">     megakaryocytes</SPAN>, which also have impaired terminal maturation.    Here, we show that GATA-2 is required for normal <SPAN style="color: #e0b50b; text-decoration: none; font-weight: bold;">     megakaryocyte</SPAN> development as well as aberrant megakaryopoiesis in <A style="color: #0199CC; text-decoration: underline; font-weight: bold;" href="javascript:if(!window.ihop) { window.location.href='http://www.ihop-net.org/UniPub/iHOP/go?ID1=121192'; } else { ihop('http://www.ihop-net.org/UniPub/iHOP/go?ID1=121192'); } " onmouseover="window.status='iHOP - Information Hyperlinked over Proteins'; return true;" onmouseout="window.status=''; return true;">     Gata1</A> mutant cells.    In contrast to <A style="color: #0199CC; text-decoration: underline; font-weight: bold;" href="javascript:if(!window.ihop) { window.location.href='http://www.ihop-net.org/UniPub/iHOP/go?ID1=121192'; } else { ihop('http://www.ihop-net.org/UniPub/iHOP/go?ID1=121192'); } " onmouseover="window.status='iHOP - Information Hyperlinked over Proteins'; return true;" onmouseout="window.status=''; return true;">     GATA-1</A> deficiency, however, <SPAN style="color: #e0b50b; text-decoration: none; font-weight: bold;">     megakaryocytes</SPAN> fail to develop in the absence of FOG.    <FONT size="-2"> <I>Content provided by </I><A href="javascript:if(!window.ihop) { window.location.href='http://www.ihop-net.org/UniPub/iHOP/index.html'; } else { ihop('http://www.ihop-net.org/UniPub/iHOP/index.html'); }" onmouseover="window.status='iHOP - Information Hyperlinked over Proteins'; return true;" onmouseout="window.status=''; return true;" style="text-decoration: underline; color:#0199CC;"><B>iHOP</B> - <I>Information Hyperlinked over Proteins</I></A>.</FONT><A href="http://www.ihop-net.org/UniPub/iHOP/index.html" onmouseover="window.status=''; return true;" onmouseout="window.status=''; return true;" style="text-decoration: none; color:#FFFFFF; ">.</A><A href="http://cbio.mskcc.org/~hoffmann/index.html" onmouseover="window.status=''; return true;" onmouseout="window.status=''; return true;" style="text-decoration: none; color:#FFFFFF; ">.</A><A href="javascript:if(!window.ihop) { window.location.href='http://www.ihop-net.org/UniPub/iHOP/index.html'; } else { ihop('http://www.ihop-net.org/UniPub/iHOP/index.html'); }" onmouseover="window.status='iHOP - Information Hyperlinked over Proteins'; return true;" onmouseout="window.status=''; return true;"><IMG src="http://www.ihop-net.org/UniPub/html/img/hop/for_ref/iHOP_logo_50pc.png" border="0" align="left"/></A><hr /><h3>STRING says (Homo sapiens):</h3><p>Erythroid transcription factor (GATA-binding factor 1) (GATA-1) (Eryf1) (GF-1) (NF-E1 DNA-binding protein); Transcriptional activator which probably serves as a general switch factor for erythroid development. It binds to DNA sites with the consensus sequence [AT]GATA[AG] within regulatory regions of globin genes and of other genes expressed in erythroid cells</p>Entry for target species Mus musculus: Gene 14460<h3>STRING says (Mus musculus):</h3><p>GATA binding protein 1; Transcriptional activator which probably serves as a general switch factor for erythroid development. It binds to DNA sites with the consensus sequence [AT]GATA[AG] within regulatory regions of globin genes and of other genes expressed in erythroid cells</p>
chr17	35642930	35642941	[@SP:58:*bp]	1000	-	Sp1	<SCRIPT Language="JavaScript">  function ihop(url) {  location.href=url;  }  </SCRIPT><table><tr><td>Model made for</td><td>Homo sapiens, Mus musculus, Rattus norvegicus</td></tr></table> <h2>About the matching model:</h2><p><a href="http://www.ncbi.nlm.nih.gov/gene/24790" target="_blank">Gene 24790 at NCBI</a></p><h3>iHOP says (Rattus norvegicus):</h3>Surprisingly, this region includes <SPAN style="color: #e0b50b; text-decoration: none; font-weight: bold;">     binding sites</SPAN> for members of the <A style="color: #0199CC; text-decoration: underline; font-weight: bold;" href="javascript:if(!window.ihop) { window.location.href='http://www.ihop-net.org/UniPub/iHOP/go?ID1=320971'; } else { ihop('http://www.ihop-net.org/UniPub/iHOP/go?ID1=320971'); } " onmouseover="window.status='iHOP - Information Hyperlinked over Proteins'; return true;" onmouseout="window.status=''; return true;">     Sp1</A> family of transcription factors but no COUP-TF <SPAN style="color: #e0b50b; text-decoration: none; font-weight: bold;">     binding site</SPAN>.    The replacement of box A/A' by a <A style="color: #0199CC; text-decoration: underline; font-weight: bold;" href="javascript:if(!window.ihop) { window.location.href='http://www.ihop-net.org/UniPub/iHOP/go?ID1=320971'; } else { ihop('http://www.ihop-net.org/UniPub/iHOP/go?ID1=320971'); } " onmouseover="window.status='iHOP - Information Hyperlinked over Proteins'; return true;" onmouseout="window.status=''; return true;">     Sp1</A> consensus <SPAN style="color: #e0b50b; text-decoration: none; font-weight: bold;">     binding site</SPAN> results in the loss of the brain specificity of expression in <SPAN style="color: #e0b50b; text-decoration: none; font-weight: bold;">     transgenic mice</SPAN>.    Within this sequence we identified putative <SPAN style="color: #e0b50b; text-decoration: none; font-weight: bold;">     binding sites</SPAN> for C/EBP and <A style="color: #0199CC; text-decoration: underline; font-weight: bold;" href="javascript:if(!window.ihop) { window.location.href='http://www.ihop-net.org/UniPub/iHOP/go?ID1=320971'; } else { ihop('http://www.ihop-net.org/UniPub/iHOP/go?ID1=320971'); } " onmouseover="window.status='iHOP - Information Hyperlinked over Proteins'; return true;" onmouseout="window.status=''; return true;">     Sp1</A>.    <FONT size="-2"> <I>Content provided by </I><A href="javascript:if(!window.ihop) { window.location.href='http://www.ihop-net.org/UniPub/iHOP/index.html'; } else { ihop('http://www.ihop-net.org/UniPub/iHOP/index.html'); }" onmouseover="window.status='iHOP - Information Hyperlinked over Proteins'; return true;" onmouseout="window.status=''; return true;" style="text-decoration: underline; color:#0199CC;"><B>iHOP</B> - <I>Information Hyperlinked over Proteins</I></A>.</FONT><A href="http://www.ihop-net.org/UniPub/iHOP/index.html" onmouseover="window.status=''; return true;" onmouseout="window.status=''; return true;" style="text-decoration: none; color:#FFFFFF; ">.</A><A href="http://cbio.mskcc.org/~hoffmann/index.html" onmouseover="window.status=''; return true;" onmouseout="window.status=''; return true;" style="text-decoration: none; color:#FFFFFF; ">.</A><A href="javascript:if(!window.ihop) { window.location.href='http://www.ihop-net.org/UniPub/iHOP/index.html'; } else { ihop('http://www.ihop-net.org/UniPub/iHOP/index.html'); }" onmouseover="window.status='iHOP - Information Hyperlinked over Proteins'; return true;" onmouseout="window.status=''; return true;"><IMG src="http://www.ihop-net.org/UniPub/html/img/hop/for_ref/iHOP_logo_50pc.png" border="0" align="left"/></A><hr /><h3>STRING says (Rattus norvegicus):</h3><p>Transcription factor Sp1; Binds to GC box promoters elements and selectively activates mRNA synthesis from genes that contain functional recognition sites</p><h2>Model's TFs' homologs in target species Mus musculus:</h2>20683<p><a href="http://www.ncbi.nlm.nih.gov/gene/20683" target="_blank">Gene 20683 at NCBI</a></p><h3>iHOP says:</h3>We can show that both the <A style="color: #0199CC; text-decoration: underline; font-weight: bold;" href="javascript:if(!window.ihop) { window.location.href='http://www.ihop-net.org/UniPub/iHOP/go?ID1=124788'; } else { ihop('http://www.ihop-net.org/UniPub/iHOP/go?ID1=124788'); } " onmouseover="window.status='iHOP - Information Hyperlinked over Proteins'; return true;" onmouseout="window.status=''; return true;">     Sp1</A> and the E-box <SPAN style="color: #e0b50b; text-decoration: none; font-weight: bold;">     binding sites</SPAN> are necessary for proper regulation of bax transcription and show by genomic DMS footprinting that all these sites are occupied in vivo.    Region II is the single most important <A style="color: #0199CC; text-decoration: underline; font-weight: bold;" href="javascript:if(!window.ihop) { window.location.href='http://www.ihop-net.org/UniPub/iHOP/go?ID1=124788'; } else { ihop('http://www.ihop-net.org/UniPub/iHOP/go?ID1=124788'); } " onmouseover="window.status='iHOP - Information Hyperlinked over Proteins'; return true;" onmouseout="window.status=''; return true;">     Sp1</A>/3 <SPAN style="color: #e0b50b; text-decoration: none; font-weight: bold;">     binding site</SPAN> in <SPAN style="color: #e0b50b; text-decoration: none; font-weight: bold;">     transcriptional activation</SPAN>, and multiple combined mutations in the GC-boxes abolished the hamTERT promoter activity.    Mutational analysis revealed that a cluster of predicted <SPAN style="color: #e0b50b; text-decoration: none; font-weight: bold;">     binding sites</SPAN> for <A style="color: #0199CC; text-decoration: underline; font-weight: bold;" href="javascript:if(!window.ihop) { window.location.href='http://www.ihop-net.org/UniPub/iHOP/go?ID1=124788'; } else { ihop('http://www.ihop-net.org/UniPub/iHOP/go?ID1=124788'); } " onmouseover="window.status='iHOP - Information Hyperlinked over Proteins'; return true;" onmouseout="window.status=''; return true;">     Sp1</A>, AP-1/CREB/ATF and E box-binding transcription factors is essential for full activity of the p39 promoter.    <FONT size="-2"> <I>Content provided by </I><A href="javascript:if(!window.ihop) { window.location.href='http://www.ihop-net.org/UniPub/iHOP/index.html'; } else { ihop('http://www.ihop-net.org/UniPub/iHOP/index.html'); }" onmouseover="window.status='iHOP - Information Hyperlinked over Proteins'; return true;" onmouseout="window.status=''; return true;" style="text-decoration: underline; color:#0199CC;"><B>iHOP</B> - <I>Information Hyperlinked over Proteins</I></A>.</FONT><A href="http://www.ihop-net.org/UniPub/iHOP/index.html" onmouseover="window.status=''; return true;" onmouseout="window.status=''; return true;" style="text-decoration: none; color:#FFFFFF; ">.</A><A href="http://cbio.mskcc.org/~hoffmann/index.html" onmouseover="window.status=''; return true;" onmouseout="window.status=''; return true;" style="text-decoration: none; color:#FFFFFF; ">.</A><A href="javascript:if(!window.ihop) { window.location.href='http://www.ihop-net.org/UniPub/iHOP/index.html'; } else { ihop('http://www.ihop-net.org/UniPub/iHOP/index.html'); }" onmouseover="window.status='iHOP - Information Hyperlinked over Proteins'; return true;" onmouseout="window.status=''; return true;"><IMG src="http://www.ihop-net.org/UniPub/html/img/hop/for_ref/iHOP_logo_50pc.png" border="0" align="left"/></A><hr /><h3>STRING says:</h3><p>trans-acting transcription factor 1; Binds to GC box promoters elements and selectively activates mRNA synthesis from genes that contain functional recognition sites</p>
chr17	35642947	35642955	[@BRCA1+55:6bp]	761	+	BRCA1	<SCRIPT Language="JavaScript">  function ihop(url) {  location.href=url;  }  </SCRIPT><table><tr><td>Model made for</td><td>Homo sapiens</td></tr></table> <h2>About the matching model:</h2><p><a href="http://www.ncbi.nlm.nih.gov/gene/672" target="_blank">Gene 672 at NCBI</a></p><h3>iHOP says (Homo sapiens):</h3>    <A style="color: #0199CC; text-decoration: underline; font-weight: bold;" href="javascript:if(!window.ihop) { window.location.href='http://www.ihop-net.org/UniPub/iHOP/go?ID1=86781'; } else { ihop('http://www.ihop-net.org/UniPub/iHOP/go?ID1=86781'); } " onmouseover="window.status='iHOP - Information Hyperlinked over Proteins'; return true;" onmouseout="window.status=''; return true;">     BRCA1</A> mutations in women attending clinics that evaluate the risk of <SPAN style="color: #e0b50b; text-decoration: none; font-weight: bold;">     breast cancer</SPAN>.    Only 7 percent of women from families with a history of <SPAN style="color: #e0b50b; text-decoration: none; font-weight: bold;">     breast cancer</SPAN> but not <SPAN style="color: #e0b50b; text-decoration: none; font-weight: bold;">     ovarian cancer</SPAN> had <A style="color: #0199CC; text-decoration: underline; font-weight: bold;" href="javascript:if(!window.ihop) { window.location.href='http://www.ihop-net.org/UniPub/iHOP/go?ID1=86781'; } else { ihop('http://www.ihop-net.org/UniPub/iHOP/go?ID1=86781'); } " onmouseover="window.status='iHOP - Information Hyperlinked over Proteins'; return true;" onmouseout="window.status=''; return true;">     BRCA1</A> mutations.    Mutations of the <A style="color: #0199CC; text-decoration: underline; font-weight: bold;" href="javascript:if(!window.ihop) { window.location.href='http://www.ihop-net.org/UniPub/iHOP/go?ID1=86781'; } else { ihop('http://www.ihop-net.org/UniPub/iHOP/go?ID1=86781'); } " onmouseover="window.status='iHOP - Information Hyperlinked over Proteins'; return true;" onmouseout="window.status=''; return true;">          BRCA1 gene</A> accounted for 84% of the mutations among case subjects with <SPAN style="color: #e0b50b; text-decoration: none; font-weight: bold;">     ovarian cancer</SPAN> and 65% of mutations among case subjects with <SPAN style="color: #e0b50b; text-decoration: none; font-weight: bold;">     breast cancer</SPAN>.    <FONT size="-2"> <I>Content provided by </I><A href="javascript:if(!window.ihop) { window.location.href='http://www.ihop-net.org/UniPub/iHOP/index.html'; } else { ihop('http://www.ihop-net.org/UniPub/iHOP/index.html'); }" onmouseover="window.status='iHOP - Information Hyperlinked over Proteins'; return true;" onmouseout="window.status=''; return true;" style="text-decoration: underline; color:#0199CC;"><B>iHOP</B> - <I>Information Hyperlinked over Proteins</I></A>.</FONT><A href="http://www.ihop-net.org/UniPub/iHOP/index.html" onmouseover="window.status=''; return true;" onmouseout="window.status=''; return true;" style="text-decoration: none; color:#FFFFFF; ">.</A><A href="http://cbio.mskcc.org/~hoffmann/index.html" onmouseover="window.status=''; return true;" onmouseout="window.status=''; return true;" style="text-decoration: none; color:#FFFFFF; ">.</A><A href="javascript:if(!window.ihop) { window.location.href='http://www.ihop-net.org/UniPub/iHOP/index.html'; } else { ihop('http://www.ihop-net.org/UniPub/iHOP/index.html'); }" onmouseover="window.status='iHOP - Information Hyperlinked over Proteins'; return true;" onmouseout="window.status=''; return true;"><IMG src="http://www.ihop-net.org/UniPub/html/img/hop/for_ref/iHOP_logo_50pc.png" border="0" align="left"/></A><hr /><h3>STRING says (Homo sapiens):</h3><p>Breast cancer type 1 susceptibility protein (RING finger protein 53); Plays a central role in DNA repair by facilitating cellular response to DNA repair. Required for appropriate cell cycle arrests after ionizing irradiation in both the S-phase and the G2 phase of the cell cycle. Involved in transcriptional regulation of P21 in response to DNA damage. Required for FANCD2 targeting to sites of DNA damage. May function as a transcriptional regulator. Mediates E2-dependent ubiquitination. Inhibits lipid synthesis by binding to inactive phosphorylated ACACA and preventing its dephosphorylation</p><h2>Model's TFs' homologs in target species Mus musculus:</h2>12189<p><a href="http://www.ncbi.nlm.nih.gov/gene/12189" target="_blank">Gene 12189 at NCBI</a></p><h3>iHOP says:</h3>Mechanisms for <A style="color: #0199CC; text-decoration: underline; font-weight: bold;" href="javascript:if(!window.ihop) { window.location.href='http://www.ihop-net.org/UniPub/iHOP/go?ID1=119729'; } else { ihop('http://www.ihop-net.org/UniPub/iHOP/go?ID1=119729'); } " onmouseover="window.status='iHOP - Information Hyperlinked over Proteins'; return true;" onmouseout="window.status=''; return true;">     breast cancer</A> recurrence and <SPAN style="color: #e0b50b; text-decoration: none; font-weight: bold;">     metastases</SPAN> are poorly understood.    This immunotolerant metastatic model is a novel addition to existing <A style="color: #0199CC; text-decoration: underline; font-weight: bold;" href="javascript:if(!window.ihop) { window.location.href='http://www.ihop-net.org/UniPub/iHOP/go?ID1=119729'; } else { ihop('http://www.ihop-net.org/UniPub/iHOP/go?ID1=119729'); } " onmouseover="window.status='iHOP - Information Hyperlinked over Proteins'; return true;" onmouseout="window.status=''; return true;">     breast cancer</A> models and coupling the model with in vivo imaging greatly facilitates the evaluation of targeted <SPAN style="color: #e0b50b; text-decoration: none; font-weight: bold;">     immunotherapies</SPAN> of <SPAN style="color: #e0b50b; text-decoration: none; font-weight: bold;">     metastasis</SPAN>.    The skeleton is a preferred site of <SPAN style="color: #e0b50b; text-decoration: none; font-weight: bold;">     metastasis</SPAN> in patients with disseminated <A style="color: #0199CC; text-decoration: underline; font-weight: bold;" href="javascript:if(!window.ihop) { window.location.href='http://www.ihop-net.org/UniPub/iHOP/go?ID1=119729'; } else { ihop('http://www.ihop-net.org/UniPub/iHOP/go?ID1=119729'); } " onmouseover="window.status='iHOP - Information Hyperlinked over Proteins'; return true;" onmouseout="window.status=''; return true;">     breast cancer</A>.    <FONT size="-2"> <I>Content provided by </I><A href="javascript:if(!window.ihop) { window.location.href='http://www.ihop-net.org/UniPub/iHOP/index.html'; } else { ihop('http://www.ihop-net.org/UniPub/iHOP/index.html'); }" onmouseover="window.status='iHOP - Information Hyperlinked over Proteins'; return true;" onmouseout="window.status=''; return true;" style="text-decoration: underline; color:#0199CC;"><B>iHOP</B> - <I>Information Hyperlinked over Proteins</I></A>.</FONT><A href="http://www.ihop-net.org/UniPub/iHOP/index.html" onmouseover="window.status=''; return true;" onmouseout="window.status=''; return true;" style="text-decoration: none; color:#FFFFFF; ">.</A><A href="http://cbio.mskcc.org/~hoffmann/index.html" onmouseover="window.status=''; return true;" onmouseout="window.status=''; return true;" style="text-decoration: none; color:#FFFFFF; ">.</A><A href="javascript:if(!window.ihop) { window.location.href='http://www.ihop-net.org/UniPub/iHOP/index.html'; } else { ihop('http://www.ihop-net.org/UniPub/iHOP/index.html'); }" onmouseover="window.status='iHOP - Information Hyperlinked over Proteins'; return true;" onmouseout="window.status=''; return true;"><IMG src="http://www.ihop-net.org/UniPub/html/img/hop/for_ref/iHOP_logo_50pc.png" border="0" align="left"/></A><hr /><h3>STRING says:</h3><p>breast cancer 1; Plays a central role in DNA repair by facilitating cellular response to DNA repair. Required for appropriate cell cycle arrests after ionizing irradiation in both the S-phase and the G2 phase of the cell cycle. Involved in transcriptional regulation of P21 in response to DNA damage. Required for FANCD2 targeting to sites of DNA damage. May function as a transcriptional regulator. Mediates E2-dependent ubiquitination. Inhibits lipid synthesis by binding to inactive phosphorylated ACACA and preventing its dephosphorylation (By similarity)</p>
chr17	35642947	35642954	[@LEF1:54:*bp]	859	+	LEF1	<SCRIPT Language="JavaScript">  function ihop(url) {  location.href=url;  }  </SCRIPT><table><tr><td>Model made for</td><td>Homo sapiens, Mus musculus, Xenopus laevis</td></tr></table> <h2>About the matching model:</h2><p><a href="http://www.ncbi.nlm.nih.gov/gene/51176" target="_blank">Gene 51176 at NCBI</a></p><h3>iHOP says (Homo sapiens):</h3>    <A style="color: #0199CC; text-decoration: underline; font-weight: bold;" href="javascript:if(!window.ihop) { window.location.href='http://www.ihop-net.org/UniPub/iHOP/go?ID1=99252'; } else { ihop('http://www.ihop-net.org/UniPub/iHOP/go?ID1=99252'); } " onmouseover="window.status='iHOP - Information Hyperlinked over Proteins'; return true;" onmouseout="window.status=''; return true;">     LEF-1</A> is a transcription factor that participates in the regulation of the <SPAN style="color: #e0b50b; text-decoration: none; font-weight: bold;">     T-cell</SPAN> receptor alpha (TCR alpha) enhancer by facilitating the assembly of multiple proteins into a higher order nucleoprotein complex.    The immature CEM <SPAN style="color: #e0b50b; text-decoration: none; font-weight: bold;">     T cell</SPAN> line expresses relatively low levels of <A style="color: #0199CC; text-decoration: underline; font-weight: bold;" href="javascript:if(!window.ihop) { window.location.href='http://www.ihop-net.org/UniPub/iHOP/go?ID1=99252'; } else { ihop('http://www.ihop-net.org/UniPub/iHOP/go?ID1=99252'); } " onmouseover="window.status='iHOP - Information Hyperlinked over Proteins'; return true;" onmouseout="window.status=''; return true;">     TCF-1 alpha</A> mRNA, which are increased upon activation of these cells by phorbol esters.    This study further confirms a negative regulatory role of <A style="color: #0199CC; text-decoration: underline; font-weight: bold;" href="javascript:if(!window.ihop) { window.location.href='http://www.ihop-net.org/UniPub/iHOP/go?ID1=99252'; } else { ihop('http://www.ihop-net.org/UniPub/iHOP/go?ID1=99252'); } " onmouseover="window.status='iHOP - Information Hyperlinked over Proteins'; return true;" onmouseout="window.status=''; return true;">          LEF-1</A> in mature peripheral <SPAN style="color: #e0b50b; text-decoration: none; font-weight: bold;">     T cells</SPAN>.    <FONT size="-2"> <I>Content provided by </I><A href="javascript:if(!window.ihop) { window.location.href='http://www.ihop-net.org/UniPub/iHOP/index.html'; } else { ihop('http://www.ihop-net.org/UniPub/iHOP/index.html'); }" onmouseover="window.status='iHOP - Information Hyperlinked over Proteins'; return true;" onmouseout="window.status=''; return true;" style="text-decoration: underline; color:#0199CC;"><B>iHOP</B> - <I>Information Hyperlinked over Proteins</I></A>.</FONT><A href="http://www.ihop-net.org/UniPub/iHOP/index.html" onmouseover="window.status=''; return true;" onmouseout="window.status=''; return true;" style="text-decoration: none; color:#FFFFFF; ">.</A><A href="http://cbio.mskcc.org/~hoffmann/index.html" onmouseover="window.status=''; return true;" onmouseout="window.status=''; return true;" style="text-decoration: none; color:#FFFFFF; ">.</A>Entry for target species Mus musculus: Gene 16842<p><a href="http://www.ncbi.nlm.nih.gov/gene/16842" target="_blank">Gene 16842 at NCBI</a></p><h3>iHOP says (Mus musculus):</h3>New waves of ectodermal <A style="color: #0199CC; text-decoration: underline; font-weight: bold;" href="javascript:if(!window.ihop) { window.location.href='http://www.ihop-net.org/UniPub/iHOP/go?ID1=99252'; } else { ihop('http://www.ihop-net.org/UniPub/iHOP/go?ID1=99252'); } " onmouseover="window.status='iHOP - Information Hyperlinked over Proteins'; return true;" onmouseout="window.status=''; return true;">          LEF-1</A> spots appear concomitant with new waves of follicle <SPAN style="color: #e0b50b; text-decoration: none; font-weight: bold;">     morphogenesis</SPAN>.    In summary, these studies demonstrate that <A style="color: #0199CC; text-decoration: underline; font-weight: bold;" href="javascript:if(!window.ihop) { window.location.href='http://www.ihop-net.org/UniPub/iHOP/go?ID1=122501'; } else { ihop('http://www.ihop-net.org/UniPub/iHOP/go?ID1=122501'); } " onmouseover="window.status='iHOP - Information Hyperlinked over Proteins'; return true;" onmouseout="window.status=''; return true;">          LEF1</A> expression is required, but in and of itself is insufficient, for the initiation and continued <SPAN style="color: #e0b50b; text-decoration: none; font-weight: bold;">     morphogenesis</SPAN> of submucosal glands in the airway.        <A style="color: #0199CC; text-decoration: underline; font-weight: bold;" href="javascript:if(!window.ihop) { window.location.href='http://www.ihop-net.org/UniPub/iHOP/go?ID1=122501'; } else { ihop('http://www.ihop-net.org/UniPub/iHOP/go?ID1=122501'); } " onmouseover="window.status='iHOP - Information Hyperlinked over Proteins'; return true;" onmouseout="window.status=''; return true;">     LEF1</A> is a critical epithelial survival factor during tooth <SPAN style="color: #e0b50b; text-decoration: none; font-weight: bold;">     morphogenesis</SPAN>.    <FONT size="-2"> <I>Content provided by </I><A href="javascript:if(!window.ihop) { window.location.href='http://www.ihop-net.org/UniPub/iHOP/index.html'; } else { ihop('http://www.ihop-net.org/UniPub/iHOP/index.html'); }" onmouseover="window.status='iHOP - Information Hyperlinked over Proteins'; return true;" onmouseout="window.status=''; return true;" style="text-decoration: underline; color:#0199CC;"><B>iHOP</B> - <I>Information Hyperlinked over Proteins</I></A>.</FONT><A href="http://www.ihop-net.org/UniPub/iHOP/index.html" onmouseover="window.status=''; return true;" onmouseout="window.status=''; return true;" style="text-decoration: none; color:#FFFFFF; ">.</A><A href="http://cbio.mskcc.org/~hoffmann/index.html" onmouseover="window.status=''; return true;" onmouseout="window.status=''; return true;" style="text-decoration: none; color:#FFFFFF; ">.</A><p><a href="http://www.ncbi.nlm.nih.gov/gene/779101" target="_blank">Gene 779101 at NCBI</a></p><h3>iHOP says (-):</h3>Analysis of <SPAN style="color: #e0b50b; text-decoration: none; font-weight: bold;">     blood vessel</SPAN> marker genes demonstrated that <A style="color: #0199CC; text-decoration: underline; font-weight: bold;" href="javascript:if(!window.ihop) { window.location.href='http://www.ihop-net.org/UniPub/iHOP/go?ID1=2023067'; } else { ihop('http://www.ihop-net.org/UniPub/iHOP/go?ID1=2023067'); } " onmouseover="window.status='iHOP - Information Hyperlinked over Proteins'; return true;" onmouseout="window.status=''; return true;">     lef1</A> is required for the development of the major <SPAN style="color: #e0b50b; text-decoration: none; font-weight: bold;">     blood vessels</SPAN> and the heart.    Depletion of <A style="color: #0199CC; text-decoration: underline; font-weight: bold;" href="javascript:if(!window.ihop) { window.location.href='http://www.ihop-net.org/UniPub/iHOP/go?ID1=2023067'; } else { ihop('http://www.ihop-net.org/UniPub/iHOP/go?ID1=2023067'); } " onmouseover="window.status='iHOP - Information Hyperlinked over Proteins'; return true;" onmouseout="window.status=''; return true;">     lef1</A> affects <SPAN style="color: #e0b50b; text-decoration: none; font-weight: bold;">     gene expression</SPAN> already during gastrulation and results in abnormal differentiation of cells derived from <SPAN style="color: #e0b50b; text-decoration: none; font-weight: bold;">     ectoderm</SPAN> and <SPAN style="color: #e0b50b; text-decoration: none; font-weight: bold;">     mesoderm</SPAN>.    In addition to binding <A style="color: #0199CC; text-decoration: underline; font-weight: bold;" href="javascript:if(!window.ihop) { window.location.href='http://www.ihop-net.org/UniPub/iHOP/go?ID1=119858'; } else { ihop('http://www.ihop-net.org/UniPub/iHOP/go?ID1=119858'); } " onmouseover="window.status='iHOP - Information Hyperlinked over Proteins'; return true;" onmouseout="window.status=''; return true;">          beta-catenin</A>, both <A style="color: #0199CC; text-decoration: underline; font-weight: bold;" href="javascript:if(!window.ihop) { window.location.href='http://www.ihop-net.org/UniPub/iHOP/go?ID1=124777'; } else { ihop('http://www.ihop-net.org/UniPub/iHOP/go?ID1=124777'); } " onmouseover="window.status='iHOP - Information Hyperlinked over Proteins'; return true;" onmouseout="window.status=''; return true;">          Sox17</A> and <A style="color: #0199CC; text-decoration: underline; font-weight: bold;" href="javascript:if(!window.ihop) { window.location.href='http://www.ihop-net.org/UniPub/iHOP/go?ID1=124782'; } else { ihop('http://www.ihop-net.org/UniPub/iHOP/go?ID1=124782'); } " onmouseover="window.status='iHOP - Information Hyperlinked over Proteins'; return true;" onmouseout="window.status=''; return true;">          Sox4</A> physically <SPAN style="color: #000000; text-decoration: none; font-weight: bold;">     interact</SPAN> with <A style="color: #0199CC; text-decoration: underline; font-weight: bold;" href="javascript:if(!window.ihop) { window.location.href='http://www.ihop-net.org/UniPub/iHOP/go?ID1=125385'; } else { ihop('http://www.ihop-net.org/UniPub/iHOP/go?ID1=125385'); } " onmouseover="window.status='iHOP - Information Hyperlinked over Proteins'; return true;" onmouseout="window.status=''; return true;">                    TCF</A>/<A style="color: #0199CC; text-decoration: underline; font-weight: bold;" href="javascript:if(!window.ihop) { window.location.href='http://www.ihop-net.org/UniPub/iHOP/go?ID1=122501'; } else { ihop('http://www.ihop-net.org/UniPub/iHOP/go?ID1=122501'); } " onmouseover="window.status='iHOP - Information Hyperlinked over Proteins'; return true;" onmouseout="window.status=''; return true;">     lymphoid enhancer factor</A> (<A style="color: #0199CC; text-decoration: underline; font-weight: bold;" href="javascript:if(!window.ihop) { window.location.href='http://www.ihop-net.org/UniPub/iHOP/go?ID1=122501'; } else { ihop('http://www.ihop-net.org/UniPub/iHOP/go?ID1=122501'); } " onmouseover="window.status='iHOP - Information Hyperlinked over Proteins'; return true;" onmouseout="window.status=''; return true;">               LEF</A>) <SPAN style="color: #e0b50b; text-decoration: none; font-weight: bold;">     family members</SPAN> via their respective <SPAN style="color: #e0b50b; text-decoration: none; font-weight: bold;">     high-mobility-group box domains</SPAN>.    <FONT size="-2"> <I>Content provided by </I><A href="javascript:if(!window.ihop) { window.location.href='http://www.ihop-net.org/UniPub/iHOP/index.html'; } else { ihop('http://www.ihop-net.org/UniPub/iHOP/index.html'); }" onmouseover="window.status='iHOP - Information Hyperlinked over Proteins'; return true;" onmouseout="window.status=''; return true;" style="text-decoration: underline; color:#0199CC;"><B>iHOP</B> - <I>Information Hyperlinked over Proteins</I></A>.</FONT><A href="http://www.ihop-net.org/UniPub/iHOP/index.html" onmouseover="window.status=''; return true;" onmouseout="window.status=''; return true;" style="text-decoration: none; color:#FFFFFF; ">.</A><A href="http://cbio.mskcc.org/~hoffmann/index.html" onmouseover="window.status=''; return true;" onmouseout="window.status=''; return true;" style="text-decoration: none; color:#FFFFFF; ">.</A><A href="javascript:if(!window.ihop) { window.location.href='http://www.ihop-net.org/UniPub/iHOP/index.html'; } else { ihop('http://www.ihop-net.org/UniPub/iHOP/index.html'); }" onmouseover="window.status='iHOP - Information Hyperlinked over Proteins'; return true;" onmouseout="window.status=''; return true;"><IMG src="http://www.ihop-net.org/UniPub/html/img/hop/for_ref/iHOP_logo_50pc.png" border="0" align="left"/></A><hr />Entry for target species Mus musculus: Gene 16842<h3>STRING says (Mus musculus):</h3><p>lymphoid enhancer binding factor 1; Participates in the Wnt signaling pathway. Activates transcription of target genes in the presence of CTNNB1 and EP300. May play a role in hair cell differentiation and follicle morphogenesis. TLE1, TLE2, TLE3 and TLE4 repress transactivation mediated by LEF1 and CTNNB1 (By similarity). Regulates T-cell receptor alpha enhancer function. Binds DNA in a sequence-specific manner. PIASG antagonizes both Wnt-dependent and Wnt-independent activation by LEF1</p>
chr17	35642930	35642945	[@Zfx+45:13bp]	832	+	Zfx	<SCRIPT Language="JavaScript">  function ihop(url) {  location.href=url;  }  </SCRIPT><table><tr><td>Model made for</td><td>Mus musculus</td></tr></table> <h2>About the matching model:</h2>Entry for target species Mus musculus: Gene 22764<p><a href="http://www.ncbi.nlm.nih.gov/gene/22764" target="_blank">Gene 22764 at NCBI</a></p><h3>iHOP says (Mus musculus):</h3>Inactivation of the <A style="color: #0199CC; text-decoration: underline; font-weight: bold;" href="javascript:if(!window.ihop) { window.location.href='http://www.ihop-net.org/UniPub/iHOP/go?ID1=126074'; } else { ihop('http://www.ihop-net.org/UniPub/iHOP/go?ID1=126074'); } " onmouseover="window.status='iHOP - Information Hyperlinked over Proteins'; return true;" onmouseout="window.status=''; return true;">     Zfx</A> gene on the mouse <SPAN style="color: #e0b50b; text-decoration: none; font-weight: bold;">     X chromosome</SPAN>.    Here we report studies of the inactivation status of the homolog, <A style="color: #0199CC; text-decoration: underline; font-weight: bold;" href="javascript:if(!window.ihop) { window.location.href='http://www.ihop-net.org/UniPub/iHOP/go?ID1=126074'; } else { ihop('http://www.ihop-net.org/UniPub/iHOP/go?ID1=126074'); } " onmouseover="window.status='iHOP - Information Hyperlinked over Proteins'; return true;" onmouseout="window.status=''; return true;">     Zfx</A>, on the mouse <SPAN style="color: #e0b50b; text-decoration: none; font-weight: bold;">     X chromosome</SPAN>.    Using this allelic variation, we assessed expression of the two <A style="color: #0199CC; text-decoration: underline; font-weight: bold;" href="javascript:if(!window.ihop) { window.location.href='http://www.ihop-net.org/UniPub/iHOP/go?ID1=126074'; } else { ihop('http://www.ihop-net.org/UniPub/iHOP/go?ID1=126074'); } " onmouseover="window.status='iHOP - Information Hyperlinked over Proteins'; return true;" onmouseout="window.status=''; return true;">     Zfx</A> genes in females carrying the <A style="color: #0199CC; text-decoration: underline; font-weight: bold;" href="javascript:if(!window.ihop) { window.location.href='http://www.ihop-net.org/UniPub/iHOP/go?ID1=125291'; } else { ihop('http://www.ihop-net.org/UniPub/iHOP/go?ID1=125291'); } " onmouseover="window.status='iHOP - Information Hyperlinked over Proteins'; return true;" onmouseout="window.status=''; return true;">          T(X;16)16H</A>     <SPAN style="color: #e0b50b; text-decoration: none; font-weight: bold;">     translocation</SPAN> (from laboratory strain of mouse [corrected]) and an intact <SPAN style="color: #e0b50b; text-decoration: none; font-weight: bold;">     X chromosome</SPAN> (from M. spretus).    <FONT size="-2"> <I>Content provided by </I><A href="javascript:if(!window.ihop) { window.location.href='http://www.ihop-net.org/UniPub/iHOP/index.html'; } else { ihop('http://www.ihop-net.org/UniPub/iHOP/index.html'); }" onmouseover="window.status='iHOP - Information Hyperlinked over Proteins'; return true;" onmouseout="window.status=''; return true;" style="text-decoration: underline; color:#0199CC;"><B>iHOP</B> - <I>Information Hyperlinked over Proteins</I></A>.</FONT><A href="http://www.ihop-net.org/UniPub/iHOP/index.html" onmouseover="window.status=''; return true;" onmouseout="window.status=''; return true;" style="text-decoration: none; color:#FFFFFF; ">.</A><A href="http://cbio.mskcc.org/~hoffmann/index.html" onmouseover="window.status=''; return true;" onmouseout="window.status=''; return true;" style="text-decoration: none; color:#FFFFFF; ">.</A><A href="javascript:if(!window.ihop) { window.location.href='http://www.ihop-net.org/UniPub/iHOP/index.html'; } else { ihop('http://www.ihop-net.org/UniPub/iHOP/index.html'); }" onmouseover="window.status='iHOP - Information Hyperlinked over Proteins'; return true;" onmouseout="window.status=''; return true;"><IMG src="http://www.ihop-net.org/UniPub/html/img/hop/for_ref/iHOP_logo_50pc.png" border="0" align="left"/></A><hr />Entry for target species Mus musculus: Gene 22764
chr17	35642936	35642945	[@LFA1+45:7bp]	861	+	LFA1	<table><tr><td>Model made for</td><td>Homo sapiens, Gallus gallus, Rattus norvegicus</td></tr></table> <h2>About the matching model:</h2><hr /><h2>Model's TFs' homologs in target species Mus musculus:</h2><hr />
chr17	35642937	35642946	[@E2F:42:*bp]	785	-	E2F1	<table><tr><td>Model made for</td><td>Homo sapiens</td></tr></table> <h2>About the matching model:</h2><hr /><h2>Model's TFs' homologs in target species Mus musculus:</h2><hr />
chr17	35642930	35642940	[@LRF-41:8bp]	875	-	LRF	<SCRIPT Language="JavaScript">  function ihop(url) {  location.href=url;  }  </SCRIPT><table><tr><td>Model made for</td><td>Homo sapiens, Rattus norvegicus, Mus musculus</td></tr></table> <h2>About the matching model:</h2>Entry for target species Mus musculus: Gene 16969<p><a href="http://www.ncbi.nlm.nih.gov/gene/16969" target="_blank">Gene 16969 at NCBI</a></p><h3>iHOP says (Mus musculus):</h3>Role of the POZ <SPAN style="color: #e0b50b; text-decoration: none; font-weight: bold;">     zinc finger</SPAN> transcription factor <A style="color: #0199CC; text-decoration: underline; font-weight: bold;" href="javascript:if(!window.ihop) { window.location.href='http://www.ihop-net.org/UniPub/iHOP/go?ID1=99386'; } else { ihop('http://www.ihop-net.org/UniPub/iHOP/go?ID1=99386'); } " onmouseover="window.status='iHOP - Information Hyperlinked over Proteins'; return true;" onmouseout="window.status=''; return true;">          FBI-1</A> in human and murine <SPAN style="color: #e0b50b; text-decoration: none; font-weight: bold;">     adipogenesis</SPAN>.    Thus, <A style="color: #0199CC; text-decoration: underline; font-weight: bold;" href="javascript:if(!window.ihop) { window.location.href='http://www.ihop-net.org/UniPub/iHOP/go?ID1=99386'; } else { ihop('http://www.ihop-net.org/UniPub/iHOP/go?ID1=99386'); } " onmouseover="window.status='iHOP - Information Hyperlinked over Proteins'; return true;" onmouseout="window.status=''; return true;">          FBI-1</A>, a POZ <SPAN style="color: #e0b50b; text-decoration: none; font-weight: bold;">     zinc finger</SPAN> transcription factor, is induced during the early phases of human and murine preadipocyte differentiation where it may contribute to <SPAN style="color: #e0b50b; text-decoration: none; font-weight: bold;">     adipogenesis</SPAN> through influencing the switch from <SPAN style="color: #e0b50b; text-decoration: none; font-weight: bold;">     cellular proliferation</SPAN> to terminal differentiation.    Murine <SPAN style="color: #e0b50b; text-decoration: none; font-weight: bold;">     cell lines</SPAN> constitutively expressing <A style="color: #0199CC; text-decoration: underline; font-weight: bold;" href="javascript:if(!window.ihop) { window.location.href='http://www.ihop-net.org/UniPub/iHOP/go?ID1=122563'; } else { ihop('http://www.ihop-net.org/UniPub/iHOP/go?ID1=122563'); } " onmouseover="window.status='iHOP - Information Hyperlinked over Proteins'; return true;" onmouseout="window.status=''; return true;">          FBI-1</A> showed evidence for accelerated <SPAN style="color: #e0b50b; text-decoration: none; font-weight: bold;">     adipogenesis</SPAN> with earlier induction of markers of differentiation and enhanced lipid accumulation, suggesting that <A style="color: #0199CC; text-decoration: underline; font-weight: bold;" href="javascript:if(!window.ihop) { window.location.href='http://www.ihop-net.org/UniPub/iHOP/go?ID1=122563'; } else { ihop('http://www.ihop-net.org/UniPub/iHOP/go?ID1=122563'); } " onmouseover="window.status='iHOP - Information Hyperlinked over Proteins'; return true;" onmouseout="window.status=''; return true;">          FBI-1</A> may be an active participant in the differentiation process.    <FONT size="-2"> <I>Content provided by </I><A href="javascript:if(!window.ihop) { window.location.href='http://www.ihop-net.org/UniPub/iHOP/index.html'; } else { ihop('http://www.ihop-net.org/UniPub/iHOP/index.html'); }" onmouseover="window.status='iHOP - Information Hyperlinked over Proteins'; return true;" onmouseout="window.status=''; return true;" style="text-decoration: underline; color:#0199CC;"><B>iHOP</B> - <I>Information Hyperlinked over Proteins</I></A>.</FONT><A href="http://www.ihop-net.org/UniPub/iHOP/index.html" onmouseover="window.status=''; return true;" onmouseout="window.status=''; return true;" style="text-decoration: none; color:#FFFFFF; ">.</A><A href="http://cbio.mskcc.org/~hoffmann/index.html" onmouseover="window.status=''; return true;" onmouseout="window.status=''; return true;" style="text-decoration: none; color:#FFFFFF; ">.</A><p><a href="http://www.ncbi.nlm.nih.gov/gene/117107" target="_blank">Gene 117107 at NCBI</a></p><h3>iHOP says (Rattus norvegicus):</h3>In addition, <A style="color: #0199CC; text-decoration: underline; font-weight: bold;" href="javascript:if(!window.ihop) { window.location.href='http://www.ihop-net.org/UniPub/iHOP/go?ID1=324763'; } else { ihop('http://www.ihop-net.org/UniPub/iHOP/go?ID1=324763'); } " onmouseover="window.status='iHOP - Information Hyperlinked over Proteins'; return true;" onmouseout="window.status=''; return true;">     OCZF</A> specifically bound to the                     guanine-rich <SPAN style="color: #e0b50b; text-decoration: none; font-weight: bold;">     consensus sequences</SPAN> of Egr-1 and c-Krox.    Transient <SPAN style="color: #e0b50b; text-decoration: none; font-weight: bold;">     transfection</SPAN> assays indicate that <A style="color: #0199CC; text-decoration: underline; font-weight: bold;" href="javascript:if(!window.ihop) { window.location.href='http://www.ihop-net.org/UniPub/iHOP/go?ID1=324763'; } else { ihop('http://www.ihop-net.org/UniPub/iHOP/go?ID1=324763'); } " onmouseover="window.status='iHOP - Information Hyperlinked over Proteins'; return true;" onmouseout="window.status=''; return true;">     OCZF</A> can repress transcription activity like other POZ domain proteins.    Furthermore, antisense but not sense      phosphorothioate oligodeoxynucleotides (ODNs) for <A style="color: #0199CC; text-decoration: underline; font-weight: bold;" href="javascript:if(!window.ihop) { window.location.href='http://www.ihop-net.org/UniPub/iHOP/go?ID1=324763'; } else { ihop('http://www.ihop-net.org/UniPub/iHOP/go?ID1=324763'); } " onmouseover="window.status='iHOP - Information Hyperlinked over Proteins'; return true;" onmouseout="window.status=''; return true;">     OCZF</A> cDNA suppressed the formation of osteoclast-like multinucleated cells (MNCs) in <SPAN style="color: #e0b50b; text-decoration: none; font-weight: bold;">     bone marrow</SPAN> culture, whereas the same ODNs did not significantly affect the formation of macrophage polykaryons and mononuclear preosteoclast-like cells (POCs).    <FONT size="-2"> <I>Content provided by </I><A href="javascript:if(!window.ihop) { window.location.href='http://www.ihop-net.org/UniPub/iHOP/index.html'; } else { ihop('http://www.ihop-net.org/UniPub/iHOP/index.html'); }" onmouseover="window.status='iHOP - Information Hyperlinked over Proteins'; return true;" onmouseout="window.status=''; return true;" style="text-decoration: underline; color:#0199CC;"><B>iHOP</B> - <I>Information Hyperlinked over Proteins</I></A>.</FONT><A href="http://www.ihop-net.org/UniPub/iHOP/index.html" onmouseover="window.status=''; return true;" onmouseout="window.status=''; return true;" style="text-decoration: none; color:#FFFFFF; ">.</A><A href="http://cbio.mskcc.org/~hoffmann/index.html" onmouseover="window.status=''; return true;" onmouseout="window.status=''; return true;" style="text-decoration: none; color:#FFFFFF; ">.</A><A href="javascript:if(!window.ihop) { window.location.href='http://www.ihop-net.org/UniPub/iHOP/index.html'; } else { ihop('http://www.ihop-net.org/UniPub/iHOP/index.html'); }" onmouseover="window.status='iHOP - Information Hyperlinked over Proteins'; return true;" onmouseout="window.status=''; return true;"><IMG src="http://www.ihop-net.org/UniPub/html/img/hop/for_ref/iHOP_logo_50pc.png" border="0" align="left"/></A><hr />Entry for target species Mus musculus: Gene 16969<h3>STRING says (Mus musculus):</h3><p>zinc finger and BTB domain containing 7a; Plays a key role in the instruction of early lymphoid progenitors to develop into B lineage by repressing T-cell instructive Notch signals. Specifically represses the transcription of the CDKN2A gene. Efficiently abrogates E2F1- dependent CDKN2A transactivation/de-repression. Binds to the consensus sequence 5'-[GA][CA]GACCCCCCCCC-3'</p><h3>STRING says (Rattus norvegicus):</h3><p>Zinc finger and BTB domain-containing protein 7A (Leukemia/lymphoma- related factor) (Osteoclast-derived zinc finger protein); Plays a key role in the instruction of early lymphoid progenitors to develop into B lineage by repressing T-cell instructive Notch signals (By similarity). Specifically represses the transcription of the CDKN2A gene. Efficiently abrogates E2F1- dependent CDKN2A transactivation/de-repression. Binds to the consensus sequence 5'-[GA][CA]GACCCCCCCCC-3' (By similarity)</p>
chr17	35642931	35642940	[@MAZ+40:7bp]	906	+	MAZ	<SCRIPT Language="JavaScript">  function ihop(url) {  location.href=url;  }  </SCRIPT><table><tr><td>Model made for</td><td>Homo sapiens, Mus musculus, golden </td></tr></table> <h2>About the matching model:</h2><p><a href="http://www.ncbi.nlm.nih.gov/gene/4150" target="_blank">Gene 4150 at NCBI</a></p><h3>iHOP says (Homo sapiens):</h3>These results suggest that <SPAN style="color: #e0b50b; text-decoration: none; font-weight: bold;">     phosphorylation</SPAN> of the                serine residue at position 480 of <A style="color: #0199CC; text-decoration: underline; font-weight: bold;" href="javascript:if(!window.ihop) { window.location.href='http://www.ihop-net.org/UniPub/iHOP/go?ID1=89994'; } else { ihop('http://www.ihop-net.org/UniPub/iHOP/go?ID1=89994'); } " onmouseover="window.status='iHOP - Information Hyperlinked over Proteins'; return true;" onmouseout="window.status=''; return true;">     MAZ</A> by <A style="color: #0199CC; text-decoration: underline; font-weight: bold;" href="javascript:if(!window.ihop) { window.location.href='http://www.ihop-net.org/UniPub/iHOP/go?ID1=87484'; } else { ihop('http://www.ihop-net.org/UniPub/iHOP/go?ID1=87484'); } " onmouseover="window.status='iHOP - Information Hyperlinked over Proteins'; return true;" onmouseout="window.status=''; return true;">     CKII</A> can <SPAN style="color: #000000; text-decoration: none; font-weight: bold;">     control</SPAN> the <SPAN style="color: #000000; text-decoration: none; font-weight: bold;">     function</SPAN> of <A style="color: #0199CC; text-decoration: underline; font-weight: bold;" href="javascript:if(!window.ihop) { window.location.href='http://www.ihop-net.org/UniPub/iHOP/go?ID1=89994'; } else { ihop('http://www.ihop-net.org/UniPub/iHOP/go?ID1=89994'); } " onmouseover="window.status='iHOP - Information Hyperlinked over Proteins'; return true;" onmouseout="window.status=''; return true;">     MAZ</A> by altering its DNA-binding activity.    Overexpression of <A style="color: #0199CC; text-decoration: underline; font-weight: bold;" href="javascript:if(!window.ihop) { window.location.href='http://www.ihop-net.org/UniPub/iHOP/go?ID1=89994'; } else { ihop('http://www.ihop-net.org/UniPub/iHOP/go?ID1=89994'); } " onmouseover="window.status='iHOP - Information Hyperlinked over Proteins'; return true;" onmouseout="window.status=''; return true;">     SAF-1</A> in OA <SPAN style="color: #e0b50b; text-decoration: none; font-weight: bold;">     chondrocytes</SPAN> increased the expression of the <A style="color: #0199CC; text-decoration: underline; font-weight: bold;" href="javascript:if(!window.ihop) { window.location.href='http://www.ihop-net.org/UniPub/iHOP/go?ID1=90139'; } else { ihop('http://www.ihop-net.org/UniPub/iHOP/go?ID1=90139'); } " onmouseover="window.status='iHOP - Information Hyperlinked over Proteins'; return true;" onmouseout="window.status=''; return true;">     MMP1</A> promoter, and interference of endogenous <A style="color: #0199CC; text-decoration: underline; font-weight: bold;" href="javascript:if(!window.ihop) { window.location.href='http://www.ihop-net.org/UniPub/iHOP/go?ID1=89994'; } else { ihop('http://www.ihop-net.org/UniPub/iHOP/go?ID1=89994'); } " onmouseover="window.status='iHOP - Information Hyperlinked over Proteins'; return true;" onmouseout="window.status=''; return true;">     SAF-1</A> activity by antisense <A style="color: #0199CC; text-decoration: underline; font-weight: bold;" href="javascript:if(!window.ihop) { window.location.href='http://www.ihop-net.org/UniPub/iHOP/go?ID1=89994'; } else { ihop('http://www.ihop-net.org/UniPub/iHOP/go?ID1=89994'); } " onmouseover="window.status='iHOP - Information Hyperlinked over Proteins'; return true;" onmouseout="window.status=''; return true;">     SAF-1</A> messenger RNA <SPAN style="color: #000000; text-decoration: none; font-weight: bold;">     inhibited</SPAN> interleukin-1-<SPAN style="color: #000000; text-decoration: none; font-weight: bold;">     mediated</SPAN>     <A style="color: #0199CC; text-decoration: underline; font-weight: bold;" href="javascript:if(!window.ihop) { window.location.href='http://www.ihop-net.org/UniPub/iHOP/go?ID1=90139'; } else { ihop('http://www.ihop-net.org/UniPub/iHOP/go?ID1=90139'); } " onmouseover="window.status='iHOP - Information Hyperlinked over Proteins'; return true;" onmouseout="window.status=''; return true;">     MMP1</A> promoter activity.    Deletion of <A style="color: #0199CC; text-decoration: underline; font-weight: bold;" href="javascript:if(!window.ihop) { window.location.href='http://www.ihop-net.org/UniPub/iHOP/go?ID1=122692'; } else { ihop('http://www.ihop-net.org/UniPub/iHOP/go?ID1=122692'); } " onmouseover="window.status='iHOP - Information Hyperlinked over Proteins'; return true;" onmouseout="window.status=''; return true;">          SAF-1</A>     <SPAN style="color: #000000; text-decoration: none; font-weight: bold;">     binding</SPAN> elements from the <A style="color: #0199CC; text-decoration: underline; font-weight: bold;" href="javascript:if(!window.ihop) { window.location.href='http://www.ihop-net.org/UniPub/iHOP/go?ID1=93054'; } else { ihop('http://www.ihop-net.org/UniPub/iHOP/go?ID1=93054'); } " onmouseover="window.status='iHOP - Information Hyperlinked over Proteins'; return true;" onmouseout="window.status=''; return true;">     VEGF</A> promoter as well as knockdown of endogenous <A style="color: #0199CC; text-decoration: underline; font-weight: bold;" href="javascript:if(!window.ihop) { window.location.href='http://www.ihop-net.org/UniPub/iHOP/go?ID1=89994'; } else { ihop('http://www.ihop-net.org/UniPub/iHOP/go?ID1=89994'); } " onmouseover="window.status='iHOP - Information Hyperlinked over Proteins'; return true;" onmouseout="window.status=''; return true;">          SAF-1</A> markedly <SPAN style="color: #000000; text-decoration: none; font-weight: bold;">     inhibited</SPAN> IL-1beta- and TGF-beta-<SPAN style="color: #000000; text-decoration: none; font-weight: bold;">     mediated</SPAN> induction of <A style="color: #0199CC; text-decoration: underline; font-weight: bold;" href="javascript:if(!window.ihop) { window.location.href='http://www.ihop-net.org/UniPub/iHOP/go?ID1=93054'; } else { ihop('http://www.ihop-net.org/UniPub/iHOP/go?ID1=93054'); } " onmouseover="window.status='iHOP - Information Hyperlinked over Proteins'; return true;" onmouseout="window.status=''; return true;">     VEGF</A> expression in <SPAN style="color: #e0b50b; text-decoration: none; font-weight: bold;">     chondrocyte</SPAN> cells.    <FONT size="-2"> <I>Content provided by </I><A href="javascript:if(!window.ihop) { window.location.href='http://www.ihop-net.org/UniPub/iHOP/index.html'; } else { ihop('http://www.ihop-net.org/UniPub/iHOP/index.html'); }" onmouseover="window.status='iHOP - Information Hyperlinked over Proteins'; return true;" onmouseout="window.status=''; return true;" style="text-decoration: underline; color:#0199CC;"><B>iHOP</B> - <I>Information Hyperlinked over Proteins</I></A>.</FONT><A href="http://www.ihop-net.org/UniPub/iHOP/index.html" onmouseover="window.status=''; return true;" onmouseout="window.status=''; return true;" style="text-decoration: none; color:#FFFFFF; ">.</A><A href="http://cbio.mskcc.org/~hoffmann/index.html" onmouseover="window.status=''; return true;" onmouseout="window.status=''; return true;" style="text-decoration: none; color:#FFFFFF; ">.</A>Entry for target species Mus musculus: Gene 17188<p><a href="http://www.ncbi.nlm.nih.gov/gene/17188" target="_blank">Gene 17188 at NCBI</a></p><h3>iHOP says (Mus musculus):</h3>Deletion of <A style="color: #0199CC; text-decoration: underline; font-weight: bold;" href="javascript:if(!window.ihop) { window.location.href='http://www.ihop-net.org/UniPub/iHOP/go?ID1=122692'; } else { ihop('http://www.ihop-net.org/UniPub/iHOP/go?ID1=122692'); } " onmouseover="window.status='iHOP - Information Hyperlinked over Proteins'; return true;" onmouseout="window.status=''; return true;">          SAF-1</A>     <SPAN style="color: #000000; text-decoration: none; font-weight: bold;">     binding</SPAN> elements from the <A style="color: #0199CC; text-decoration: underline; font-weight: bold;" href="javascript:if(!window.ihop) { window.location.href='http://www.ihop-net.org/UniPub/iHOP/go?ID1=93054'; } else { ihop('http://www.ihop-net.org/UniPub/iHOP/go?ID1=93054'); } " onmouseover="window.status='iHOP - Information Hyperlinked over Proteins'; return true;" onmouseout="window.status=''; return true;">     VEGF</A> promoter as well as knockdown of endogenous <A style="color: #0199CC; text-decoration: underline; font-weight: bold;" href="javascript:if(!window.ihop) { window.location.href='http://www.ihop-net.org/UniPub/iHOP/go?ID1=89994'; } else { ihop('http://www.ihop-net.org/UniPub/iHOP/go?ID1=89994'); } " onmouseover="window.status='iHOP - Information Hyperlinked over Proteins'; return true;" onmouseout="window.status=''; return true;">          SAF-1</A> markedly <SPAN style="color: #000000; text-decoration: none; font-weight: bold;">     inhibited</SPAN> IL-1beta- and TGF-beta-<SPAN style="color: #000000; text-decoration: none; font-weight: bold;">     mediated</SPAN> induction of <A style="color: #0199CC; text-decoration: underline; font-weight: bold;" href="javascript:if(!window.ihop) { window.location.href='http://www.ihop-net.org/UniPub/iHOP/go?ID1=93054'; } else { ihop('http://www.ihop-net.org/UniPub/iHOP/go?ID1=93054'); } " onmouseover="window.status='iHOP - Information Hyperlinked over Proteins'; return true;" onmouseout="window.status=''; return true;">     VEGF</A> expression in <SPAN style="color: #e0b50b; text-decoration: none; font-weight: bold;">     chondrocyte</SPAN> cells.    Furthermore, <A style="color: #0199CC; text-decoration: underline; font-weight: bold;" href="javascript:if(!window.ihop) { window.location.href='http://www.ihop-net.org/UniPub/iHOP/go?ID1=122692'; } else { ihop('http://www.ihop-net.org/UniPub/iHOP/go?ID1=122692'); } " onmouseover="window.status='iHOP - Information Hyperlinked over Proteins'; return true;" onmouseout="window.status=''; return true;">     Pur-1</A> is able to activate an intact           insulin promoter in <SPAN style="color: #e0b50b; text-decoration: none; font-weight: bold;">     HeLa cells</SPAN>, where it is normally inactive.        <A style="color: #0199CC; text-decoration: underline; font-weight: bold;" href="javascript:if(!window.ihop) { window.location.href='http://www.ihop-net.org/UniPub/iHOP/go?ID1=122692'; } else { ihop('http://www.ihop-net.org/UniPub/iHOP/go?ID1=122692'); } " onmouseover="window.status='iHOP - Information Hyperlinked over Proteins'; return true;" onmouseout="window.status=''; return true;">     Pur-1</A>, a <SPAN style="color: #e0b50b; text-decoration: none; font-weight: bold;">     zinc-finger</SPAN> protein that binds to           purine-rich sequences, transactivates an           insulin promoter in heterologous cells.    <FONT size="-2"> <I>Content provided by </I><A href="javascript:if(!window.ihop) { window.location.href='http://www.ihop-net.org/UniPub/iHOP/index.html'; } else { ihop('http://www.ihop-net.org/UniPub/iHOP/index.html'); }" onmouseover="window.status='iHOP - Information Hyperlinked over Proteins'; return true;" onmouseout="window.status=''; return true;" style="text-decoration: underline; color:#0199CC;"><B>iHOP</B> - <I>Information Hyperlinked over Proteins</I></A>.</FONT><A href="http://www.ihop-net.org/UniPub/iHOP/index.html" onmouseover="window.status=''; return true;" onmouseout="window.status=''; return true;" style="text-decoration: none; color:#FFFFFF; ">.</A><A href="http://cbio.mskcc.org/~hoffmann/index.html" onmouseover="window.status=''; return true;" onmouseout="window.status=''; return true;" style="text-decoration: none; color:#FFFFFF; ">.</A><A href="javascript:if(!window.ihop) { window.location.href='http://www.ihop-net.org/UniPub/iHOP/index.html'; } else { ihop('http://www.ihop-net.org/UniPub/iHOP/index.html'); }" onmouseover="window.status='iHOP - Information Hyperlinked over Proteins'; return true;" onmouseout="window.status=''; return true;"><IMG src="http://www.ihop-net.org/UniPub/html/img/hop/for_ref/iHOP_logo_50pc.png" border="0" align="left"/></A><hr /><h3>STRING says (Homo sapiens):</h3><p>Myc-associated zinc finger protein (MAZI) (Purine-binding transcription factor) (Pur-1) (ZF87) (ZIF87); May function as a transcription factor with dual roles in transcription initiation and termination. Binds to two sites, ME1a1 and ME1a2, within the c-myc promoter having greater affinity for the former. Also binds to multiple G/C-rich sites within the promoter of the Sp1 family of transcription factors</p>Entry for target species Mus musculus: Gene 17188<h3>STRING says (Mus musculus):</h3><p>MYC-associated zinc finger protein (purine-binding transcription factor); Transcriptional activator that binds to purine-rich GAGA sites found in the promoter of many genes including insulin I and II and islet amyloid polypeptide</p>
chr17	35642927	35642937	[@AP2gam:40:8bp]	862	-	AP2gamma	<table><tr><td>Model made for</td><td>Homo sapiens, Mus musculus</td></tr></table> <h2>About the matching model:</h2><hr /><h2>Model's TFs' homologs in target species Mus musculus:</h2><hr />
chr17	35642930	35642940	[@CACbin+40:8bp]	880	+	CACbindingprotein	<table><tr><td>Model made for</td><td>Mus musculus</td></tr></table> <h2>About the matching model:</h2><hr /><h2>Model's TFs' homologs in target species Mus musculus:</h2><hr />
chr17	35642930	35642939	[@ZF5+39:7bp]	879	+	ZF5	<SCRIPT Language="JavaScript">  function ihop(url) {  location.href=url;  }  </SCRIPT><table><tr><td>Model made for</td><td>Mus musculus</td></tr></table> <h2>About the matching model:</h2>Entry for target species Mus musculus: Gene 22666<p><a href="http://www.ncbi.nlm.nih.gov/gene/22666" target="_blank">Gene 22666 at NCBI</a></p><h3>iHOP says (Mus musculus):</h3>We have cloned a cDNA encoding a new murine C2H2 <SPAN style="color: #e0b50b; text-decoration: none; font-weight: bold;">     zinc finger</SPAN> protein, <A style="color: #0199CC; text-decoration: underline; font-weight: bold;" href="javascript:if(!window.ihop) { window.location.href='http://www.ihop-net.org/UniPub/iHOP/go?ID1=126026'; } else { ihop('http://www.ihop-net.org/UniPub/iHOP/go?ID1=126026'); } " onmouseover="window.status='iHOP - Information Hyperlinked over Proteins'; return true;" onmouseout="window.status=''; return true;">          ZF5</A>.    Transcriptional repressor <A style="color: #0199CC; text-decoration: underline; font-weight: bold;" href="javascript:if(!window.ihop) { window.location.href='http://www.ihop-net.org/UniPub/iHOP/go?ID1=126026'; } else { ihop('http://www.ihop-net.org/UniPub/iHOP/go?ID1=126026'); } " onmouseover="window.status='iHOP - Information Hyperlinked over Proteins'; return true;" onmouseout="window.status=''; return true;">          ZF5</A> identifies a new conserved domain in <SPAN style="color: #e0b50b; text-decoration: none; font-weight: bold;">     zinc finger</SPAN> proteins.        <A style="color: #0199CC; text-decoration: underline; font-weight: bold;" href="javascript:if(!window.ihop) { window.location.href='http://www.ihop-net.org/UniPub/iHOP/go?ID1=126026'; } else { ihop('http://www.ihop-net.org/UniPub/iHOP/go?ID1=126026'); } " onmouseover="window.status='iHOP - Information Hyperlinked over Proteins'; return true;" onmouseout="window.status=''; return true;">          ZF5</A> is a transcriptional repressor and its repression domain is located N-terminal to the <SPAN style="color: #e0b50b; text-decoration: none; font-weight: bold;">     zinc finger</SPAN> domains.    <FONT size="-2"> <I>Content provided by </I><A href="javascript:if(!window.ihop) { window.location.href='http://www.ihop-net.org/UniPub/iHOP/index.html'; } else { ihop('http://www.ihop-net.org/UniPub/iHOP/index.html'); }" onmouseover="window.status='iHOP - Information Hyperlinked over Proteins'; return true;" onmouseout="window.status=''; return true;" style="text-decoration: underline; color:#0199CC;"><B>iHOP</B> - <I>Information Hyperlinked over Proteins</I></A>.</FONT><A href="http://www.ihop-net.org/UniPub/iHOP/index.html" onmouseover="window.status=''; return true;" onmouseout="window.status=''; return true;" style="text-decoration: none; color:#FFFFFF; ">.</A><A href="http://cbio.mskcc.org/~hoffmann/index.html" onmouseover="window.status=''; return true;" onmouseout="window.status=''; return true;" style="text-decoration: none; color:#FFFFFF; ">.</A><A href="javascript:if(!window.ihop) { window.location.href='http://www.ihop-net.org/UniPub/iHOP/index.html'; } else { ihop('http://www.ihop-net.org/UniPub/iHOP/index.html'); }" onmouseover="window.status='iHOP - Information Hyperlinked over Proteins'; return true;" onmouseout="window.status=''; return true;"><IMG src="http://www.ihop-net.org/UniPub/html/img/hop/for_ref/iHOP_logo_50pc.png" border="0" align="left"/></A><hr />Entry for target species Mus musculus: Gene 22666<h3>STRING says (Mus musculus):</h3><p>zinc finger protein 161; Transcriptional repressor of c-Myc and thymidine kinase promoters</p>
chr17	35642922	35642941	[@MyoD+39:*bp]	788	+	MyoD	<SCRIPT Language="JavaScript">  function ihop(url) {  location.href=url;  }  </SCRIPT><table><tr><td>Model made for</td><td>Homo sapiens, Mus musculus, Rattus norvegicus</td></tr></table> <h2>About the matching model:</h2><p><a href="http://www.ncbi.nlm.nih.gov/gene/4654" target="_blank">Gene 4654 at NCBI</a></p><h3>iHOP says (Homo sapiens):</h3>    <A style="color: #0199CC; text-decoration: underline; font-weight: bold;" href="javascript:if(!window.ihop) { window.location.href='http://www.ihop-net.org/UniPub/iHOP/go?ID1=105448'; } else { ihop('http://www.ihop-net.org/UniPub/iHOP/go?ID1=105448'); } " onmouseover="window.status='iHOP - Information Hyperlinked over Proteins'; return true;" onmouseout="window.status=''; return true;">          MAFbx</A> levels were greatly <SPAN style="color: #000000; text-decoration: none; font-weight: bold;">     enhanced</SPAN> upon <A style="color: #0199CC; text-decoration: underline; font-weight: bold;" href="javascript:if(!window.ihop) { window.location.href='http://www.ihop-net.org/UniPub/iHOP/go?ID1=90448'; } else { ihop('http://www.ihop-net.org/UniPub/iHOP/go?ID1=90448'); } " onmouseover="window.status='iHOP - Information Hyperlinked over Proteins'; return true;" onmouseout="window.status=''; return true;">          myogenic differentiation</A> of C2C12 <SPAN style="color: #e0b50b; text-decoration: none; font-weight: bold;">     myoblasts</SPAN>, and differentiation markedly increased activity of a <SPAN style="color: #e0b50b; text-decoration: none; font-weight: bold;">     reporter gene</SPAN> constructed with 400 bp of upstream <SPAN style="color: #e0b50b; text-decoration: none; font-weight: bold;">     promotor</SPAN> from the <A style="color: #0199CC; text-decoration: underline; font-weight: bold;" href="javascript:if(!window.ihop) { window.location.href='http://www.ihop-net.org/UniPub/iHOP/go?ID1=105448'; } else { ihop('http://www.ihop-net.org/UniPub/iHOP/go?ID1=105448'); } " onmouseover="window.status='iHOP - Information Hyperlinked over Proteins'; return true;" onmouseout="window.status=''; return true;">          MAFbx</A> gene.    Compared with controls, <SPAN style="color: #e0b50b; text-decoration: none; font-weight: bold;">     methylation</SPAN> averaged 20.1% versus 7.2% (P = 0.07) for ER, 18.4% versus 3.0% (P &lt; 0.008) for <A style="color: #0199CC; text-decoration: underline; font-weight: bold;" href="javascript:if(!window.ihop) { window.location.href='http://www.ihop-net.org/UniPub/iHOP/go?ID1=90448'; } else { ihop('http://www.ihop-net.org/UniPub/iHOP/go?ID1=90448'); } " onmouseover="window.status='iHOP - Information Hyperlinked over Proteins'; return true;" onmouseout="window.status=''; return true;">     MYOD</A>, and 7.9% versus 2.4% (P = 0.007) for <A style="color: #0199CC; text-decoration: underline; font-weight: bold;" href="javascript:if(!window.ihop) { window.location.href='http://www.ihop-net.org/UniPub/iHOP/go?ID1=87106'; } else { ihop('http://www.ihop-net.org/UniPub/iHOP/go?ID1=87106'); } " onmouseover="window.status='iHOP - Information Hyperlinked over Proteins'; return true;" onmouseout="window.status=''; return true;">     p16</A> exon 1.        <A style="color: #0199CC; text-decoration: underline; font-weight: bold;" href="javascript:if(!window.ihop) { window.location.href='http://www.ihop-net.org/UniPub/iHOP/go?ID1=90448'; } else { ihop('http://www.ihop-net.org/UniPub/iHOP/go?ID1=90448'); } " onmouseover="window.status='iHOP - Information Hyperlinked over Proteins'; return true;" onmouseout="window.status=''; return true;">     MYOD1</A> promoter <SPAN style="color: #e0b50b; text-decoration: none; font-weight: bold;">     methylation</SPAN> occurs in various malignancies including <SPAN style="color: #e0b50b; text-decoration: none; font-weight: bold;">     colorectal cancer</SPAN>.    <FONT size="-2"> <I>Content provided by </I><A href="javascript:if(!window.ihop) { window.location.href='http://www.ihop-net.org/UniPub/iHOP/index.html'; } else { ihop('http://www.ihop-net.org/UniPub/iHOP/index.html'); }" onmouseover="window.status='iHOP - Information Hyperlinked over Proteins'; return true;" onmouseout="window.status=''; return true;" style="text-decoration: underline; color:#0199CC;"><B>iHOP</B> - <I>Information Hyperlinked over Proteins</I></A>.</FONT><A href="http://www.ihop-net.org/UniPub/iHOP/index.html" onmouseover="window.status=''; return true;" onmouseout="window.status=''; return true;" style="text-decoration: none; color:#FFFFFF; ">.</A><A href="http://cbio.mskcc.org/~hoffmann/index.html" onmouseover="window.status=''; return true;" onmouseout="window.status=''; return true;" style="text-decoration: none; color:#FFFFFF; ">.</A><p><a href="http://www.ncbi.nlm.nih.gov/gene/337868" target="_blank">Gene 337868 at NCBI</a></p><h3>iHOP says (Rattus norvegicus):</h3>    <A style="color: #0199CC; text-decoration: underline; font-weight: bold;" href="javascript:if(!window.ihop) { window.location.href='http://www.ihop-net.org/UniPub/iHOP/go?ID1=321892'; } else { ihop('http://www.ihop-net.org/UniPub/iHOP/go?ID1=321892'); } " onmouseover="window.status='iHOP - Information Hyperlinked over Proteins'; return true;" onmouseout="window.status=''; return true;">     Myogenin</A> is a member of the recently discovered family of muscle determination genes that have been shown to <SPAN style="color: #000000; text-decoration: none; font-weight: bold;">     induce</SPAN>     <A style="color: #0199CC; text-decoration: underline; font-weight: bold;" href="javascript:if(!window.ihop) { window.location.href='http://www.ihop-net.org/UniPub/iHOP/go?ID1=337025'; } else { ihop('http://www.ihop-net.org/UniPub/iHOP/go?ID1=337025'); } " onmouseover="window.status='iHOP - Information Hyperlinked over Proteins'; return true;" onmouseout="window.status=''; return true;">     myogenic differentiation</A> in nonmuscle cells and to be closely correlated with terminal differentiation in <SPAN style="color: #e0b50b; text-decoration: none; font-weight: bold;">     myoblasts</SPAN>.    This accelerated rate of <A style="color: #0199CC; text-decoration: underline; font-weight: bold;" href="javascript:if(!window.ihop) { window.location.href='http://www.ihop-net.org/UniPub/iHOP/go?ID1=337025'; } else { ihop('http://www.ihop-net.org/UniPub/iHOP/go?ID1=337025'); } " onmouseover="window.status='iHOP - Information Hyperlinked over Proteins'; return true;" onmouseout="window.status=''; return true;">     myogenic differentiation</A> seen in <SPAN style="color: #e0b50b; text-decoration: none; font-weight: bold;">     myoblasts</SPAN>     <SPAN style="color: #000000; text-decoration: none; font-weight: bold;">     expressing</SPAN>     <A style="color: #0199CC; text-decoration: underline; font-weight: bold;" href="javascript:if(!window.ihop) { window.location.href='http://www.ihop-net.org/UniPub/iHOP/go?ID1=320463'; } else { ihop('http://www.ihop-net.org/UniPub/iHOP/go?ID1=320463'); } " onmouseover="window.status='iHOP - Information Hyperlinked over Proteins'; return true;" onmouseout="window.status=''; return true;">     BDNF</A> siRNA was normalized by administration of recombinant <A style="color: #0199CC; text-decoration: underline; font-weight: bold;" href="javascript:if(!window.ihop) { window.location.href='http://www.ihop-net.org/UniPub/iHOP/go?ID1=320463'; } else { ihop('http://www.ihop-net.org/UniPub/iHOP/go?ID1=320463'); } " onmouseover="window.status='iHOP - Information Hyperlinked over Proteins'; return true;" onmouseout="window.status=''; return true;">     BDNF</A>.        <A style="color: #0199CC; text-decoration: underline; font-weight: bold;" href="javascript:if(!window.ihop) { window.location.href='http://www.ihop-net.org/UniPub/iHOP/go?ID1=320463'; } else { ihop('http://www.ihop-net.org/UniPub/iHOP/go?ID1=320463'); } " onmouseover="window.status='iHOP - Information Hyperlinked over Proteins'; return true;" onmouseout="window.status=''; return true;">     BDNF</A> is <SPAN style="color: #000000; text-decoration: none; font-weight: bold;">     expressed</SPAN> in <SPAN style="color: #e0b50b; text-decoration: none; font-weight: bold;">     skeletal muscle</SPAN> satellite cells and <SPAN style="color: #000000; text-decoration: none; font-weight: bold;">     inhibits</SPAN>     <A style="color: #0199CC; text-decoration: underline; font-weight: bold;" href="javascript:if(!window.ihop) { window.location.href='http://www.ihop-net.org/UniPub/iHOP/go?ID1=337025'; } else { ihop('http://www.ihop-net.org/UniPub/iHOP/go?ID1=337025'); } " onmouseover="window.status='iHOP - Information Hyperlinked over Proteins'; return true;" onmouseout="window.status=''; return true;">     myogenic differentiation</A>.    <FONT size="-2"> <I>Content provided by </I><A href="javascript:if(!window.ihop) { window.location.href='http://www.ihop-net.org/UniPub/iHOP/index.html'; } else { ihop('http://www.ihop-net.org/UniPub/iHOP/index.html'); }" onmouseover="window.status='iHOP - Information Hyperlinked over Proteins'; return true;" onmouseout="window.status=''; return true;" style="text-decoration: underline; color:#0199CC;"><B>iHOP</B> - <I>Information Hyperlinked over Proteins</I></A>.</FONT><A href="http://www.ihop-net.org/UniPub/iHOP/index.html" onmouseover="window.status=''; return true;" onmouseout="window.status=''; return true;" style="text-decoration: none; color:#FFFFFF; ">.</A><A href="http://cbio.mskcc.org/~hoffmann/index.html" onmouseover="window.status=''; return true;" onmouseout="window.status=''; return true;" style="text-decoration: none; color:#FFFFFF; ">.</A>Entry for target species Mus musculus: Gene 17927<p><a href="http://www.ncbi.nlm.nih.gov/gene/17927" target="_blank">Gene 17927 at NCBI</a></p><h3>iHOP says (Mus musculus):</h3>Examination of <A style="color: #0199CC; text-decoration: underline; font-weight: bold;" href="javascript:if(!window.ihop) { window.location.href='http://www.ihop-net.org/UniPub/iHOP/go?ID1=123038'; } else { ihop('http://www.ihop-net.org/UniPub/iHOP/go?ID1=123038'); } " onmouseover="window.status='iHOP - Information Hyperlinked over Proteins'; return true;" onmouseout="window.status=''; return true;">     MyoD</A> mutant muscle revealed elevated numbers of myogenic cells; however, <SPAN style="color: #e0b50b; text-decoration: none; font-weight: bold;">     myoblasts</SPAN> derived from these cells displayed normal differentiation potential <SPAN style="color: #e0b50b; text-decoration: none; font-weight: bold;">     in vitro</SPAN>.        <A style="color: #0199CC; text-decoration: underline; font-weight: bold;" href="javascript:if(!window.ihop) { window.location.href='http://www.ihop-net.org/UniPub/iHOP/go?ID1=123038'; } else { ihop('http://www.ihop-net.org/UniPub/iHOP/go?ID1=123038'); } " onmouseover="window.status='iHOP - Information Hyperlinked over Proteins'; return true;" onmouseout="window.status=''; return true;">     MyoD</A> levels are significantly reduced in <SPAN style="color: #e0b50b; text-decoration: none; font-weight: bold;">     myoblasts</SPAN> expressing the mutant 3'-UTR RNA within the first 6 h under differentiation conditions.        <A style="color: #0199CC; text-decoration: underline; font-weight: bold;" href="javascript:if(!window.ihop) { window.location.href='http://www.ihop-net.org/UniPub/iHOP/go?ID1=123038'; } else { ihop('http://www.ihop-net.org/UniPub/iHOP/go?ID1=123038'); } " onmouseover="window.status='iHOP - Information Hyperlinked over Proteins'; return true;" onmouseout="window.status=''; return true;">     MyoD</A>, a transcription factor required for the differentiation of <SPAN style="color: #e0b50b; text-decoration: none; font-weight: bold;">     myoblasts</SPAN> during muscle regeneration, activates differentiation-specific genes by binding E-boxes.    <FONT size="-2"> <I>Content provided by </I><A href="javascript:if(!window.ihop) { window.location.href='http://www.ihop-net.org/UniPub/iHOP/index.html'; } else { ihop('http://www.ihop-net.org/UniPub/iHOP/index.html'); }" onmouseover="window.status='iHOP - Information Hyperlinked over Proteins'; return true;" onmouseout="window.status=''; return true;" style="text-decoration: underline; color:#0199CC;"><B>iHOP</B> - <I>Information Hyperlinked over Proteins</I></A>.</FONT><A href="http://www.ihop-net.org/UniPub/iHOP/index.html" onmouseover="window.status=''; return true;" onmouseout="window.status=''; return true;" style="text-decoration: none; color:#FFFFFF; ">.</A><A href="http://cbio.mskcc.org/~hoffmann/index.html" onmouseover="window.status=''; return true;" onmouseout="window.status=''; return true;" style="text-decoration: none; color:#FFFFFF; ">.</A><A href="javascript:if(!window.ihop) { window.location.href='http://www.ihop-net.org/UniPub/iHOP/index.html'; } else { ihop('http://www.ihop-net.org/UniPub/iHOP/index.html'); }" onmouseover="window.status='iHOP - Information Hyperlinked over Proteins'; return true;" onmouseout="window.status=''; return true;"><IMG src="http://www.ihop-net.org/UniPub/html/img/hop/for_ref/iHOP_logo_50pc.png" border="0" align="left"/></A><hr /><h3>STRING says (Homo sapiens):</h3><p>Myoblast determination protein 1 (Myogenic factor 3) (Myf-3); Involved in muscle differentiation (myogenic factor). Induces fibroblasts to differentiate into myoblasts. Activates muscle-specific promoters. Interacts with and is inhibited by the twist protein. This interaction probably involves the basic domains of both proteins (By similarity)</p><h3>STRING says (Rattus norvegicus):</h3><p>Myoblast determination protein 1; Involved in muscle differentiation (myogenic factor). Induces fibroblasts to differentiate into myoblasts. Activates muscle-specific promoters. Interacts with and is inhibited by the twist protein. This interaction probably involves the basic domains of both proteins (By similarity)</p>Entry for target species Mus musculus: Gene 17927<h3>STRING says (Mus musculus):</h3><p>myogenic differentiation 1; Involved in muscle differentiation (myogenic factor). Induces fibroblasts to differentiate into myoblasts. Activates muscle-specific promoters. Interacts with and is inhibited by the twist protein. This interaction probably involves the basic domains of both proteins</p>
chr17	35642931	35642942	[@Klf4:38:9bp]	971	+	Klf4	<SCRIPT Language="JavaScript">  function ihop(url) {  location.href=url;  }  </SCRIPT><table><tr><td>Model made for</td><td>Mus musculus</td></tr></table> <h2>About the matching model:</h2>Entry for target species Mus musculus: Gene 16600<p><a href="http://www.ncbi.nlm.nih.gov/gene/16600" target="_blank">Gene 16600 at NCBI</a></p><h3>iHOP says (Mus musculus):</h3>Murine <SPAN style="color: #e0b50b; text-decoration: none; font-weight: bold;">     embryonic stem cell</SPAN> differentiation is promoted by <A style="color: #0199CC; text-decoration: underline; font-weight: bold;" href="javascript:if(!window.ihop) { window.location.href='http://www.ihop-net.org/UniPub/iHOP/go?ID1=120065'; } else { ihop('http://www.ihop-net.org/UniPub/iHOP/go?ID1=120065'); } " onmouseover="window.status='iHOP - Information Hyperlinked over Proteins'; return true;" onmouseout="window.status=''; return true;">     SOCS-3</A> and <SPAN style="color: #000000; text-decoration: none; font-weight: bold;">     inhibited</SPAN> by the <SPAN style="color: #e0b50b; text-decoration: none; font-weight: bold;">     zinc finger</SPAN> transcription factor <A style="color: #0199CC; text-decoration: underline; font-weight: bold;" href="javascript:if(!window.ihop) { window.location.href='http://www.ihop-net.org/UniPub/iHOP/go?ID1=122329'; } else { ihop('http://www.ihop-net.org/UniPub/iHOP/go?ID1=122329'); } " onmouseover="window.status='iHOP - Information Hyperlinked over Proteins'; return true;" onmouseout="window.status=''; return true;">          Klf4</A>.        <A style="color: #0199CC; text-decoration: underline; font-weight: bold;" href="javascript:if(!window.ihop) { window.location.href='http://www.ihop-net.org/UniPub/iHOP/go?ID1=122329'; } else { ihop('http://www.ihop-net.org/UniPub/iHOP/go?ID1=122329'); } " onmouseover="window.status='iHOP - Information Hyperlinked over Proteins'; return true;" onmouseout="window.status=''; return true;">          KLF4</A>     <SPAN style="color: #000000; text-decoration: none; font-weight: bold;">     regulates</SPAN> the expression of <A style="color: #0199CC; text-decoration: underline; font-weight: bold;" href="javascript:if(!window.ihop) { window.location.href='http://www.ihop-net.org/UniPub/iHOP/go?ID1=121964'; } else { ihop('http://www.ihop-net.org/UniPub/iHOP/go?ID1=121964'); } " onmouseover="window.status='iHOP - Information Hyperlinked over Proteins'; return true;" onmouseout="window.status=''; return true;">     interleukin-10</A> in RAW264.7 <SPAN style="color: #e0b50b; text-decoration: none; font-weight: bold;">     macrophages</SPAN>.             POVPC-induced activation of <A style="color: #0199CC; text-decoration: underline; font-weight: bold;" href="javascript:if(!window.ihop) { window.location.href='http://www.ihop-net.org/UniPub/iHOP/go?ID1=332524'; } else { ihop('http://www.ihop-net.org/UniPub/iHOP/go?ID1=332524'); } " onmouseover="window.status='iHOP - Information Hyperlinked over Proteins'; return true;" onmouseout="window.status=''; return true;">          Col8a1</A>     <SPAN style="color: #e0b50b; text-decoration: none; font-weight: bold;">     gene expression</SPAN> was reduced by small interfering RNA-<SPAN style="color: #000000; text-decoration: none; font-weight: bold;">     mediated</SPAN> suppression of <A style="color: #0199CC; text-decoration: underline; font-weight: bold;" href="javascript:if(!window.ihop) { window.location.href='http://www.ihop-net.org/UniPub/iHOP/go?ID1=122329'; } else { ihop('http://www.ihop-net.org/UniPub/iHOP/go?ID1=122329'); } " onmouseover="window.status='iHOP - Information Hyperlinked over Proteins'; return true;" onmouseout="window.status=''; return true;">          Kr�ppel-like factor 4</A> (<A style="color: #0199CC; text-decoration: underline; font-weight: bold;" href="javascript:if(!window.ihop) { window.location.href='http://www.ihop-net.org/UniPub/iHOP/go?ID1=122329'; } else { ihop('http://www.ihop-net.org/UniPub/iHOP/go?ID1=122329'); } " onmouseover="window.status='iHOP - Information Hyperlinked over Proteins'; return true;" onmouseout="window.status=''; return true;">          Klf4</A>) and Sp1, and was abolished in <A style="color: #0199CC; text-decoration: underline; font-weight: bold;" href="javascript:if(!window.ihop) { window.location.href='http://www.ihop-net.org/UniPub/iHOP/go?ID1=122329'; } else { ihop('http://www.ihop-net.org/UniPub/iHOP/go?ID1=122329'); } " onmouseover="window.status='iHOP - Information Hyperlinked over Proteins'; return true;" onmouseout="window.status=''; return true;">          Klf4</A>-knockout VSMCs.    <FONT size="-2"> <I>Content provided by </I><A href="javascript:if(!window.ihop) { window.location.href='http://www.ihop-net.org/UniPub/iHOP/index.html'; } else { ihop('http://www.ihop-net.org/UniPub/iHOP/index.html'); }" onmouseover="window.status='iHOP - Information Hyperlinked over Proteins'; return true;" onmouseout="window.status=''; return true;" style="text-decoration: underline; color:#0199CC;"><B>iHOP</B> - <I>Information Hyperlinked over Proteins</I></A>.</FONT><A href="http://www.ihop-net.org/UniPub/iHOP/index.html" onmouseover="window.status=''; return true;" onmouseout="window.status=''; return true;" style="text-decoration: none; color:#FFFFFF; ">.</A><A href="http://cbio.mskcc.org/~hoffmann/index.html" onmouseover="window.status=''; return true;" onmouseout="window.status=''; return true;" style="text-decoration: none; color:#FFFFFF; ">.</A><A href="javascript:if(!window.ihop) { window.location.href='http://www.ihop-net.org/UniPub/iHOP/index.html'; } else { ihop('http://www.ihop-net.org/UniPub/iHOP/index.html'); }" onmouseover="window.status='iHOP - Information Hyperlinked over Proteins'; return true;" onmouseout="window.status=''; return true;"><IMG src="http://www.ihop-net.org/UniPub/html/img/hop/for_ref/iHOP_logo_50pc.png" border="0" align="left"/></A><hr />Entry for target species Mus musculus: Gene 16600<h3>STRING says (Mus musculus):</h3><p>Kruppel-like factor 4 (gut); Transcription factor which acts as both an activator and repressor. Binds the CACCC core sequence. Binds to multiple sites in the 5'-flanking region of its own gene and can activate its own transcription. Required for establishing the barrier function of the skin and for postnatal maturation and maintenance of the ocular surface. Involved in the differentiation of epithelial cells and may also function in skeletal and kidney development</p>
chr17	35642929	35642939	[@TFIII+37:8bp]	778	+	TFIII	<SCRIPT Language="JavaScript">  function ihop(url) {  location.href=url;  }  </SCRIPT><table><tr><td>Model made for</td><td>Homo sapiens</td></tr></table> <h2>About the matching model:</h2><p><a href="http://www.ncbi.nlm.nih.gov/gene/2969" target="_blank">Gene 2969 at NCBI</a></p><h3>iHOP says (Homo sapiens):</h3>We and others have shown that <A style="color: #0199CC; text-decoration: underline; font-weight: bold;" href="javascript:if(!window.ihop) { window.location.href='http://www.ihop-net.org/UniPub/iHOP/go?ID1=88890'; } else { ihop('http://www.ihop-net.org/UniPub/iHOP/go?ID1=88890'); } " onmouseover="window.status='iHOP - Information Hyperlinked over Proteins'; return true;" onmouseout="window.status=''; return true;">     TFII-I</A> can <SPAN style="color: #000000; text-decoration: none; font-weight: bold;">     interact</SPAN> physically and functionally with <A style="color: #0199CC; text-decoration: underline; font-weight: bold;" href="javascript:if(!window.ihop) { window.location.href='http://www.ihop-net.org/UniPub/iHOP/go?ID1=119746'; } else { ihop('http://www.ihop-net.org/UniPub/iHOP/go?ID1=119746'); } " onmouseover="window.status='iHOP - Information Hyperlinked over Proteins'; return true;" onmouseout="window.status=''; return true;">     Bruton's tyrosine kinase</A> (<A style="color: #0199CC; text-decoration: underline; font-weight: bold;" href="javascript:if(!window.ihop) { window.location.href='http://www.ihop-net.org/UniPub/iHOP/go?ID1=119746'; } else { ihop('http://www.ihop-net.org/UniPub/iHOP/go?ID1=119746'); } " onmouseover="window.status='iHOP - Information Hyperlinked over Proteins'; return true;" onmouseout="window.status=''; return true;">     Btk</A>), a hematopoietic non-receptor protein                          tyrosine kinase that is critical for <SPAN style="color: #e0b50b; text-decoration: none; font-weight: bold;">     B lymphocyte</SPAN> development.    Ectopic expression of wild-type <A style="color: #0199CC; text-decoration: underline; font-weight: bold;" href="javascript:if(!window.ihop) { window.location.href='http://www.ihop-net.org/UniPub/iHOP/go?ID1=119746'; } else { ihop('http://www.ihop-net.org/UniPub/iHOP/go?ID1=119746'); } " onmouseover="window.status='iHOP - Information Hyperlinked over Proteins'; return true;" onmouseout="window.status=''; return true;">     Btk</A>     <SPAN style="color: #000000; text-decoration: none; font-weight: bold;">     enhances</SPAN>     <A style="color: #0199CC; text-decoration: underline; font-weight: bold;" href="javascript:if(!window.ihop) { window.location.href='http://www.ihop-net.org/UniPub/iHOP/go?ID1=88890'; } else { ihop('http://www.ihop-net.org/UniPub/iHOP/go?ID1=88890'); } " onmouseover="window.status='iHOP - Information Hyperlinked over Proteins'; return true;" onmouseout="window.status=''; return true;">     TFII-I</A>-mediated <SPAN style="color: #e0b50b; text-decoration: none; font-weight: bold;">     transcriptional activation</SPAN> and its                          tyrosine     <SPAN style="color: #e0b50b; text-decoration: none; font-weight: bold;">     phosphorylation</SPAN> in transient-transfection assays.    Our studies provide a molecular link that connects the c-Src                          tyrosine kinase transduction pathway to ER stress-induced <SPAN style="color: #e0b50b; text-decoration: none; font-weight: bold;">     transcriptional activation</SPAN> of <A style="color: #0199CC; text-decoration: underline; font-weight: bold;" href="javascript:if(!window.ihop) { window.location.href='http://www.ihop-net.org/UniPub/iHOP/go?ID1=89208'; } else { ihop('http://www.ihop-net.org/UniPub/iHOP/go?ID1=89208'); } " onmouseover="window.status='iHOP - Information Hyperlinked over Proteins'; return true;" onmouseout="window.status=''; return true;">          Grp78</A>     <SPAN style="color: #000000; text-decoration: none; font-weight: bold;">     mediated</SPAN> by <A style="color: #0199CC; text-decoration: underline; font-weight: bold;" href="javascript:if(!window.ihop) { window.location.href='http://www.ihop-net.org/UniPub/iHOP/go?ID1=88890'; } else { ihop('http://www.ihop-net.org/UniPub/iHOP/go?ID1=88890'); } " onmouseover="window.status='iHOP - Information Hyperlinked over Proteins'; return true;" onmouseout="window.status=''; return true;">          TFII-I</A>.    <FONT size="-2"> <I>Content provided by </I><A href="javascript:if(!window.ihop) { window.location.href='http://www.ihop-net.org/UniPub/iHOP/index.html'; } else { ihop('http://www.ihop-net.org/UniPub/iHOP/index.html'); }" onmouseover="window.status='iHOP - Information Hyperlinked over Proteins'; return true;" onmouseout="window.status=''; return true;" style="text-decoration: underline; color:#0199CC;"><B>iHOP</B> - <I>Information Hyperlinked over Proteins</I></A>.</FONT><A href="http://www.ihop-net.org/UniPub/iHOP/index.html" onmouseover="window.status=''; return true;" onmouseout="window.status=''; return true;" style="text-decoration: none; color:#FFFFFF; ">.</A><A href="http://cbio.mskcc.org/~hoffmann/index.html" onmouseover="window.status=''; return true;" onmouseout="window.status=''; return true;" style="text-decoration: none; color:#FFFFFF; ">.</A><A href="javascript:if(!window.ihop) { window.location.href='http://www.ihop-net.org/UniPub/iHOP/index.html'; } else { ihop('http://www.ihop-net.org/UniPub/iHOP/index.html'); }" onmouseover="window.status='iHOP - Information Hyperlinked over Proteins'; return true;" onmouseout="window.status=''; return true;"><IMG src="http://www.ihop-net.org/UniPub/html/img/hop/for_ref/iHOP_logo_50pc.png" border="0" align="left"/></A><hr /><h3>STRING says (Homo sapiens):</h3><p>General transcription factor II-I (GTFII-I) (TFII-I) (Bruton tyrosine kinase-associated protein 135) (BTK-associated protein 135) (BAP-135) (SRF-Phox1-interacting protein) (SPIN) (Williams-Beuren syndrome chromosome region 6 protein); Interacts with the basal transcription machinery by coordinating the formation of a multiprotein complex at the C-FOS promoter, and linking specific signal responsive activator complexes. Promotes the formation of stable high-order complexes of SRF and PHOX1 and interacts cooperatively with PHOX1 to promote serum-inducible transcription of a reporter gene [...] </p><h2>Model's TFs' homologs in target species Mus musculus:</h2>14886<p><a href="http://www.ncbi.nlm.nih.gov/gene/14886" target="_blank">Gene 14886 at NCBI</a></p><h3>iHOP says:</h3>These data suggest that <A style="color: #0199CC; text-decoration: underline; font-weight: bold;" href="javascript:if(!window.ihop) { window.location.href='http://www.ihop-net.org/UniPub/iHOP/go?ID1=120662'; } else { ihop('http://www.ihop-net.org/UniPub/iHOP/go?ID1=120662'); } " onmouseover="window.status='iHOP - Information Hyperlinked over Proteins'; return true;" onmouseout="window.status=''; return true;">          Bright</A>     <SPAN style="color: #000000; text-decoration: none; font-weight: bold;">     functions</SPAN> as a three-component protein <SPAN style="color: #000000; text-decoration: none; font-weight: bold;">     complex</SPAN> in the immunoglobulin locus and tie together previous data indicating important roles for <A style="color: #0199CC; text-decoration: underline; font-weight: bold;" href="javascript:if(!window.ihop) { window.location.href='http://www.ihop-net.org/UniPub/iHOP/go?ID1=119746'; } else { ihop('http://www.ihop-net.org/UniPub/iHOP/go?ID1=119746'); } " onmouseover="window.status='iHOP - Information Hyperlinked over Proteins'; return true;" onmouseout="window.status=''; return true;">     Btk</A> and <A style="color: #0199CC; text-decoration: underline; font-weight: bold;" href="javascript:if(!window.ihop) { window.location.href='http://www.ihop-net.org/UniPub/iHOP/go?ID1=121470'; } else { ihop('http://www.ihop-net.org/UniPub/iHOP/go?ID1=121470'); } " onmouseover="window.status='iHOP - Information Hyperlinked over Proteins'; return true;" onmouseout="window.status=''; return true;">          TFII-I</A> in <SPAN style="color: #e0b50b; text-decoration: none; font-weight: bold;">     B lymphocytes</SPAN>.    Our studies provide a molecular link that connects the c-Src                          tyrosine kinase transduction pathway to ER stress-induced <SPAN style="color: #e0b50b; text-decoration: none; font-weight: bold;">     transcriptional activation</SPAN> of <A style="color: #0199CC; text-decoration: underline; font-weight: bold;" href="javascript:if(!window.ihop) { window.location.href='http://www.ihop-net.org/UniPub/iHOP/go?ID1=89208'; } else { ihop('http://www.ihop-net.org/UniPub/iHOP/go?ID1=89208'); } " onmouseover="window.status='iHOP - Information Hyperlinked over Proteins'; return true;" onmouseout="window.status=''; return true;">          Grp78</A>     <SPAN style="color: #000000; text-decoration: none; font-weight: bold;">     mediated</SPAN> by <A style="color: #0199CC; text-decoration: underline; font-weight: bold;" href="javascript:if(!window.ihop) { window.location.href='http://www.ihop-net.org/UniPub/iHOP/go?ID1=88890'; } else { ihop('http://www.ihop-net.org/UniPub/iHOP/go?ID1=88890'); } " onmouseover="window.status='iHOP - Information Hyperlinked over Proteins'; return true;" onmouseout="window.status=''; return true;">          TFII-I</A>.    In this work, we show that <A style="color: #0199CC; text-decoration: underline; font-weight: bold;" href="javascript:if(!window.ihop) { window.location.href='http://www.ihop-net.org/UniPub/iHOP/go?ID1=121470'; } else { ihop('http://www.ihop-net.org/UniPub/iHOP/go?ID1=121470'); } " onmouseover="window.status='iHOP - Information Hyperlinked over Proteins'; return true;" onmouseout="window.status=''; return true;">          TFII-I</A> directly <SPAN style="color: #000000; text-decoration: none; font-weight: bold;">     interacts</SPAN> with human <A style="color: #0199CC; text-decoration: underline; font-weight: bold;" href="javascript:if(!window.ihop) { window.location.href='http://www.ihop-net.org/UniPub/iHOP/go?ID1=120662'; } else { ihop('http://www.ihop-net.org/UniPub/iHOP/go?ID1=120662'); } " onmouseover="window.status='iHOP - Information Hyperlinked over Proteins'; return true;" onmouseout="window.status=''; return true;">          Bright</A> through amino acids in Bright's <SPAN style="color: #e0b50b; text-decoration: none; font-weight: bold;">     protein interaction domain</SPAN> and that specific                          tyrosine residues of <A style="color: #0199CC; text-decoration: underline; font-weight: bold;" href="javascript:if(!window.ihop) { window.location.href='http://www.ihop-net.org/UniPub/iHOP/go?ID1=121470'; } else { ihop('http://www.ihop-net.org/UniPub/iHOP/go?ID1=121470'); } " onmouseover="window.status='iHOP - Information Hyperlinked over Proteins'; return true;" onmouseout="window.status=''; return true;">          TFII-I</A> are essential for <A style="color: #0199CC; text-decoration: underline; font-weight: bold;" href="javascript:if(!window.ihop) { window.location.href='http://www.ihop-net.org/UniPub/iHOP/go?ID1=120662'; } else { ihop('http://www.ihop-net.org/UniPub/iHOP/go?ID1=120662'); } " onmouseover="window.status='iHOP - Information Hyperlinked over Proteins'; return true;" onmouseout="window.status=''; return true;">          Bright</A>-induced activity of an immunoglobulin <SPAN style="color: #e0b50b; text-decoration: none; font-weight: bold;">     reporter gene</SPAN>.    <FONT size="-2"> <I>Content provided by </I><A href="javascript:if(!window.ihop) { window.location.href='http://www.ihop-net.org/UniPub/iHOP/index.html'; } else { ihop('http://www.ihop-net.org/UniPub/iHOP/index.html'); }" onmouseover="window.status='iHOP - Information Hyperlinked over Proteins'; return true;" onmouseout="window.status=''; return true;" style="text-decoration: underline; color:#0199CC;"><B>iHOP</B> - <I>Information Hyperlinked over Proteins</I></A>.</FONT><A href="http://www.ihop-net.org/UniPub/iHOP/index.html" onmouseover="window.status=''; return true;" onmouseout="window.status=''; return true;" style="text-decoration: none; color:#FFFFFF; ">.</A><A href="http://cbio.mskcc.org/~hoffmann/index.html" onmouseover="window.status=''; return true;" onmouseout="window.status=''; return true;" style="text-decoration: none; color:#FFFFFF; ">.</A><A href="javascript:if(!window.ihop) { window.location.href='http://www.ihop-net.org/UniPub/iHOP/index.html'; } else { ihop('http://www.ihop-net.org/UniPub/iHOP/index.html'); }" onmouseover="window.status='iHOP - Information Hyperlinked over Proteins'; return true;" onmouseout="window.status=''; return true;"><IMG src="http://www.ihop-net.org/UniPub/html/img/hop/for_ref/iHOP_logo_50pc.png" border="0" align="left"/></A><hr /><h3>STRING says:</h3><p>general transcription factor II I; Interacts with the basal transcription machinery by coordinating the formation of a multiprotein complex at the C-FOS promoter, and linking specific signal responsive activator complexes. Promotes the formation of stable high-order complexes of SRF and PHOX1 and interacts cooperatively with PHOX1 to promote serum-inducible transcription of a reporter gene deriven by the C- FOS serum response element (SRE). Acts as a coregulator for USF1 by binding independently two promoter elements, a pyrimidine-rich initiator (Inr) and an upstream E-box (By similari [...] </p>
chr17	35642928	35642937	[@HEB-36:7bp]	778	-	HEB	<SCRIPT Language="JavaScript">  function ihop(url) {  location.href=url;  }  </SCRIPT><table><tr><td>Model made for</td><td>Homo sapiens</td></tr></table> <h2>About the matching model:</h2><p><a href="http://www.ncbi.nlm.nih.gov/gene/6938" target="_blank">Gene 6938 at NCBI</a></p><h3>iHOP says (Homo sapiens):</h3>Moreover, enforced expression of <A style="color: #0199CC; text-decoration: underline; font-weight: bold;" href="javascript:if(!window.ihop) { window.location.href='http://www.ihop-net.org/UniPub/iHOP/go?ID1=92536'; } else { ihop('http://www.ihop-net.org/UniPub/iHOP/go?ID1=92536'); } " onmouseover="window.status='iHOP - Information Hyperlinked over Proteins'; return true;" onmouseout="window.status=''; return true;">     SCL</A>-<A style="color: #0199CC; text-decoration: underline; font-weight: bold;" href="javascript:if(!window.ihop) { window.location.href='http://www.ihop-net.org/UniPub/iHOP/go?ID1=89863'; } else { ihop('http://www.ihop-net.org/UniPub/iHOP/go?ID1=89863'); } " onmouseover="window.status='iHOP - Information Hyperlinked over Proteins'; return true;" onmouseout="window.status=''; return true;">     LMO1</A>     <SPAN style="color: #000000; text-decoration: none; font-weight: bold;">     inhibits</SPAN>     <SPAN style="color: #e0b50b; text-decoration: none; font-weight: bold;">     T cell</SPAN> differentiation and recapitulates a loss of <A style="color: #0199CC; text-decoration: underline; font-weight: bold;" href="javascript:if(!window.ihop) { window.location.href='http://www.ihop-net.org/UniPub/iHOP/go?ID1=92585'; } else { ihop('http://www.ihop-net.org/UniPub/iHOP/go?ID1=92585'); } " onmouseover="window.status='iHOP - Information Hyperlinked over Proteins'; return true;" onmouseout="window.status=''; return true;">     HEB</A> function, causing a deregulation of the transition checkpoint from the CD4-CD8- to CD4+CD8+ stages.    Furthermore, the level of <A style="color: #0199CC; text-decoration: underline; font-weight: bold;" href="javascript:if(!window.ihop) { window.location.href='http://www.ihop-net.org/UniPub/iHOP/go?ID1=92585'; } else { ihop('http://www.ihop-net.org/UniPub/iHOP/go?ID1=92585'); } " onmouseover="window.status='iHOP - Information Hyperlinked over Proteins'; return true;" onmouseout="window.status=''; return true;">     HEB</A> protein was increased in both primary cells and <SPAN style="color: #e0b50b; text-decoration: none; font-weight: bold;">     cell lines</SPAN>     <SPAN style="color: #000000; text-decoration: none; font-weight: bold;">     expressing</SPAN>     <A style="color: #0199CC; text-decoration: underline; font-weight: bold;" href="javascript:if(!window.ihop) { window.location.href='http://www.ihop-net.org/UniPub/iHOP/go?ID1=86951'; } else { ihop('http://www.ihop-net.org/UniPub/iHOP/go?ID1=86951'); } " onmouseover="window.status='iHOP - Information Hyperlinked over Proteins'; return true;" onmouseout="window.status=''; return true;">     AML1</A>/<A style="color: #0199CC; text-decoration: underline; font-weight: bold;" href="javascript:if(!window.ihop) { window.location.href='http://www.ihop-net.org/UniPub/iHOP/go?ID1=86952'; } else { ihop('http://www.ihop-net.org/UniPub/iHOP/go?ID1=86952'); } " onmouseover="window.status='iHOP - Information Hyperlinked over Proteins'; return true;" onmouseout="window.status=''; return true;">     ETO</A>.        <SPAN style="color: #e0b50b; text-decoration: none; font-weight: bold;">     Transfection</SPAN> experiments showed that basic helix-loop-helix transcription factors <A style="color: #0199CC; text-decoration: underline; font-weight: bold;" href="javascript:if(!window.ihop) { window.location.href='http://www.ihop-net.org/UniPub/iHOP/go?ID1=92578'; } else { ihop('http://www.ihop-net.org/UniPub/iHOP/go?ID1=92578'); } " onmouseover="window.status='iHOP - Information Hyperlinked over Proteins'; return true;" onmouseout="window.status=''; return true;">     E2A</A> and <A style="color: #0199CC; text-decoration: underline; font-weight: bold;" href="javascript:if(!window.ihop) { window.location.href='http://www.ihop-net.org/UniPub/iHOP/go?ID1=92585'; } else { ihop('http://www.ihop-net.org/UniPub/iHOP/go?ID1=92585'); } " onmouseover="window.status='iHOP - Information Hyperlinked over Proteins'; return true;" onmouseout="window.status=''; return true;">     HEB</A>     <SPAN style="color: #000000; text-decoration: none; font-weight: bold;">     induce</SPAN> rearrangements in the <A style="color: #0199CC; text-decoration: underline; font-weight: bold;" href="javascript:if(!window.ihop) { window.location.href='http://www.ihop-net.org/UniPub/iHOP/go?ID1=92602'; } else { ihop('http://www.ihop-net.org/UniPub/iHOP/go?ID1=92602'); } " onmouseover="window.status='iHOP - Information Hyperlinked over Proteins'; return true;" onmouseout="window.status=''; return true;">     TCRD</A> locus (Ddelta2-Ddelta3 and Vdelta2-Ddelta3) and <A style="color: #0199CC; text-decoration: underline; font-weight: bold;" href="javascript:if(!window.ihop) { window.location.href='http://www.ihop-net.org/UniPub/iHOP/go?ID1=92612'; } else { ihop('http://www.ihop-net.org/UniPub/iHOP/go?ID1=92612'); } " onmouseover="window.status='iHOP - Information Hyperlinked over Proteins'; return true;" onmouseout="window.status=''; return true;">     TCRG</A> locus (psi Vgamma7-Jgamma2.3 and Vgamma8-Jgamma2.3).    <FONT size="-2"> <I>Content provided by </I><A href="javascript:if(!window.ihop) { window.location.href='http://www.ihop-net.org/UniPub/iHOP/index.html'; } else { ihop('http://www.ihop-net.org/UniPub/iHOP/index.html'); }" onmouseover="window.status='iHOP - Information Hyperlinked over Proteins'; return true;" onmouseout="window.status=''; return true;" style="text-decoration: underline; color:#0199CC;"><B>iHOP</B> - <I>Information Hyperlinked over Proteins</I></A>.</FONT><A href="http://www.ihop-net.org/UniPub/iHOP/index.html" onmouseover="window.status=''; return true;" onmouseout="window.status=''; return true;" style="text-decoration: none; color:#FFFFFF; ">.</A><A href="http://cbio.mskcc.org/~hoffmann/index.html" onmouseover="window.status=''; return true;" onmouseout="window.status=''; return true;" style="text-decoration: none; color:#FFFFFF; ">.</A><A href="javascript:if(!window.ihop) { window.location.href='http://www.ihop-net.org/UniPub/iHOP/index.html'; } else { ihop('http://www.ihop-net.org/UniPub/iHOP/index.html'); }" onmouseover="window.status='iHOP - Information Hyperlinked over Proteins'; return true;" onmouseout="window.status=''; return true;"><IMG src="http://www.ihop-net.org/UniPub/html/img/hop/for_ref/iHOP_logo_50pc.png" border="0" align="left"/></A><hr /><h3>STRING says (Homo sapiens):</h3><p>Transcription factor 12 (Transcription factor HTF-4) (E-box-binding protein) (DNA-binding protein HTF4); Binds specifically to oligomers of E-box motifs. May play important roles during development of the nervous system as well as in other organ systems</p><h2>Model's TFs' homologs in target species Mus musculus:</h2>21406<p><a href="http://www.ncbi.nlm.nih.gov/gene/21406" target="_blank">Gene 21406 at NCBI</a></p><h3>iHOP says:</h3>Breeding tests among mice carrying different mutations revealed that <A style="color: #0199CC; text-decoration: underline; font-weight: bold;" href="javascript:if(!window.ihop) { window.location.href='http://www.ihop-net.org/UniPub/iHOP/go?ID1=125384'; } else { ihop('http://www.ihop-net.org/UniPub/iHOP/go?ID1=125384'); } " onmouseover="window.status='iHOP - Information Hyperlinked over Proteins'; return true;" onmouseout="window.status=''; return true;">     E2-2</A> and <A style="color: #0199CC; text-decoration: underline; font-weight: bold;" href="javascript:if(!window.ihop) { window.location.href='http://www.ihop-net.org/UniPub/iHOP/go?ID1=125378'; } else { ihop('http://www.ihop-net.org/UniPub/iHOP/go?ID1=125378'); } " onmouseover="window.status='iHOP - Information Hyperlinked over Proteins'; return true;" onmouseout="window.status=''; return true;">     HEB</A>     <SPAN style="color: #000000; text-decoration: none; font-weight: bold;">     interact</SPAN> with <A style="color: #0199CC; text-decoration: underline; font-weight: bold;" href="javascript:if(!window.ihop) { window.location.href='http://www.ihop-net.org/UniPub/iHOP/go?ID1=125393'; } else { ihop('http://www.ihop-net.org/UniPub/iHOP/go?ID1=125393'); } " onmouseover="window.status='iHOP - Information Hyperlinked over Proteins'; return true;" onmouseout="window.status=''; return true;">     E2A</A> in many developmental processes including generation of <SPAN style="color: #e0b50b; text-decoration: none; font-weight: bold;">     B cells</SPAN>.    We use <A style="color: #0199CC; text-decoration: underline; font-weight: bold;" href="javascript:if(!window.ihop) { window.location.href='http://www.ihop-net.org/UniPub/iHOP/go?ID1=125393'; } else { ihop('http://www.ihop-net.org/UniPub/iHOP/go?ID1=125393'); } " onmouseover="window.status='iHOP - Information Hyperlinked over Proteins'; return true;" onmouseout="window.status=''; return true;">     E2A</A>-deficient and <A style="color: #0199CC; text-decoration: underline; font-weight: bold;" href="javascript:if(!window.ihop) { window.location.href='http://www.ihop-net.org/UniPub/iHOP/go?ID1=125393'; } else { ihop('http://www.ihop-net.org/UniPub/iHOP/go?ID1=125393'); } " onmouseover="window.status='iHOP - Information Hyperlinked over Proteins'; return true;" onmouseout="window.status=''; return true;">     E2A</A> and <A style="color: #0199CC; text-decoration: underline; font-weight: bold;" href="javascript:if(!window.ihop) { window.location.href='http://www.ihop-net.org/UniPub/iHOP/go?ID1=125378'; } else { ihop('http://www.ihop-net.org/UniPub/iHOP/go?ID1=125378'); } " onmouseover="window.status='iHOP - Information Hyperlinked over Proteins'; return true;" onmouseout="window.status=''; return true;">     HEB</A> double-deficient <SPAN style="color: #e0b50b; text-decoration: none; font-weight: bold;">     pre-B cell</SPAN> lines to directly assess the <SPAN style="color: #000000; text-decoration: none; font-weight: bold;">     function</SPAN> of <A style="color: #0199CC; text-decoration: underline; font-weight: bold;" href="javascript:if(!window.ihop) { window.location.href='http://www.ihop-net.org/UniPub/iHOP/go?ID1=125393'; } else { ihop('http://www.ihop-net.org/UniPub/iHOP/go?ID1=125393'); } " onmouseover="window.status='iHOP - Information Hyperlinked over Proteins'; return true;" onmouseout="window.status=''; return true;">     E2A</A> and <A style="color: #0199CC; text-decoration: underline; font-weight: bold;" href="javascript:if(!window.ihop) { window.location.href='http://www.ihop-net.org/UniPub/iHOP/go?ID1=125378'; } else { ihop('http://www.ihop-net.org/UniPub/iHOP/go?ID1=125378'); } " onmouseover="window.status='iHOP - Information Hyperlinked over Proteins'; return true;" onmouseout="window.status=''; return true;">     HEB</A> in <SPAN style="color: #e0b50b; text-decoration: none; font-weight: bold;">     B cell</SPAN> development after lineage commitment.    These data demonstrate that <A style="color: #0199CC; text-decoration: underline; font-weight: bold;" href="javascript:if(!window.ihop) { window.location.href='http://www.ihop-net.org/UniPub/iHOP/go?ID1=125338'; } else { ihop('http://www.ihop-net.org/UniPub/iHOP/go?ID1=125338'); } " onmouseover="window.status='iHOP - Information Hyperlinked over Proteins'; return true;" onmouseout="window.status=''; return true;">     tal1</A>/scl <SPAN style="color: #000000; text-decoration: none; font-weight: bold;">     induces</SPAN> leukemia by <SPAN style="color: #000000; text-decoration: none; font-weight: bold;">     repressing</SPAN>     <A style="color: #0199CC; text-decoration: underline; font-weight: bold;" href="javascript:if(!window.ihop) { window.location.href='http://www.ihop-net.org/UniPub/iHOP/go?ID1=125393'; } else { ihop('http://www.ihop-net.org/UniPub/iHOP/go?ID1=125393'); } " onmouseover="window.status='iHOP - Information Hyperlinked over Proteins'; return true;" onmouseout="window.status=''; return true;">     E47</A>/<A style="color: #0199CC; text-decoration: underline; font-weight: bold;" href="javascript:if(!window.ihop) { window.location.href='http://www.ihop-net.org/UniPub/iHOP/go?ID1=125378'; } else { ihop('http://www.ihop-net.org/UniPub/iHOP/go?ID1=125378'); } " onmouseover="window.status='iHOP - Information Hyperlinked over Proteins'; return true;" onmouseout="window.status=''; return true;">     HEB</A> and suggest that HDAC inhibitors may prove efficacious in <SPAN style="color: #e0b50b; text-decoration: none; font-weight: bold;">     T-ALL</SPAN> patients who <SPAN style="color: #000000; text-decoration: none; font-weight: bold;">     express</SPAN>     <A style="color: #0199CC; text-decoration: underline; font-weight: bold;" href="javascript:if(!window.ihop) { window.location.href='http://www.ihop-net.org/UniPub/iHOP/go?ID1=125338'; } else { ihop('http://www.ihop-net.org/UniPub/iHOP/go?ID1=125338'); } " onmouseover="window.status='iHOP - Information Hyperlinked over Proteins'; return true;" onmouseout="window.status=''; return true;">     TAL1</A>/SCL.    <FONT size="-2"> <I>Content provided by </I><A href="javascript:if(!window.ihop) { window.location.href='http://www.ihop-net.org/UniPub/iHOP/index.html'; } else { ihop('http://www.ihop-net.org/UniPub/iHOP/index.html'); }" onmouseover="window.status='iHOP - Information Hyperlinked over Proteins'; return true;" onmouseout="window.status=''; return true;" style="text-decoration: underline; color:#0199CC;"><B>iHOP</B> - <I>Information Hyperlinked over Proteins</I></A>.</FONT><A href="http://www.ihop-net.org/UniPub/iHOP/index.html" onmouseover="window.status=''; return true;" onmouseout="window.status=''; return true;" style="text-decoration: none; color:#FFFFFF; ">.</A><A href="http://cbio.mskcc.org/~hoffmann/index.html" onmouseover="window.status=''; return true;" onmouseout="window.status=''; return true;" style="text-decoration: none; color:#FFFFFF; ">.</A><A href="javascript:if(!window.ihop) { window.location.href='http://www.ihop-net.org/UniPub/iHOP/index.html'; } else { ihop('http://www.ihop-net.org/UniPub/iHOP/index.html'); }" onmouseover="window.status='iHOP - Information Hyperlinked over Proteins'; return true;" onmouseout="window.status=''; return true;"><IMG src="http://www.ihop-net.org/UniPub/html/img/hop/for_ref/iHOP_logo_50pc.png" border="0" align="left"/></A><hr /><h3>STRING says:</h3><p>transcription factor 12; Binds specifically to oligomers of E-box motifs. May play important roles during development of the nervous system as well as in other organ systems</p>
chr17	35642925	35642938	[@INSM1+35:11bp]	806	+	INSM1	<SCRIPT Language="JavaScript">  function ihop(url) {  location.href=url;  }  </SCRIPT><table><tr><td>Model made for</td><td>Homo sapiens</td></tr></table> <h2>About the matching model:</h2><p><a href="http://www.ncbi.nlm.nih.gov/gene/3642" target="_blank">Gene 3642 at NCBI</a></p><h3>iHOP says (Homo sapiens):</h3>Moreover, <A style="color: #0199CC; text-decoration: underline; font-weight: bold;" href="javascript:if(!window.ihop) { window.location.href='http://www.ihop-net.org/UniPub/iHOP/go?ID1=89523'; } else { ihop('http://www.ihop-net.org/UniPub/iHOP/go?ID1=89523'); } " onmouseover="window.status='iHOP - Information Hyperlinked over Proteins'; return true;" onmouseout="window.status=''; return true;">     INSM1</A> overexpression exhibited no inhibitory <SPAN style="color: #000000; text-decoration: none; font-weight: bold;">     effect</SPAN> on the mutated <A style="color: #0199CC; text-decoration: underline; font-weight: bold;" href="javascript:if(!window.ihop) { window.location.href='http://www.ihop-net.org/UniPub/iHOP/go?ID1=122132'; } else { ihop('http://www.ihop-net.org/UniPub/iHOP/go?ID1=122132'); } " onmouseover="window.status='iHOP - Information Hyperlinked over Proteins'; return true;" onmouseout="window.status=''; return true;">                    insulin</A> promoter.    Identification of an <A style="color: #0199CC; text-decoration: underline; font-weight: bold;" href="javascript:if(!window.ihop) { window.location.href='http://www.ihop-net.org/UniPub/iHOP/go?ID1=89523'; } else { ihop('http://www.ihop-net.org/UniPub/iHOP/go?ID1=89523'); } " onmouseover="window.status='iHOP - Information Hyperlinked over Proteins'; return true;" onmouseout="window.status=''; return true;">     INSM1</A>-<SPAN style="color: #000000; text-decoration: none; font-weight: bold;">     binding</SPAN> site in the <A style="color: #0199CC; text-decoration: underline; font-weight: bold;" href="javascript:if(!window.ihop) { window.location.href='http://www.ihop-net.org/UniPub/iHOP/go?ID1=89511'; } else { ihop('http://www.ihop-net.org/UniPub/iHOP/go?ID1=89511'); } " onmouseover="window.status='iHOP - Information Hyperlinked over Proteins'; return true;" onmouseout="window.status=''; return true;">                    insulin</A> promoter: negative regulation of the <A style="color: #0199CC; text-decoration: underline; font-weight: bold;" href="javascript:if(!window.ihop) { window.location.href='http://www.ihop-net.org/UniPub/iHOP/go?ID1=89511'; } else { ihop('http://www.ihop-net.org/UniPub/iHOP/go?ID1=89511'); } " onmouseover="window.status='iHOP - Information Hyperlinked over Proteins'; return true;" onmouseout="window.status=''; return true;">                    insulin</A> gene transcription.    The mechanism for transcriptional repression of the <A style="color: #0199CC; text-decoration: underline; font-weight: bold;" href="javascript:if(!window.ihop) { window.location.href='http://www.ihop-net.org/UniPub/iHOP/go?ID1=122132'; } else { ihop('http://www.ihop-net.org/UniPub/iHOP/go?ID1=122132'); } " onmouseover="window.status='iHOP - Information Hyperlinked over Proteins'; return true;" onmouseout="window.status=''; return true;">                    insulin</A> gene by <A style="color: #0199CC; text-decoration: underline; font-weight: bold;" href="javascript:if(!window.ihop) { window.location.href='http://www.ihop-net.org/UniPub/iHOP/go?ID1=89523'; } else { ihop('http://www.ihop-net.org/UniPub/iHOP/go?ID1=89523'); } " onmouseover="window.status='iHOP - Information Hyperlinked over Proteins'; return true;" onmouseout="window.status=''; return true;">     INSM1</A> is <SPAN style="color: #000000; text-decoration: none; font-weight: bold;">     mediated</SPAN> through the recruitment of cyclin D1 and histone deacetylase-3 to the <A style="color: #0199CC; text-decoration: underline; font-weight: bold;" href="javascript:if(!window.ihop) { window.location.href='http://www.ihop-net.org/UniPub/iHOP/go?ID1=122132'; } else { ihop('http://www.ihop-net.org/UniPub/iHOP/go?ID1=122132'); } " onmouseover="window.status='iHOP - Information Hyperlinked over Proteins'; return true;" onmouseout="window.status=''; return true;">                    insulin</A> promoter.    <FONT size="-2"> <I>Content provided by </I><A href="javascript:if(!window.ihop) { window.location.href='http://www.ihop-net.org/UniPub/iHOP/index.html'; } else { ihop('http://www.ihop-net.org/UniPub/iHOP/index.html'); }" onmouseover="window.status='iHOP - Information Hyperlinked over Proteins'; return true;" onmouseout="window.status=''; return true;" style="text-decoration: underline; color:#0199CC;"><B>iHOP</B> - <I>Information Hyperlinked over Proteins</I></A>.</FONT><A href="http://www.ihop-net.org/UniPub/iHOP/index.html" onmouseover="window.status=''; return true;" onmouseout="window.status=''; return true;" style="text-decoration: none; color:#FFFFFF; ">.</A><A href="http://cbio.mskcc.org/~hoffmann/index.html" onmouseover="window.status=''; return true;" onmouseout="window.status=''; return true;" style="text-decoration: none; color:#FFFFFF; ">.</A><A href="javascript:if(!window.ihop) { window.location.href='http://www.ihop-net.org/UniPub/iHOP/index.html'; } else { ihop('http://www.ihop-net.org/UniPub/iHOP/index.html'); }" onmouseover="window.status='iHOP - Information Hyperlinked over Proteins'; return true;" onmouseout="window.status=''; return true;"><IMG src="http://www.ihop-net.org/UniPub/html/img/hop/for_ref/iHOP_logo_50pc.png" border="0" align="left"/></A><hr /><h3>STRING says (Homo sapiens):</h3><p>Insulinoma-associated protein 1 (Zinc finger protein IA-1); May be associated with the transformation of neuroendocrine cells</p><h2>Model's TFs' homologs in target species Mus musculus:</h2>53626<p><a href="http://www.ncbi.nlm.nih.gov/gene/53626" target="_blank">Gene 53626 at NCBI</a></p><h3>iHOP says:</h3>In this study, an <A style="color: #0199CC; text-decoration: underline; font-weight: bold;" href="javascript:if(!window.ihop) { window.location.href='http://www.ihop-net.org/UniPub/iHOP/go?ID1=89523'; } else { ihop('http://www.ihop-net.org/UniPub/iHOP/go?ID1=89523'); } " onmouseover="window.status='iHOP - Information Hyperlinked over Proteins'; return true;" onmouseout="window.status=''; return true;">               insulinoma-associated</A> antigen-1 (INSM1)-<SPAN style="color: #000000; text-decoration: none; font-weight: bold;">     binding</SPAN> site in the proximal promoter sequence of the <A style="color: #0199CC; text-decoration: underline; font-weight: bold;" href="javascript:if(!window.ihop) { window.location.href='http://www.ihop-net.org/UniPub/iHOP/go?ID1=122132'; } else { ihop('http://www.ihop-net.org/UniPub/iHOP/go?ID1=122132'); } " onmouseover="window.status='iHOP - Information Hyperlinked over Proteins'; return true;" onmouseout="window.status=''; return true;">                    insulin</A> gene was identified.    Therefore, we concluded that the <A style="color: #0199CC; text-decoration: underline; font-weight: bold;" href="javascript:if(!window.ihop) { window.location.href='http://www.ihop-net.org/UniPub/iHOP/go?ID1=128782'; } else { ihop('http://www.ihop-net.org/UniPub/iHOP/go?ID1=128782'); } " onmouseover="window.status='iHOP - Information Hyperlinked over Proteins'; return true;" onmouseout="window.status=''; return true;">          IA-1</A> gene is developmentally <SPAN style="color: #000000; text-decoration: none; font-weight: bold;">     expressed</SPAN> in the <SPAN style="color: #e0b50b; text-decoration: none; font-weight: bold;">     nervous system</SPAN> and the <A style="color: #0199CC; text-decoration: underline; font-weight: bold;" href="javascript:if(!window.ihop) { window.location.href='http://www.ihop-net.org/UniPub/iHOP/go?ID1=90544'; } else { ihop('http://www.ihop-net.org/UniPub/iHOP/go?ID1=90544'); } " onmouseover="window.status='iHOP - Information Hyperlinked over Proteins'; return true;" onmouseout="window.status=''; return true;">          NeuroD1</A>/E47 transcription factors <SPAN style="color: #000000; text-decoration: none; font-weight: bold;">     up-regulate</SPAN>     <A style="color: #0199CC; text-decoration: underline; font-weight: bold;" href="javascript:if(!window.ihop) { window.location.href='http://www.ihop-net.org/UniPub/iHOP/go?ID1=128782'; } else { ihop('http://www.ihop-net.org/UniPub/iHOP/go?ID1=128782'); } " onmouseover="window.status='iHOP - Information Hyperlinked over Proteins'; return true;" onmouseout="window.status=''; return true;">          IA-1</A>     <SPAN style="color: #e0b50b; text-decoration: none; font-weight: bold;">     gene expression</SPAN> through the proximal <SPAN style="color: #e0b50b; text-decoration: none; font-weight: bold;">     E-box element</SPAN> of the <A style="color: #0199CC; text-decoration: underline; font-weight: bold;" href="javascript:if(!window.ihop) { window.location.href='http://www.ihop-net.org/UniPub/iHOP/go?ID1=128782'; } else { ihop('http://www.ihop-net.org/UniPub/iHOP/go?ID1=128782'); } " onmouseover="window.status='iHOP - Information Hyperlinked over Proteins'; return true;" onmouseout="window.status=''; return true;">          IA-1</A> promoter.    Forced premature expression of <A style="color: #0199CC; text-decoration: underline; font-weight: bold;" href="javascript:if(!window.ihop) { window.location.href='http://www.ihop-net.org/UniPub/iHOP/go?ID1=128782'; } else { ihop('http://www.ihop-net.org/UniPub/iHOP/go?ID1=128782'); } " onmouseover="window.status='iHOP - Information Hyperlinked over Proteins'; return true;" onmouseout="window.status=''; return true;">     Insm1</A> in <SPAN style="color: #e0b50b; text-decoration: none; font-weight: bold;">     neuroepithelial cells</SPAN> resulted in their <SPAN style="color: #e0b50b; text-decoration: none; font-weight: bold;">     mitosis</SPAN> occurring at the basal (rather than apical) side of the ventricular zone and <SPAN style="color: #000000; text-decoration: none; font-weight: bold;">     induced</SPAN> expression of the basal progenitor marker <A style="color: #0199CC; text-decoration: underline; font-weight: bold;" href="javascript:if(!window.ihop) { window.location.href='http://www.ihop-net.org/UniPub/iHOP/go?ID1=120808'; } else { ihop('http://www.ihop-net.org/UniPub/iHOP/go?ID1=120808'); } " onmouseover="window.status='iHOP - Information Hyperlinked over Proteins'; return true;" onmouseout="window.status=''; return true;">     Tbr2</A>.    <FONT size="-2"> <I>Content provided by </I><A href="javascript:if(!window.ihop) { window.location.href='http://www.ihop-net.org/UniPub/iHOP/index.html'; } else { ihop('http://www.ihop-net.org/UniPub/iHOP/index.html'); }" onmouseover="window.status='iHOP - Information Hyperlinked over Proteins'; return true;" onmouseout="window.status=''; return true;" style="text-decoration: underline; color:#0199CC;"><B>iHOP</B> - <I>Information Hyperlinked over Proteins</I></A>.</FONT><A href="http://www.ihop-net.org/UniPub/iHOP/index.html" onmouseover="window.status=''; return true;" onmouseout="window.status=''; return true;" style="text-decoration: none; color:#FFFFFF; ">.</A><A href="http://cbio.mskcc.org/~hoffmann/index.html" onmouseover="window.status=''; return true;" onmouseout="window.status=''; return true;" style="text-decoration: none; color:#FFFFFF; ">.</A><A href="javascript:if(!window.ihop) { window.location.href='http://www.ihop-net.org/UniPub/iHOP/index.html'; } else { ihop('http://www.ihop-net.org/UniPub/iHOP/index.html'); }" onmouseover="window.status='iHOP - Information Hyperlinked over Proteins'; return true;" onmouseout="window.status=''; return true;"><IMG src="http://www.ihop-net.org/UniPub/html/img/hop/for_ref/iHOP_logo_50pc.png" border="0" align="left"/></A><hr /><h3>STRING says:</h3><p>insulinoma-associated 1; May be associated with the transformation of neuroendocrine cells (By similarity)</p>
chr17	35642928	35642936	[@AP2rep+35:6bp]	820	+	AP2rep	<SCRIPT Language="JavaScript">  function ihop(url) {  location.href=url;  }  </SCRIPT><table><tr><td>Model made for</td><td>Homo sapiens</td></tr></table> <h2>About the matching model:</h2><p><a href="http://www.ncbi.nlm.nih.gov/gene/11278" target="_blank">Gene 11278 at NCBI</a></p><h3>iHOP says (Homo sapiens):</h3>We have determined the cDNA and genomic sequence, and tissue expression profiles for the <A style="color: #0199CC; text-decoration: underline; font-weight: bold;" href="javascript:if(!window.ihop) { window.location.href='http://www.ihop-net.org/UniPub/iHOP/go?ID1=96398'; } else { ihop('http://www.ihop-net.org/UniPub/iHOP/go?ID1=96398'); } " onmouseover="window.status='iHOP - Information Hyperlinked over Proteins'; return true;" onmouseout="window.status=''; return true;">          KIAA1008</A> protein (homologous to the yeast mitotic control protein <A style="color: #0199CC; text-decoration: underline; font-weight: bold;" href="javascript:if(!window.ihop) { window.location.href='http://www.ihop-net.org/UniPub/iHOP/go?ID1=96398'; } else { ihop('http://www.ihop-net.org/UniPub/iHOP/go?ID1=96398'); } " onmouseover="window.status='iHOP - Information Hyperlinked over Proteins'; return true;" onmouseout="window.status=''; return true;">     dis3</A>+), <A style="color: #0199CC; text-decoration: underline; font-weight: bold;" href="javascript:if(!window.ihop) { window.location.href='http://www.ihop-net.org/UniPub/iHOP/go?ID1=96273'; } else { ihop('http://www.ihop-net.org/UniPub/iHOP/go?ID1=96273'); } " onmouseover="window.status='iHOP - Information Hyperlinked over Proteins'; return true;" onmouseout="window.status=''; return true;">     KLF12</A> (AP-2 repressor), <A style="color: #0199CC; text-decoration: underline; font-weight: bold;" href="javascript:if(!window.ihop) { window.location.href='http://www.ihop-net.org/UniPub/iHOP/go?ID1=95561'; } else { ihop('http://www.ihop-net.org/UniPub/iHOP/go?ID1=95561'); } " onmouseover="window.status='iHOP - Information Hyperlinked over Proteins'; return true;" onmouseout="window.status=''; return true;">     progesterone induced blocking factor 1</A>, <SPAN style="color: #e0b50b; text-decoration: none; font-weight: bold;">     zinc finger</SPAN> transcription factor KLF5, and LIM domain only-7, and for the hypothetical proteins <A style="color: #0199CC; text-decoration: underline; font-weight: bold;" href="javascript:if(!window.ihop) { window.location.href='http://www.ihop-net.org/UniPub/iHOP/go?ID1=102909'; } else { ihop('http://www.ihop-net.org/UniPub/iHOP/go?ID1=102909'); } " onmouseover="window.status='iHOP - Information Hyperlinked over Proteins'; return true;" onmouseout="window.status=''; return true;">     FLJ22624</A> and FLJ21869.    Recently, we have isolated a transcriptional repressor of AP-2alpha expression, the novel Kr�ppel-related <SPAN style="color: #e0b50b; text-decoration: none; font-weight: bold;">     zinc finger</SPAN> protein <A style="color: #0199CC; text-decoration: underline; font-weight: bold;" href="javascript:if(!window.ihop) { window.location.href='http://www.ihop-net.org/UniPub/iHOP/go?ID1=96273'; } else { ihop('http://www.ihop-net.org/UniPub/iHOP/go?ID1=96273'); } " onmouseover="window.status='iHOP - Information Hyperlinked over Proteins'; return true;" onmouseout="window.status=''; return true;">     AP-2rep</A> (<A style="color: #0199CC; text-decoration: underline; font-weight: bold;" href="javascript:if(!window.ihop) { window.location.href='http://www.ihop-net.org/UniPub/iHOP/go?ID1=96273'; } else { ihop('http://www.ihop-net.org/UniPub/iHOP/go?ID1=96273'); } " onmouseover="window.status='iHOP - Information Hyperlinked over Proteins'; return true;" onmouseout="window.status=''; return true;">     Klf12</A>).    We recently cloned a novel murine transcriptional repressor, the Kr�ppel-like <SPAN style="color: #e0b50b; text-decoration: none; font-weight: bold;">     zinc finger</SPAN> protein <A style="color: #0199CC; text-decoration: underline; font-weight: bold;" href="javascript:if(!window.ihop) { window.location.href='http://www.ihop-net.org/UniPub/iHOP/go?ID1=96273'; } else { ihop('http://www.ihop-net.org/UniPub/iHOP/go?ID1=96273'); } " onmouseover="window.status='iHOP - Information Hyperlinked over Proteins'; return true;" onmouseout="window.status=''; return true;">          AP-2rep</A> (HGMW-approved symbol <A style="color: #0199CC; text-decoration: underline; font-weight: bold;" href="javascript:if(!window.ihop) { window.location.href='http://www.ihop-net.org/UniPub/iHOP/go?ID1=96273'; } else { ihop('http://www.ihop-net.org/UniPub/iHOP/go?ID1=96273'); } " onmouseover="window.status='iHOP - Information Hyperlinked over Proteins'; return true;" onmouseout="window.status=''; return true;">     KLF12</A>), that binds to a regulatory element in the AP-2alpha gene promoter.    <FONT size="-2"> <I>Content provided by </I><A href="javascript:if(!window.ihop) { window.location.href='http://www.ihop-net.org/UniPub/iHOP/index.html'; } else { ihop('http://www.ihop-net.org/UniPub/iHOP/index.html'); }" onmouseover="window.status='iHOP - Information Hyperlinked over Proteins'; return true;" onmouseout="window.status=''; return true;" style="text-decoration: underline; color:#0199CC;"><B>iHOP</B> - <I>Information Hyperlinked over Proteins</I></A>.</FONT><A href="http://www.ihop-net.org/UniPub/iHOP/index.html" onmouseover="window.status=''; return true;" onmouseout="window.status=''; return true;" style="text-decoration: none; color:#FFFFFF; ">.</A><A href="http://cbio.mskcc.org/~hoffmann/index.html" onmouseover="window.status=''; return true;" onmouseout="window.status=''; return true;" style="text-decoration: none; color:#FFFFFF; ">.</A><A href="javascript:if(!window.ihop) { window.location.href='http://www.ihop-net.org/UniPub/iHOP/index.html'; } else { ihop('http://www.ihop-net.org/UniPub/iHOP/index.html'); }" onmouseover="window.status='iHOP - Information Hyperlinked over Proteins'; return true;" onmouseout="window.status=''; return true;"><IMG src="http://www.ihop-net.org/UniPub/html/img/hop/for_ref/iHOP_logo_50pc.png" border="0" align="left"/></A><hr /><h3>STRING says (Homo sapiens):</h3><p>Krueppel-like factor 12 (Transcriptional repressor AP-2rep); Confers strong transcriptional repression to the AP-2- alpha gene. Binds to a regulatory element (A32) in the AP-2-alpha gene promoter</p><h2>Model's TFs' homologs in target species Mus musculus:</h2>16597<p><a href="http://www.ncbi.nlm.nih.gov/gene/16597" target="_blank">Gene 16597 at NCBI</a></p><h3>iHOP says:</h3>In summary, we have identified multiple transcription factors and cloned from an expression library a novel <SPAN style="color: #e0b50b; text-decoration: none; font-weight: bold;">     zinc finger</SPAN> silencing factor, <A style="color: #0199CC; text-decoration: underline; font-weight: bold;" href="javascript:if(!window.ihop) { window.location.href='http://www.ihop-net.org/UniPub/iHOP/go?ID1=122326'; } else { ihop('http://www.ihop-net.org/UniPub/iHOP/go?ID1=122326'); } " onmouseover="window.status='iHOP - Information Hyperlinked over Proteins'; return true;" onmouseout="window.status=''; return true;">          AP-2rep</A>, mediating positive and negative regulation of AP-2alpha expression through a set of overlapping cis-regulatory promoter elements.    Transcriptional regulation of the AP-2alpha promoter by <A style="color: #0199CC; text-decoration: underline; font-weight: bold;" href="javascript:if(!window.ihop) { window.location.href='http://www.ihop-net.org/UniPub/iHOP/go?ID1=122330'; } else { ihop('http://www.ihop-net.org/UniPub/iHOP/go?ID1=122330'); } " onmouseover="window.status='iHOP - Information Hyperlinked over Proteins'; return true;" onmouseout="window.status=''; return true;">     BTEB-1</A> and <A style="color: #0199CC; text-decoration: underline; font-weight: bold;" href="javascript:if(!window.ihop) { window.location.href='http://www.ihop-net.org/UniPub/iHOP/go?ID1=122326'; } else { ihop('http://www.ihop-net.org/UniPub/iHOP/go?ID1=122326'); } " onmouseover="window.status='iHOP - Information Hyperlinked over Proteins'; return true;" onmouseout="window.status=''; return true;">          AP-2rep</A>, a novel wt-1/egr-related <SPAN style="color: #e0b50b; text-decoration: none; font-weight: bold;">     zinc finger</SPAN> repressor.    By screening a mouse brain cDNA expression library, we isolated two different cDNAs encoding the <A style="color: #0199CC; text-decoration: underline; font-weight: bold;" href="javascript:if(!window.ihop) { window.location.href='http://www.ihop-net.org/UniPub/iHOP/go?ID1=122330'; } else { ihop('http://www.ihop-net.org/UniPub/iHOP/go?ID1=122330'); } " onmouseover="window.status='iHOP - Information Hyperlinked over Proteins'; return true;" onmouseout="window.status=''; return true;">     transcription factor BTEB-1</A> and a novel <SPAN style="color: #e0b50b; text-decoration: none; font-weight: bold;">     zinc finger</SPAN> protein, <A style="color: #0199CC; text-decoration: underline; font-weight: bold;" href="javascript:if(!window.ihop) { window.location.href='http://www.ihop-net.org/UniPub/iHOP/go?ID1=122326'; } else { ihop('http://www.ihop-net.org/UniPub/iHOP/go?ID1=122326'); } " onmouseover="window.status='iHOP - Information Hyperlinked over Proteins'; return true;" onmouseout="window.status=''; return true;">          AP-2rep</A>.    <FONT size="-2"> <I>Content provided by </I><A href="javascript:if(!window.ihop) { window.location.href='http://www.ihop-net.org/UniPub/iHOP/index.html'; } else { ihop('http://www.ihop-net.org/UniPub/iHOP/index.html'); }" onmouseover="window.status='iHOP - Information Hyperlinked over Proteins'; return true;" onmouseout="window.status=''; return true;" style="text-decoration: underline; color:#0199CC;"><B>iHOP</B> - <I>Information Hyperlinked over Proteins</I></A>.</FONT><A href="http://www.ihop-net.org/UniPub/iHOP/index.html" onmouseover="window.status=''; return true;" onmouseout="window.status=''; return true;" style="text-decoration: none; color:#FFFFFF; ">.</A><A href="http://cbio.mskcc.org/~hoffmann/index.html" onmouseover="window.status=''; return true;" onmouseout="window.status=''; return true;" style="text-decoration: none; color:#FFFFFF; ">.</A><A href="javascript:if(!window.ihop) { window.location.href='http://www.ihop-net.org/UniPub/iHOP/index.html'; } else { ihop('http://www.ihop-net.org/UniPub/iHOP/index.html'); }" onmouseover="window.status='iHOP - Information Hyperlinked over Proteins'; return true;" onmouseout="window.status=''; return true;"><IMG src="http://www.ihop-net.org/UniPub/html/img/hop/for_ref/iHOP_logo_50pc.png" border="0" align="left"/></A><hr /><h3>STRING says:</h3><p>Kruppel-like factor 12; Confers strong transcriptional repression to the AP-2- alpha gene. Binds to a regulatory element (A32) in the AP-2-alpha gene promoter</p>
chr17	35642925	35642940	[@Sp3+34:13bp]	833	+	Sp3	<SCRIPT Language="JavaScript">  function ihop(url) {  location.href=url;  }  </SCRIPT><table><tr><td>Model made for</td><td>Homo sapiens, Gallus gallus, Rattus norvegicus</td></tr></table> <h2>About the matching model:</h2><p><a href="http://www.ncbi.nlm.nih.gov/gene/367846" target="_blank">Gene 367846 at NCBI</a></p><h3>iHOP says (-):</h3>    <SPAN style="color: #e0b50b; text-decoration: none; font-weight: bold;">     Chromatin-immunoprecipitation</SPAN> studies verified that endogenous <A style="color: #0199CC; text-decoration: underline; font-weight: bold;" href="javascript:if(!window.ihop) { window.location.href='http://www.ihop-net.org/UniPub/iHOP/go?ID1=344446'; } else { ihop('http://www.ihop-net.org/UniPub/iHOP/go?ID1=344446'); } " onmouseover="window.status='iHOP - Information Hyperlinked over Proteins'; return true;" onmouseout="window.status=''; return true;">     Sp3</A> in <SPAN style="color: #e0b50b; text-decoration: none; font-weight: bold;">     cardiomyocytes</SPAN>     <SPAN style="color: #000000; text-decoration: none; font-weight: bold;">     interacts</SPAN> with the <A style="color: #0199CC; text-decoration: underline; font-weight: bold;" href="javascript:if(!window.ihop) { window.location.href='http://www.ihop-net.org/UniPub/iHOP/go?ID1=323475'; } else { ihop('http://www.ihop-net.org/UniPub/iHOP/go?ID1=323475'); } " onmouseover="window.status='iHOP - Information Hyperlinked over Proteins'; return true;" onmouseout="window.status=''; return true;">          FGFR1</A> promoter.        <A style="color: #0199CC; text-decoration: underline; font-weight: bold;" href="javascript:if(!window.ihop) { window.location.href='http://www.ihop-net.org/UniPub/iHOP/go?ID1=323475'; } else { ihop('http://www.ihop-net.org/UniPub/iHOP/go?ID1=323475'); } " onmouseover="window.status='iHOP - Information Hyperlinked over Proteins'; return true;" onmouseout="window.status=''; return true;">     Fibroblast growth factor receptor 1</A>     <SPAN style="color: #e0b50b; text-decoration: none; font-weight: bold;">     gene expression</SPAN> is required for <SPAN style="color: #e0b50b; text-decoration: none; font-weight: bold;">     cardiomyocyte</SPAN> proliferation and is <SPAN style="color: #000000; text-decoration: none; font-weight: bold;">     repressed</SPAN> by <A style="color: #0199CC; text-decoration: underline; font-weight: bold;" href="javascript:if(!window.ihop) { window.location.href='http://www.ihop-net.org/UniPub/iHOP/go?ID1=344446'; } else { ihop('http://www.ihop-net.org/UniPub/iHOP/go?ID1=344446'); } " onmouseover="window.status='iHOP - Information Hyperlinked over Proteins'; return true;" onmouseout="window.status=''; return true;">     Sp3</A>.    Lastly, <SPAN style="color: #e0b50b; text-decoration: none; font-weight: bold;">     chromatin immunoprecipitation</SPAN> analyses revealed that both <A style="color: #0199CC; text-decoration: underline; font-weight: bold;" href="javascript:if(!window.ihop) { window.location.href='http://www.ihop-net.org/UniPub/iHOP/go?ID1=320971'; } else { ihop('http://www.ihop-net.org/UniPub/iHOP/go?ID1=320971'); } " onmouseover="window.status='iHOP - Information Hyperlinked over Proteins'; return true;" onmouseout="window.status=''; return true;">     Sp1</A> and <A style="color: #0199CC; text-decoration: underline; font-weight: bold;" href="javascript:if(!window.ihop) { window.location.href='http://www.ihop-net.org/UniPub/iHOP/go?ID1=344446'; } else { ihop('http://www.ihop-net.org/UniPub/iHOP/go?ID1=344446'); } " onmouseover="window.status='iHOP - Information Hyperlinked over Proteins'; return true;" onmouseout="window.status=''; return true;">     Sp3</A>     <SPAN style="color: #000000; text-decoration: none; font-weight: bold;">     bind</SPAN> to the <A style="color: #0199CC; text-decoration: underline; font-weight: bold;" href="javascript:if(!window.ihop) { window.location.href='http://www.ihop-net.org/UniPub/iHOP/go?ID1=321163'; } else { ihop('http://www.ihop-net.org/UniPub/iHOP/go?ID1=321163'); } " onmouseover="window.status='iHOP - Information Hyperlinked over Proteins'; return true;" onmouseout="window.status=''; return true;">     GIPR</A>     <SPAN style="color: #e0b50b; text-decoration: none; font-weight: bold;">     promoter region</SPAN> in RIN38 cells.    <FONT size="-2"> <I>Content provided by </I><A href="javascript:if(!window.ihop) { window.location.href='http://www.ihop-net.org/UniPub/iHOP/index.html'; } else { ihop('http://www.ihop-net.org/UniPub/iHOP/index.html'); }" onmouseover="window.status='iHOP - Information Hyperlinked over Proteins'; return true;" onmouseout="window.status=''; return true;" style="text-decoration: underline; color:#0199CC;"><B>iHOP</B> - <I>Information Hyperlinked over Proteins</I></A>.</FONT><A href="http://www.ihop-net.org/UniPub/iHOP/index.html" onmouseover="window.status=''; return true;" onmouseout="window.status=''; return true;" style="text-decoration: none; color:#FFFFFF; ">.</A><A href="http://cbio.mskcc.org/~hoffmann/index.html" onmouseover="window.status=''; return true;" onmouseout="window.status=''; return true;" style="text-decoration: none; color:#FFFFFF; ">.</A><p><a href="http://www.ncbi.nlm.nih.gov/gene/395302" target="_blank">Gene 395302 at NCBI</a></p><h3>iHOP says (Gallus gallus):</h3>This effect is negated by an interaction with <A style="color: #0199CC; text-decoration: underline; font-weight: bold;" href="javascript:if(!window.ihop) { window.location.href='http://www.ihop-net.org/UniPub/iHOP/go?ID1=245460'; } else { ihop('http://www.ihop-net.org/UniPub/iHOP/go?ID1=245460'); } " onmouseover="window.status='iHOP - Information Hyperlinked over Proteins'; return true;" onmouseout="window.status=''; return true;">     SP3</A> in hypertrophic <SPAN style="color: #e0b50b; text-decoration: none; font-weight: bold;">     chondrocytes</SPAN>.        <A style="color: #0199CC; text-decoration: underline; font-weight: bold;" href="javascript:if(!window.ihop) { window.location.href='http://www.ihop-net.org/UniPub/iHOP/go?ID1=245460'; } else { ihop('http://www.ihop-net.org/UniPub/iHOP/go?ID1=245460'); } " onmouseover="window.status='iHOP - Information Hyperlinked over Proteins'; return true;" onmouseout="window.status=''; return true;">     SP3</A>/<A style="color: #0199CC; text-decoration: underline; font-weight: bold;" href="javascript:if(!window.ihop) { window.location.href='http://www.ihop-net.org/UniPub/iHOP/go?ID1=245461'; } else { ihop('http://www.ihop-net.org/UniPub/iHOP/go?ID1=245461'); } " onmouseover="window.status='iHOP - Information Hyperlinked over Proteins'; return true;" onmouseout="window.status=''; return true;">     SP1</A> transcription activity regulates specific expression of collagen type X in hypertrophic <SPAN style="color: #e0b50b; text-decoration: none; font-weight: bold;">     chondrocytes</SPAN>.    The <A style="color: #0199CC; text-decoration: underline; font-weight: bold;" href="javascript:if(!window.ihop) { window.location.href='http://www.ihop-net.org/UniPub/iHOP/go?ID1=245460'; } else { ihop('http://www.ihop-net.org/UniPub/iHOP/go?ID1=245460'); } " onmouseover="window.status='iHOP - Information Hyperlinked over Proteins'; return true;" onmouseout="window.status=''; return true;">     SP3</A>/<A style="color: #0199CC; text-decoration: underline; font-weight: bold;" href="javascript:if(!window.ihop) { window.location.href='http://www.ihop-net.org/UniPub/iHOP/go?ID1=245461'; } else { ihop('http://www.ihop-net.org/UniPub/iHOP/go?ID1=245461'); } " onmouseover="window.status='iHOP - Information Hyperlinked over Proteins'; return true;" onmouseout="window.status=''; return true;">     SP1</A> ratio is higher in hypertrophic versus non-hypertrophic <SPAN style="color: #e0b50b; text-decoration: none; font-weight: bold;">     chondrocytes</SPAN>, due to the significant decrease in <A style="color: #0199CC; text-decoration: underline; font-weight: bold;" href="javascript:if(!window.ihop) { window.location.href='http://www.ihop-net.org/UniPub/iHOP/go?ID1=245461'; } else { ihop('http://www.ihop-net.org/UniPub/iHOP/go?ID1=245461'); } " onmouseover="window.status='iHOP - Information Hyperlinked over Proteins'; return true;" onmouseout="window.status=''; return true;">     SP1</A> in hypertrophic cells detected by real-time <SPAN style="color: #e0b50b; text-decoration: none; font-weight: bold;">     PCR</SPAN> and <SPAN style="color: #e0b50b; text-decoration: none; font-weight: bold;">     Western blot</SPAN> analyses.    <FONT size="-2"> <I>Content provided by </I><A href="javascript:if(!window.ihop) { window.location.href='http://www.ihop-net.org/UniPub/iHOP/index.html'; } else { ihop('http://www.ihop-net.org/UniPub/iHOP/index.html'); }" onmouseover="window.status='iHOP - Information Hyperlinked over Proteins'; return true;" onmouseout="window.status=''; return true;" style="text-decoration: underline; color:#0199CC;"><B>iHOP</B> - <I>Information Hyperlinked over Proteins</I></A>.</FONT><A href="http://www.ihop-net.org/UniPub/iHOP/index.html" onmouseover="window.status=''; return true;" onmouseout="window.status=''; return true;" style="text-decoration: none; color:#FFFFFF; ">.</A><A href="http://cbio.mskcc.org/~hoffmann/index.html" onmouseover="window.status=''; return true;" onmouseout="window.status=''; return true;" style="text-decoration: none; color:#FFFFFF; ">.</A><A href="javascript:if(!window.ihop) { window.location.href='http://www.ihop-net.org/UniPub/iHOP/index.html'; } else { ihop('http://www.ihop-net.org/UniPub/iHOP/index.html'); }" onmouseover="window.status='iHOP - Information Hyperlinked over Proteins'; return true;" onmouseout="window.status=''; return true;"><IMG src="http://www.ihop-net.org/UniPub/html/img/hop/for_ref/iHOP_logo_50pc.png" border="0" align="left"/></A><hr /><h3>STRING says (Gallus gallus):</h3><p>Transcription factor Sp3; Binds to GT and GC boxes promoters elements. Required for activation of SPARC transcription</p><h2>Model's TFs' homologs in target species Mus musculus:</h2>20687<p><a href="http://www.ncbi.nlm.nih.gov/gene/20687" target="_blank">Gene 20687 at NCBI</a></p><h3>iHOP says:</h3>CONCLUSIONS: The <A style="color: #0199CC; text-decoration: underline; font-weight: bold;" href="javascript:if(!window.ihop) { window.location.href='http://www.ihop-net.org/UniPub/iHOP/go?ID1=124792'; } else { ihop('http://www.ihop-net.org/UniPub/iHOP/go?ID1=124792'); } " onmouseover="window.status='iHOP - Information Hyperlinked over Proteins'; return true;" onmouseout="window.status=''; return true;">     transcription factor Sp3</A> may play an important role in <SPAN style="color: #000000; text-decoration: none; font-weight: bold;">     regulating</SPAN>     <A style="color: #0199CC; text-decoration: underline; font-weight: bold;" href="javascript:if(!window.ihop) { window.location.href='http://www.ihop-net.org/UniPub/iHOP/go?ID1=90114'; } else { ihop('http://www.ihop-net.org/UniPub/iHOP/go?ID1=90114'); } " onmouseover="window.status='iHOP - Information Hyperlinked over Proteins'; return true;" onmouseout="window.status=''; return true;">                    MIP</A>     <SPAN style="color: #e0b50b; text-decoration: none; font-weight: bold;">     gene expression</SPAN> in the lens.    An <A style="color: #0199CC; text-decoration: underline; font-weight: bold;" href="javascript:if(!window.ihop) { window.location.href='http://www.ihop-net.org/UniPub/iHOP/go?ID1=124788'; } else { ihop('http://www.ihop-net.org/UniPub/iHOP/go?ID1=124788'); } " onmouseover="window.status='iHOP - Information Hyperlinked over Proteins'; return true;" onmouseout="window.status=''; return true;">     Sp1</A>-specific ribozyme could reduce the level of expression of both <A style="color: #0199CC; text-decoration: underline; font-weight: bold;" href="javascript:if(!window.ihop) { window.location.href='http://www.ihop-net.org/UniPub/iHOP/go?ID1=124788'; } else { ihop('http://www.ihop-net.org/UniPub/iHOP/go?ID1=124788'); } " onmouseover="window.status='iHOP - Information Hyperlinked over Proteins'; return true;" onmouseout="window.status=''; return true;">     Sp1</A> protein and <A style="color: #0199CC; text-decoration: underline; font-weight: bold;" href="javascript:if(!window.ihop) { window.location.href='http://www.ihop-net.org/UniPub/iHOP/go?ID1=124792'; } else { ihop('http://www.ihop-net.org/UniPub/iHOP/go?ID1=124792'); } " onmouseover="window.status='iHOP - Information Hyperlinked over Proteins'; return true;" onmouseout="window.status=''; return true;">     Sp3</A> protein if the promoter of the <A style="color: #0199CC; text-decoration: underline; font-weight: bold;" href="javascript:if(!window.ihop) { window.location.href='http://www.ihop-net.org/UniPub/iHOP/go?ID1=124788'; } else { ihop('http://www.ihop-net.org/UniPub/iHOP/go?ID1=124788'); } " onmouseover="window.status='iHOP - Information Hyperlinked over Proteins'; return true;" onmouseout="window.status=''; return true;">     Sp1</A> gene and that of the <A style="color: #0199CC; text-decoration: underline; font-weight: bold;" href="javascript:if(!window.ihop) { window.location.href='http://www.ihop-net.org/UniPub/iHOP/go?ID1=124792'; } else { ihop('http://www.ihop-net.org/UniPub/iHOP/go?ID1=124792'); } " onmouseover="window.status='iHOP - Information Hyperlinked over Proteins'; return true;" onmouseout="window.status=''; return true;">     Sp3</A> gene both have <A style="color: #0199CC; text-decoration: underline; font-weight: bold;" href="javascript:if(!window.ihop) { window.location.href='http://www.ihop-net.org/UniPub/iHOP/go?ID1=124788'; } else { ihop('http://www.ihop-net.org/UniPub/iHOP/go?ID1=124788'); } " onmouseover="window.status='iHOP - Information Hyperlinked over Proteins'; return true;" onmouseout="window.status=''; return true;">     Sp1</A>/<A style="color: #0199CC; text-decoration: underline; font-weight: bold;" href="javascript:if(!window.ihop) { window.location.href='http://www.ihop-net.org/UniPub/iHOP/go?ID1=92340'; } else { ihop('http://www.ihop-net.org/UniPub/iHOP/go?ID1=92340'); } " onmouseover="window.status='iHOP - Information Hyperlinked over Proteins'; return true;" onmouseout="window.status=''; return true;">     Sp3 transcription factor</A>     <SPAN style="color: #000000; text-decoration: none; font-weight: bold;">          binding sites</SPAN> and if such sites are critically responsible for the level of expression of both <A style="color: #0199CC; text-decoration: underline; font-weight: bold;" href="javascript:if(!window.ihop) { window.location.href='http://www.ihop-net.org/UniPub/iHOP/go?ID1=124788'; } else { ihop('http://www.ihop-net.org/UniPub/iHOP/go?ID1=124788'); } " onmouseover="window.status='iHOP - Information Hyperlinked over Proteins'; return true;" onmouseout="window.status=''; return true;">     Sp1</A> and <A style="color: #0199CC; text-decoration: underline; font-weight: bold;" href="javascript:if(!window.ihop) { window.location.href='http://www.ihop-net.org/UniPub/iHOP/go?ID1=124792'; } else { ihop('http://www.ihop-net.org/UniPub/iHOP/go?ID1=124792'); } " onmouseover="window.status='iHOP - Information Hyperlinked over Proteins'; return true;" onmouseout="window.status=''; return true;">     Sp3</A> protein in the cells.    Electrophoretic mobility shift and <SPAN style="color: #e0b50b; text-decoration: none; font-weight: bold;">     chromatin immunoprecipitation</SPAN> assays indicated that <A style="color: #0199CC; text-decoration: underline; font-weight: bold;" href="javascript:if(!window.ihop) { window.location.href='http://www.ihop-net.org/UniPub/iHOP/go?ID1=124788'; } else { ihop('http://www.ihop-net.org/UniPub/iHOP/go?ID1=124788'); } " onmouseover="window.status='iHOP - Information Hyperlinked over Proteins'; return true;" onmouseout="window.status=''; return true;">     Sp1</A> and <A style="color: #0199CC; text-decoration: underline; font-weight: bold;" href="javascript:if(!window.ihop) { window.location.href='http://www.ihop-net.org/UniPub/iHOP/go?ID1=124792'; } else { ihop('http://www.ihop-net.org/UniPub/iHOP/go?ID1=124792'); } " onmouseover="window.status='iHOP - Information Hyperlinked over Proteins'; return true;" onmouseout="window.status=''; return true;">     Sp3</A> transcription factors specifically <SPAN style="color: #000000; text-decoration: none; font-weight: bold;">     bind</SPAN> to the Sp-<SPAN style="color: #000000; text-decoration: none; font-weight: bold;">     binding</SPAN> sites in the minimal <A style="color: #0199CC; text-decoration: underline; font-weight: bold;" href="javascript:if(!window.ihop) { window.location.href='http://www.ihop-net.org/UniPub/iHOP/go?ID1=120595'; } else { ihop('http://www.ihop-net.org/UniPub/iHOP/go?ID1=120595'); } " onmouseover="window.status='iHOP - Information Hyperlinked over Proteins'; return true;" onmouseout="window.status=''; return true;">     Dp71</A>     <SPAN style="color: #e0b50b; text-decoration: none; font-weight: bold;">     promoter region</SPAN>.    <FONT size="-2"> <I>Content provided by </I><A href="javascript:if(!window.ihop) { window.location.href='http://www.ihop-net.org/UniPub/iHOP/index.html'; } else { ihop('http://www.ihop-net.org/UniPub/iHOP/index.html'); }" onmouseover="window.status='iHOP - Information Hyperlinked over Proteins'; return true;" onmouseout="window.status=''; return true;" style="text-decoration: underline; color:#0199CC;"><B>iHOP</B> - <I>Information Hyperlinked over Proteins</I></A>.</FONT><A href="http://www.ihop-net.org/UniPub/iHOP/index.html" onmouseover="window.status=''; return true;" onmouseout="window.status=''; return true;" style="text-decoration: none; color:#FFFFFF; ">.</A><A href="http://cbio.mskcc.org/~hoffmann/index.html" onmouseover="window.status=''; return true;" onmouseout="window.status=''; return true;" style="text-decoration: none; color:#FFFFFF; ">.</A><A href="javascript:if(!window.ihop) { window.location.href='http://www.ihop-net.org/UniPub/iHOP/index.html'; } else { ihop('http://www.ihop-net.org/UniPub/iHOP/index.html'); }" onmouseover="window.status='iHOP - Information Hyperlinked over Proteins'; return true;" onmouseout="window.status=''; return true;"><IMG src="http://www.ihop-net.org/UniPub/html/img/hop/for_ref/iHOP_logo_50pc.png" border="0" align="left"/></A><hr />
chr17	35642924	35642937	[@TTF1Nk+34:11bp]	825	+	TTF1Nkx21	<table><tr><td>Model made for</td><td>Canis familiaris, Homo sapiens, Mus musculus, Gallus gallus, Papio hamadryas, Rattus norvegicus</td></tr></table> <h2>About the matching model:</h2><hr /><h2>Model's TFs' homologs in target species Mus musculus:</h2><hr />
chr17	35642921	35642938	[@CACCCb:34:15bp]	857	-	CACCCbindingfactor	<table><tr><td>Model made for</td><td>Homo sapiens</td></tr></table> <h2>About the matching model:</h2><hr /><h2>Model's TFs' homologs in target species Mus musculus:</h2><hr />
chr17	35642928	35642935	[@USF2:33:5bp]	900	+	USF2	<SCRIPT Language="JavaScript">  function ihop(url) {  location.href=url;  }  </SCRIPT><table><tr><td>Model made for</td><td>Homo sapiens, Mus musculus, Rattus norvegicus</td></tr></table> <h2>About the matching model:</h2>Entry for target species Mus musculus: Gene 22282<p><a href="http://www.ncbi.nlm.nih.gov/gene/22282" target="_blank">Gene 22282 at NCBI</a></p><h3>iHOP says (Mus musculus):</h3>In mice, deficiency of either <A style="color: #0199CC; text-decoration: underline; font-weight: bold;" href="javascript:if(!window.ihop) { window.location.href='http://www.ihop-net.org/UniPub/iHOP/go?ID1=88991'; } else { ihop('http://www.ihop-net.org/UniPub/iHOP/go?ID1=88991'); } " onmouseover="window.status='iHOP - Information Hyperlinked over Proteins'; return true;" onmouseout="window.status=''; return true;">     HFE</A> (<A style="color: #0199CC; text-decoration: underline; font-weight: bold;" href="javascript:if(!window.ihop) { window.location.href='http://www.ihop-net.org/UniPub/iHOP/go?ID1=121645'; } else { ihop('http://www.ihop-net.org/UniPub/iHOP/go?ID1=121645'); } " onmouseover="window.status='iHOP - Information Hyperlinked over Proteins'; return true;" onmouseout="window.status=''; return true;">     Hfe</A>(-/-)) or <A style="color: #0199CC; text-decoration: underline; font-weight: bold;" href="javascript:if(!window.ihop) { window.location.href='http://www.ihop-net.org/UniPub/iHOP/go?ID1=141897'; } else { ihop('http://www.ihop-net.org/UniPub/iHOP/go?ID1=141897'); } " onmouseover="window.status='iHOP - Information Hyperlinked over Proteins'; return true;" onmouseout="window.status=''; return true;">     hepcidin</A> (<A style="color: #0199CC; text-decoration: underline; font-weight: bold;" href="javascript:if(!window.ihop) { window.location.href='http://www.ihop-net.org/UniPub/iHOP/go?ID1=125847'; } else { ihop('http://www.ihop-net.org/UniPub/iHOP/go?ID1=125847'); } " onmouseover="window.status='iHOP - Information Hyperlinked over Proteins'; return true;" onmouseout="window.status=''; return true;">     Usf2</A>(-/-)) is <SPAN style="color: #000000; text-decoration: none; font-weight: bold;">     associated</SPAN> with the same pattern of <SPAN style="color: #e0b50b; text-decoration: none; font-weight: bold;">     iron overload</SPAN> observed in patients with <A style="color: #0199CC; text-decoration: underline; font-weight: bold;" href="javascript:if(!window.ihop) { window.location.href='http://www.ihop-net.org/UniPub/iHOP/go?ID1=121645'; } else { ihop('http://www.ihop-net.org/UniPub/iHOP/go?ID1=121645'); } " onmouseover="window.status='iHOP - Information Hyperlinked over Proteins'; return true;" onmouseout="window.status=''; return true;">     HH</A>.    Diminished milk synthesis in <A style="color: #0199CC; text-decoration: underline; font-weight: bold;" href="javascript:if(!window.ihop) { window.location.href='http://www.ihop-net.org/UniPub/iHOP/go?ID1=125847'; } else { ihop('http://www.ihop-net.org/UniPub/iHOP/go?ID1=125847'); } " onmouseover="window.status='iHOP - Information Hyperlinked over Proteins'; return true;" onmouseout="window.status=''; return true;">     upstream stimulatory factor 2</A> null mice is <SPAN style="color: #000000; text-decoration: none; font-weight: bold;">     associated</SPAN> with decreased circulating <A style="color: #0199CC; text-decoration: underline; font-weight: bold;" href="javascript:if(!window.ihop) { window.location.href='http://www.ihop-net.org/UniPub/iHOP/go?ID1=123366'; } else { ihop('http://www.ihop-net.org/UniPub/iHOP/go?ID1=123366'); } " onmouseover="window.status='iHOP - Information Hyperlinked over Proteins'; return true;" onmouseout="window.status=''; return true;">     oxytocin</A> and decreased <SPAN style="color: #e0b50b; text-decoration: none; font-weight: bold;">     mammary gland</SPAN> expression of eukaryotic initiation factors 4E and 4G.    Similarly, <SPAN style="color: #e0b50b; text-decoration: none; font-weight: bold;">     mesangial cells</SPAN> isolated from <A style="color: #0199CC; text-decoration: underline; font-weight: bold;" href="javascript:if(!window.ihop) { window.location.href='http://www.ihop-net.org/UniPub/iHOP/go?ID1=125847'; } else { ihop('http://www.ihop-net.org/UniPub/iHOP/go?ID1=125847'); } " onmouseover="window.status='iHOP - Information Hyperlinked over Proteins'; return true;" onmouseout="window.status=''; return true;">          USF2</A> (Tg) mice had increased renin and ANG II levels.    <FONT size="-2"> <I>Content provided by </I><A href="javascript:if(!window.ihop) { window.location.href='http://www.ihop-net.org/UniPub/iHOP/index.html'; } else { ihop('http://www.ihop-net.org/UniPub/iHOP/index.html'); }" onmouseover="window.status='iHOP - Information Hyperlinked over Proteins'; return true;" onmouseout="window.status=''; return true;" style="text-decoration: underline; color:#0199CC;"><B>iHOP</B> - <I>Information Hyperlinked over Proteins</I></A>.</FONT><A href="http://www.ihop-net.org/UniPub/iHOP/index.html" onmouseover="window.status=''; return true;" onmouseout="window.status=''; return true;" style="text-decoration: none; color:#FFFFFF; ">.</A><A href="http://cbio.mskcc.org/~hoffmann/index.html" onmouseover="window.status=''; return true;" onmouseout="window.status=''; return true;" style="text-decoration: none; color:#FFFFFF; ">.</A><p><a href="http://www.ncbi.nlm.nih.gov/gene/7392" target="_blank">Gene 7392 at NCBI</a></p><h3>iHOP says (Homo sapiens):</h3>These findings suggest that increased protein levels and DNA binding of <A style="color: #0199CC; text-decoration: underline; font-weight: bold;" href="javascript:if(!window.ihop) { window.location.href='http://www.ihop-net.org/UniPub/iHOP/go?ID1=93026'; } else { ihop('http://www.ihop-net.org/UniPub/iHOP/go?ID1=93026'); } " onmouseover="window.status='iHOP - Information Hyperlinked over Proteins'; return true;" onmouseout="window.status=''; return true;">     USF1</A> and <A style="color: #0199CC; text-decoration: underline; font-weight: bold;" href="javascript:if(!window.ihop) { window.location.href='http://www.ihop-net.org/UniPub/iHOP/go?ID1=93027'; } else { ihop('http://www.ihop-net.org/UniPub/iHOP/go?ID1=93027'); } " onmouseover="window.status='iHOP - Information Hyperlinked over Proteins'; return true;" onmouseout="window.status=''; return true;">     USF2</A>     <SPAN style="color: #000000; text-decoration: none; font-weight: bold;">     mediate</SPAN> the inhibitory <SPAN style="color: #000000; text-decoration: none; font-weight: bold;">     effects</SPAN> of <SPAN style="color: #e0b50b; text-decoration: none; font-weight: bold;">     hypoxia</SPAN> and of <A style="color: #0199CC; text-decoration: underline; font-weight: bold;" href="javascript:if(!window.ihop) { window.location.href='http://www.ihop-net.org/UniPub/iHOP/go?ID1=86555'; } else { ihop('http://www.ihop-net.org/UniPub/iHOP/go?ID1=86555'); } " onmouseover="window.status='iHOP - Information Hyperlinked over Proteins'; return true;" onmouseout="window.status=''; return true;">     Mash-2</A> on <A style="color: #0199CC; text-decoration: underline; font-weight: bold;" href="javascript:if(!window.ihop) { window.location.href='http://www.ihop-net.org/UniPub/iHOP/go?ID1=87604'; } else { ihop('http://www.ihop-net.org/UniPub/iHOP/go?ID1=87604'); } " onmouseover="window.status='iHOP - Information Hyperlinked over Proteins'; return true;" onmouseout="window.status=''; return true;">     CYP19</A>     <SPAN style="color: #e0b50b; text-decoration: none; font-weight: bold;">     gene expression</SPAN> in human placenta.    Previous <SPAN style="color: #e0b50b; text-decoration: none; font-weight: bold;">     in vitro</SPAN> studies demonstrated that <A style="color: #0199CC; text-decoration: underline; font-weight: bold;" href="javascript:if(!window.ihop) { window.location.href='http://www.ihop-net.org/UniPub/iHOP/go?ID1=93026'; } else { ihop('http://www.ihop-net.org/UniPub/iHOP/go?ID1=93026'); } " onmouseover="window.status='iHOP - Information Hyperlinked over Proteins'; return true;" onmouseout="window.status=''; return true;">     upstream stimulatory factor</A>     <A style="color: #0199CC; text-decoration: underline; font-weight: bold;" href="javascript:if(!window.ihop) { window.location.href='http://www.ihop-net.org/UniPub/iHOP/go?ID1=93026'; } else { ihop('http://www.ihop-net.org/UniPub/iHOP/go?ID1=93026'); } " onmouseover="window.status='iHOP - Information Hyperlinked over Proteins'; return true;" onmouseout="window.status=''; return true;">     (USF</A>) 1 and <A style="color: #0199CC; text-decoration: underline; font-weight: bold;" href="javascript:if(!window.ihop) { window.location.href='http://www.ihop-net.org/UniPub/iHOP/go?ID1=93027'; } else { ihop('http://www.ihop-net.org/UniPub/iHOP/go?ID1=93027'); } " onmouseover="window.status='iHOP - Information Hyperlinked over Proteins'; return true;" onmouseout="window.status=''; return true;">     USF2</A>     <SPAN style="color: #000000; text-decoration: none; font-weight: bold;">     bind</SPAN> to the <A style="color: #0199CC; text-decoration: underline; font-weight: bold;" href="javascript:if(!window.ihop) { window.location.href='http://www.ihop-net.org/UniPub/iHOP/go?ID1=86889'; } else { ihop('http://www.ihop-net.org/UniPub/iHOP/go?ID1=86889'); } " onmouseover="window.status='iHOP - Information Hyperlinked over Proteins'; return true;" onmouseout="window.status=''; return true;">          CGRP</A> neuroendocrine-specific 18-bp enhancer, yet discrepant overexpression results in <SPAN style="color: #e0b50b; text-decoration: none; font-weight: bold;">     cell lines</SPAN>, and the ubiquitous nature of the <A style="color: #0199CC; text-decoration: underline; font-weight: bold;" href="javascript:if(!window.ihop) { window.location.href='http://www.ihop-net.org/UniPub/iHOP/go?ID1=93026'; } else { ihop('http://www.ihop-net.org/UniPub/iHOP/go?ID1=93026'); } " onmouseover="window.status='iHOP - Information Hyperlinked over Proteins'; return true;" onmouseout="window.status=''; return true;">     USF</A> cast doubts about its role.        <SPAN style="color: #e0b50b; text-decoration: none; font-weight: bold;">     Transcriptional activation</SPAN> of the F(1)F(0) ATP synthase alpha-subunit initiator element by <A style="color: #0199CC; text-decoration: underline; font-weight: bold;" href="javascript:if(!window.ihop) { window.location.href='http://www.ihop-net.org/UniPub/iHOP/go?ID1=93027'; } else { ihop('http://www.ihop-net.org/UniPub/iHOP/go?ID1=93027'); } " onmouseover="window.status='iHOP - Information Hyperlinked over Proteins'; return true;" onmouseout="window.status=''; return true;">     USF2</A> is <SPAN style="color: #000000; text-decoration: none; font-weight: bold;">     mediated</SPAN> by <A style="color: #0199CC; text-decoration: underline; font-weight: bold;" href="javascript:if(!window.ihop) { window.location.href='http://www.ihop-net.org/UniPub/iHOP/go?ID1=87994'; } else { ihop('http://www.ihop-net.org/UniPub/iHOP/go?ID1=87994'); } " onmouseover="window.status='iHOP - Information Hyperlinked over Proteins'; return true;" onmouseout="window.status=''; return true;">     p300</A>.    <FONT size="-2"> <I>Content provided by </I><A href="javascript:if(!window.ihop) { window.location.href='http://www.ihop-net.org/UniPub/iHOP/index.html'; } else { ihop('http://www.ihop-net.org/UniPub/iHOP/index.html'); }" onmouseover="window.status='iHOP - Information Hyperlinked over Proteins'; return true;" onmouseout="window.status=''; return true;" style="text-decoration: underline; color:#0199CC;"><B>iHOP</B> - <I>Information Hyperlinked over Proteins</I></A>.</FONT><A href="http://www.ihop-net.org/UniPub/iHOP/index.html" onmouseover="window.status=''; return true;" onmouseout="window.status=''; return true;" style="text-decoration: none; color:#FFFFFF; ">.</A><A href="http://cbio.mskcc.org/~hoffmann/index.html" onmouseover="window.status=''; return true;" onmouseout="window.status=''; return true;" style="text-decoration: none; color:#FFFFFF; ">.</A><p><a href="http://www.ncbi.nlm.nih.gov/gene/81817" target="_blank">Gene 81817 at NCBI</a></p><h3>iHOP says (Rattus norvegicus):</h3>    <A style="color: #0199CC; text-decoration: underline; font-weight: bold;" href="javascript:if(!window.ihop) { window.location.href='http://www.ihop-net.org/UniPub/iHOP/go?ID1=323753'; } else { ihop('http://www.ihop-net.org/UniPub/iHOP/go?ID1=323753'); } " onmouseover="window.status='iHOP - Information Hyperlinked over Proteins'; return true;" onmouseout="window.status=''; return true;">          USF2</A>     <SPAN style="color: #000000; text-decoration: none; font-weight: bold;">     mediates</SPAN>                                   glucose-<SPAN style="color: #000000; text-decoration: none; font-weight: bold;">     induced</SPAN>     <A style="color: #0199CC; text-decoration: underline; font-weight: bold;" href="javascript:if(!window.ihop) { window.location.href='http://www.ihop-net.org/UniPub/iHOP/go?ID1=346639'; } else { ihop('http://www.ihop-net.org/UniPub/iHOP/go?ID1=346639'); } " onmouseover="window.status='iHOP - Information Hyperlinked over Proteins'; return true;" onmouseout="window.status=''; return true;">     thrombospondin 1</A> (<A style="color: #0199CC; text-decoration: underline; font-weight: bold;" href="javascript:if(!window.ihop) { window.location.href='http://www.ihop-net.org/UniPub/iHOP/go?ID1=346639'; } else { ihop('http://www.ihop-net.org/UniPub/iHOP/go?ID1=346639'); } " onmouseover="window.status='iHOP - Information Hyperlinked over Proteins'; return true;" onmouseout="window.status=''; return true;">     TSP1</A>) expression and TGF-beta activity in MCs and plays a role in <A style="color: #0199CC; text-decoration: underline; font-weight: bold;" href="javascript:if(!window.ihop) { window.location.href='http://www.ihop-net.org/UniPub/iHOP/go?ID1=97119'; } else { ihop('http://www.ihop-net.org/UniPub/iHOP/go?ID1=97119'); } " onmouseover="window.status='iHOP - Information Hyperlinked over Proteins'; return true;" onmouseout="window.status=''; return true;">     DN</A>.    Furthermore, siRNA-mediated <A style="color: #0199CC; text-decoration: underline; font-weight: bold;" href="javascript:if(!window.ihop) { window.location.href='http://www.ihop-net.org/UniPub/iHOP/go?ID1=323622'; } else { ihop('http://www.ihop-net.org/UniPub/iHOP/go?ID1=323622'); } " onmouseover="window.status='iHOP - Information Hyperlinked over Proteins'; return true;" onmouseout="window.status=''; return true;">     CREB</A> knock down abolished                               glucose-<SPAN style="color: #000000; text-decoration: none; font-weight: bold;">     induced</SPAN>     <A style="color: #0199CC; text-decoration: underline; font-weight: bold;" href="javascript:if(!window.ihop) { window.location.href='http://www.ihop-net.org/UniPub/iHOP/go?ID1=323753'; } else { ihop('http://www.ihop-net.org/UniPub/iHOP/go?ID1=323753'); } " onmouseover="window.status='iHOP - Information Hyperlinked over Proteins'; return true;" onmouseout="window.status=''; return true;">          USF2</A> expression.    Previously, we demonstrated that <A style="color: #0199CC; text-decoration: underline; font-weight: bold;" href="javascript:if(!window.ihop) { window.location.href='http://www.ihop-net.org/UniPub/iHOP/go?ID1=323753'; } else { ihop('http://www.ihop-net.org/UniPub/iHOP/go?ID1=323753'); } " onmouseover="window.status='iHOP - Information Hyperlinked over Proteins'; return true;" onmouseout="window.status=''; return true;">          upstream stimulatory factor 2</A> (<A style="color: #0199CC; text-decoration: underline; font-weight: bold;" href="javascript:if(!window.ihop) { window.location.href='http://www.ihop-net.org/UniPub/iHOP/go?ID1=323753'; } else { ihop('http://www.ihop-net.org/UniPub/iHOP/go?ID1=323753'); } " onmouseover="window.status='iHOP - Information Hyperlinked over Proteins'; return true;" onmouseout="window.status=''; return true;">          USF2</A>) <SPAN style="color: #000000; text-decoration: none; font-weight: bold;">     mediates</SPAN> high                               glucose-<SPAN style="color: #000000; text-decoration: none; font-weight: bold;">     induced</SPAN> thrombospondin1 (<A style="color: #0199CC; text-decoration: underline; font-weight: bold;" href="javascript:if(!window.ihop) { window.location.href='http://www.ihop-net.org/UniPub/iHOP/go?ID1=346639'; } else { ihop('http://www.ihop-net.org/UniPub/iHOP/go?ID1=346639'); } " onmouseover="window.status='iHOP - Information Hyperlinked over Proteins'; return true;" onmouseout="window.status=''; return true;">     TSP1</A>) <SPAN style="color: #e0b50b; text-decoration: none; font-weight: bold;">     gene expression</SPAN> and TGF-beta activity in <SPAN style="color: #e0b50b; text-decoration: none; font-weight: bold;">     glomerular mesangial cells</SPAN> and plays a role in diabetic renal complications.    <FONT size="-2"> <I>Content provided by </I><A href="javascript:if(!window.ihop) { window.location.href='http://www.ihop-net.org/UniPub/iHOP/index.html'; } else { ihop('http://www.ihop-net.org/UniPub/iHOP/index.html'); }" onmouseover="window.status='iHOP - Information Hyperlinked over Proteins'; return true;" onmouseout="window.status=''; return true;" style="text-decoration: underline; color:#0199CC;"><B>iHOP</B> - <I>Information Hyperlinked over Proteins</I></A>.</FONT><A href="http://www.ihop-net.org/UniPub/iHOP/index.html" onmouseover="window.status=''; return true;" onmouseout="window.status=''; return true;" style="text-decoration: none; color:#FFFFFF; ">.</A><A href="http://cbio.mskcc.org/~hoffmann/index.html" onmouseover="window.status=''; return true;" onmouseout="window.status=''; return true;" style="text-decoration: none; color:#FFFFFF; ">.</A><A href="javascript:if(!window.ihop) { window.location.href='http://www.ihop-net.org/UniPub/iHOP/index.html'; } else { ihop('http://www.ihop-net.org/UniPub/iHOP/index.html'); }" onmouseover="window.status='iHOP - Information Hyperlinked over Proteins'; return true;" onmouseout="window.status=''; return true;"><IMG src="http://www.ihop-net.org/UniPub/html/img/hop/for_ref/iHOP_logo_50pc.png" border="0" align="left"/></A><hr />Entry for target species Mus musculus: Gene 22282<h3>STRING says (Mus musculus):</h3><p>upstream transcription factor 2; Transcription factor that binds to a symmetrical DNA sequence (E-boxes) (5'-CACGTG-3') that is found in a variety of viral and cellular promoters</p><h3>STRING says (Homo sapiens):</h3><p>Upstream stimulatory factor 2 (Upstream transcription factor 2) (FOS- interacting protein) (FIP) (Major late transcription factor 2); Transcription factor that binds to a symmetrical DNA sequence (E-boxes) (5'-CACGTG-3') that is found in a variety of viral and cellular promoters</p><h3>STRING says (Rattus norvegicus):</h3><p>Upstream stimulatory factor 2 (Upstream transcription factor 2) (Major late transcription factor 2); Transcription factor that binds to a symmetrical DNA sequence (E-boxes) (5'-CACGTG-3') that is found in a variety of viral and cellular promoters</p>
chr17	35642928	35642935	[@ZEB1_deltaE:31:*bp]	814	-	ZEB1	<SCRIPT Language="JavaScript">  function ihop(url) {  location.href=url;  }  </SCRIPT><table><tr><td>Model made for</td><td>Gallus gallus</td></tr></table> <h2>About the matching model:</h2><p><a href="http://www.ncbi.nlm.nih.gov/gene/396029" target="_blank">Gene 396029 at NCBI</a></p><h3>iHOP says (Gallus gallus):</h3>Possession of heterogeneous DNA-binding domains and its dynamic change of expression in <SPAN style="color: #e0b50b; text-decoration: none; font-weight: bold;">     embryogenesis</SPAN> strongly suggest that <A style="color: #0199CC; text-decoration: underline; font-weight: bold;" href="javascript:if(!window.ihop) { window.location.href='http://www.ihop-net.org/UniPub/iHOP/go?ID1=246172'; } else { ihop('http://www.ihop-net.org/UniPub/iHOP/go?ID1=246172'); } " onmouseover="window.status='iHOP - Information Hyperlinked over Proteins'; return true;" onmouseout="window.status=''; return true;">     delta EF1</A> acts in multiple ways depending on the cell type and the gene under its regulation.    The protein organization of <A style="color: #0199CC; text-decoration: underline; font-weight: bold;" href="javascript:if(!window.ihop) { window.location.href='http://www.ihop-net.org/UniPub/iHOP/go?ID1=246172'; } else { ihop('http://www.ihop-net.org/UniPub/iHOP/go?ID1=246172'); } " onmouseover="window.status='iHOP - Information Hyperlinked over Proteins'; return true;" onmouseout="window.status=''; return true;">     delta EF1</A> deduced from the cDNA sequence indicated that it has heterogeneous domains for DNA-binding, two widely separated <SPAN style="color: #e0b50b; text-decoration: none; font-weight: bold;">     zinc fingers</SPAN> and a homeodomain, analogous to Drosophila ZFH-1 protein.    Delta-crystallin enhancer <SPAN style="color: #e0b50b; text-decoration: none; font-weight: bold;">     binding protein</SPAN>     <A style="color: #0199CC; text-decoration: underline; font-weight: bold;" href="javascript:if(!window.ihop) { window.location.href='http://www.ihop-net.org/UniPub/iHOP/go?ID1=246172'; } else { ihop('http://www.ihop-net.org/UniPub/iHOP/go?ID1=246172'); } " onmouseover="window.status='iHOP - Information Hyperlinked over Proteins'; return true;" onmouseout="window.status=''; return true;">     delta EF1</A> is a zinc finger-homeodomain protein implicated in postgastrulation <SPAN style="color: #e0b50b; text-decoration: none; font-weight: bold;">     embryogenesis</SPAN>.    <FONT size="-2"> <I>Content provided by </I><A href="javascript:if(!window.ihop) { window.location.href='http://www.ihop-net.org/UniPub/iHOP/index.html'; } else { ihop('http://www.ihop-net.org/UniPub/iHOP/index.html'); }" onmouseover="window.status='iHOP - Information Hyperlinked over Proteins'; return true;" onmouseout="window.status=''; return true;" style="text-decoration: underline; color:#0199CC;"><B>iHOP</B> - <I>Information Hyperlinked over Proteins</I></A>.</FONT><A href="http://www.ihop-net.org/UniPub/iHOP/index.html" onmouseover="window.status=''; return true;" onmouseout="window.status=''; return true;" style="text-decoration: none; color:#FFFFFF; ">.</A><A href="http://cbio.mskcc.org/~hoffmann/index.html" onmouseover="window.status=''; return true;" onmouseout="window.status=''; return true;" style="text-decoration: none; color:#FFFFFF; ">.</A><A href="javascript:if(!window.ihop) { window.location.href='http://www.ihop-net.org/UniPub/iHOP/index.html'; } else { ihop('http://www.ihop-net.org/UniPub/iHOP/index.html'); }" onmouseover="window.status='iHOP - Information Hyperlinked over Proteins'; return true;" onmouseout="window.status=''; return true;"><IMG src="http://www.ihop-net.org/UniPub/html/img/hop/for_ref/iHOP_logo_50pc.png" border="0" align="left"/></A><hr /><h3>STRING says (Gallus gallus):</h3><p>Zinc finger E-box-binding homeobox 1 (Transcription factor 8) (Delta- crystallin enhancer-binding factor) (Delta EF1); Binds to delta 1-crystallin enhancer core and represses lens-specific transcription. It binds as well many other non-lens specific DNA sequences</p><h2>Model's TFs' homologs in target species Mus musculus:</h2>21417<p><a href="http://www.ncbi.nlm.nih.gov/gene/21417" target="_blank">Gene 21417 at NCBI</a></p><h3>iHOP says:</h3>Double <A style="color: #0199CC; text-decoration: underline; font-weight: bold;" href="javascript:if(!window.ihop) { window.location.href='http://www.ihop-net.org/UniPub/iHOP/go?ID1=89081'; } else { ihop('http://www.ihop-net.org/UniPub/iHOP/go?ID1=89081'); } " onmouseover="window.status='iHOP - Information Hyperlinked over Proteins'; return true;" onmouseout="window.status=''; return true;">     TCF</A>/LEF <SPAN style="color: #e0b50b; text-decoration: none; font-weight: bold;">     binding sites</SPAN>, double <A style="color: #0199CC; text-decoration: underline; font-weight: bold;" href="javascript:if(!window.ihop) { window.location.href='http://www.ihop-net.org/UniPub/iHOP/go?ID1=88076'; } else { ihop('http://www.ihop-net.org/UniPub/iHOP/go?ID1=88076'); } " onmouseover="window.status='iHOP - Information Hyperlinked over Proteins'; return true;" onmouseout="window.status=''; return true;">               EVI1</A>-binding sites, <A style="color: #0199CC; text-decoration: underline; font-weight: bold;" href="javascript:if(!window.ihop) { window.location.href='http://www.ihop-net.org/UniPub/iHOP/go?ID1=92695'; } else { ihop('http://www.ihop-net.org/UniPub/iHOP/go?ID1=92695'); } " onmouseover="window.status='iHOP - Information Hyperlinked over Proteins'; return true;" onmouseout="window.status=''; return true;">          TGIF</A>, <A style="color: #0199CC; text-decoration: underline; font-weight: bold;" href="javascript:if(!window.ihop) { window.location.href='http://www.ihop-net.org/UniPub/iHOP/go?ID1=90832'; } else { ihop('http://www.ihop-net.org/UniPub/iHOP/go?ID1=90832'); } " onmouseover="window.status='iHOP - Information Hyperlinked over Proteins'; return true;" onmouseout="window.status=''; return true;">     PAX4</A>, <A style="color: #0199CC; text-decoration: underline; font-weight: bold;" href="javascript:if(!window.ihop) { window.location.href='http://www.ihop-net.org/UniPub/iHOP/go?ID1=125393'; } else { ihop('http://www.ihop-net.org/UniPub/iHOP/go?ID1=125393'); } " onmouseover="window.status='iHOP - Information Hyperlinked over Proteins'; return true;" onmouseout="window.status=''; return true;">     E47</A> and <A style="color: #0199CC; text-decoration: underline; font-weight: bold;" href="javascript:if(!window.ihop) { window.location.href='http://www.ihop-net.org/UniPub/iHOP/go?ID1=125388'; } else { ihop('http://www.ihop-net.org/UniPub/iHOP/go?ID1=125388'); } " onmouseover="window.status='iHOP - Information Hyperlinked over Proteins'; return true;" onmouseout="window.status=''; return true;">          AREB6</A>-<SPAN style="color: #000000; text-decoration: none; font-weight: bold;">     binding</SPAN> sites were conserved between human <A style="color: #0199CC; text-decoration: underline; font-weight: bold;" href="javascript:if(!window.ihop) { window.location.href='http://www.ihop-net.org/UniPub/iHOP/go?ID1=97515'; } else { ihop('http://www.ihop-net.org/UniPub/iHOP/go?ID1=97515'); } " onmouseover="window.status='iHOP - Information Hyperlinked over Proteins'; return true;" onmouseout="window.status=''; return true;">     FGF20</A> promoter and mouse <A style="color: #0199CC; text-decoration: underline; font-weight: bold;" href="javascript:if(!window.ihop) { window.location.href='http://www.ihop-net.org/UniPub/iHOP/go?ID1=141709'; } else { ihop('http://www.ihop-net.org/UniPub/iHOP/go?ID1=141709'); } " onmouseover="window.status='iHOP - Information Hyperlinked over Proteins'; return true;" onmouseout="window.status=''; return true;">     Fgf20</A> promoter.        <SPAN style="color: #e0b50b; text-decoration: none; font-weight: bold;">     Down-regulation</SPAN> of <A style="color: #0199CC; text-decoration: underline; font-weight: bold;" href="javascript:if(!window.ihop) { window.location.href='http://www.ihop-net.org/UniPub/iHOP/go?ID1=125388'; } else { ihop('http://www.ihop-net.org/UniPub/iHOP/go?ID1=125388'); } " onmouseover="window.status='iHOP - Information Hyperlinked over Proteins'; return true;" onmouseout="window.status=''; return true;">          TCF8</A> expression in <SPAN style="color: #e0b50b; text-decoration: none; font-weight: bold;">     ATLL</SPAN> cells <SPAN style="color: #e0b50b; text-decoration: none; font-weight: bold;">     in vitro</SPAN> was <SPAN style="color: #000000; text-decoration: none; font-weight: bold;">     associated</SPAN> with resistance to <A style="color: #0199CC; text-decoration: underline; font-weight: bold;" href="javascript:if(!window.ihop) { window.location.href='http://www.ihop-net.org/UniPub/iHOP/go?ID1=92685'; } else { ihop('http://www.ihop-net.org/UniPub/iHOP/go?ID1=92685'); } " onmouseover="window.status='iHOP - Information Hyperlinked over Proteins'; return true;" onmouseout="window.status=''; return true;">          transforming growth factor beta1</A> (<A style="color: #0199CC; text-decoration: underline; font-weight: bold;" href="javascript:if(!window.ihop) { window.location.href='http://www.ihop-net.org/UniPub/iHOP/go?ID1=92685'; } else { ihop('http://www.ihop-net.org/UniPub/iHOP/go?ID1=92685'); } " onmouseover="window.status='iHOP - Information Hyperlinked over Proteins'; return true;" onmouseout="window.status=''; return true;">          TGF-beta1</A>), a well-known characteristic of <SPAN style="color: #e0b50b; text-decoration: none; font-weight: bold;">     ATLL</SPAN> cells, suggesting that escape from <A style="color: #0199CC; text-decoration: underline; font-weight: bold;" href="javascript:if(!window.ihop) { window.location.href='http://www.ihop-net.org/UniPub/iHOP/go?ID1=92685'; } else { ihop('http://www.ihop-net.org/UniPub/iHOP/go?ID1=92685'); } " onmouseover="window.status='iHOP - Information Hyperlinked over Proteins'; return true;" onmouseout="window.status=''; return true;">          TGF-beta1</A>-mediated growth inhibition is important in the pathogenesis of <SPAN style="color: #e0b50b; text-decoration: none; font-weight: bold;">     ATLL</SPAN>.        <A style="color: #0199CC; text-decoration: underline; font-weight: bold;" href="javascript:if(!window.ihop) { window.location.href='http://www.ihop-net.org/UniPub/iHOP/go?ID1=125388'; } else { ihop('http://www.ihop-net.org/UniPub/iHOP/go?ID1=125388'); } " onmouseover="window.status='iHOP - Information Hyperlinked over Proteins'; return true;" onmouseout="window.status=''; return true;">     Zeb1</A>     <SPAN style="color: #000000; text-decoration: none; font-weight: bold;">     represses</SPAN>     <A style="color: #0199CC; text-decoration: underline; font-weight: bold;" href="javascript:if(!window.ihop) { window.location.href='http://www.ihop-net.org/UniPub/iHOP/go?ID1=122791'; } else { ihop('http://www.ihop-net.org/UniPub/iHOP/go?ID1=122791'); } " onmouseover="window.status='iHOP - Information Hyperlinked over Proteins'; return true;" onmouseout="window.status=''; return true;">     Mitf</A> and regulates pigment synthesis, <SPAN style="color: #e0b50b; text-decoration: none; font-weight: bold;">     cell proliferation</SPAN>, and epithelial morphology.    <FONT size="-2"> <I>Content provided by </I><A href="javascript:if(!window.ihop) { window.location.href='http://www.ihop-net.org/UniPub/iHOP/index.html'; } else { ihop('http://www.ihop-net.org/UniPub/iHOP/index.html'); }" onmouseover="window.status='iHOP - Information Hyperlinked over Proteins'; return true;" onmouseout="window.status=''; return true;" style="text-decoration: underline; color:#0199CC;"><B>iHOP</B> - <I>Information Hyperlinked over Proteins</I></A>.</FONT><A href="http://www.ihop-net.org/UniPub/iHOP/index.html" onmouseover="window.status=''; return true;" onmouseout="window.status=''; return true;" style="text-decoration: none; color:#FFFFFF; ">.</A><A href="http://cbio.mskcc.org/~hoffmann/index.html" onmouseover="window.status=''; return true;" onmouseout="window.status=''; return true;" style="text-decoration: none; color:#FFFFFF; ">.</A><A href="javascript:if(!window.ihop) { window.location.href='http://www.ihop-net.org/UniPub/iHOP/index.html'; } else { ihop('http://www.ihop-net.org/UniPub/iHOP/index.html'); }" onmouseover="window.status='iHOP - Information Hyperlinked over Proteins'; return true;" onmouseout="window.status=''; return true;"><IMG src="http://www.ihop-net.org/UniPub/html/img/hop/for_ref/iHOP_logo_50pc.png" border="0" align="left"/></A><hr /><h3>STRING says:</h3><p>zinc finger E-box binding homeobox 1; Acts as a transcriptional repressor. Binds to E-box sequences in the immunoglobulin heavy chain enhancer as well as in the regulatory regions of many other tissue-specific genes</p>
chr17	35642929	35642936	[@MZF114+31:5bp]	788	+	MZF114	<table><tr><td>Model made for</td><td>Homo sapiens</td></tr></table> <h2>About the matching model:</h2><hr /><h2>Model's TFs' homologs in target species Mus musculus:</h2><hr />
chr17	35642924	35642931	[@ArntAh-28:5bp]	817	-	ArntAhr	<table><tr><td>Model made for</td><td>Mus musculus</td></tr></table> <h2>About the matching model:</h2><hr /><h2>Model's TFs' homologs in target species Mus musculus:</h2><hr />
chr17	35642919	35642928	[@cap+28:7bp]	796	+	cap	<table><tr><td>Model made for</td><td></td></tr></table> <h2>About the matching model:</h2><hr /><h2>Model's TFs' homologs in target species Mus musculus:</h2><hr />
chr17	35642966	35642977	[@Ikaros:60:9bp]	896	+	Ikaros	<SCRIPT Language="JavaScript">  function ihop(url) {  location.href=url;  }  </SCRIPT><table><tr><td>Model made for</td><td>Homo sapiens, Rattus norvegicus, Mus musculus</td></tr></table> <h2>About the matching model:</h2>Entry for target species Mus musculus: Gene 22778<p><a href="http://www.ncbi.nlm.nih.gov/gene/22778" target="_blank">Gene 22778 at NCBI</a></p><h3>iHOP says (Mus musculus):</h3>In addition, our studies with mice heterozygous for this mutation establish the <A style="color: #0199CC; text-decoration: underline; font-weight: bold;" href="javascript:if(!window.ihop) { window.location.href='http://www.ihop-net.org/UniPub/iHOP/go?ID1=126084'; } else { ihop('http://www.ihop-net.org/UniPub/iHOP/go?ID1=126084'); } " onmouseover="window.status='iHOP - Information Hyperlinked over Proteins'; return true;" onmouseout="window.status=''; return true;">     Ikaros</A> gene as an essential regulator of <SPAN style="color: #e0b50b; text-decoration: none; font-weight: bold;">     T cell</SPAN> proliferation.    From these studies, we propose that within developing and mature <SPAN style="color: #e0b50b; text-decoration: none; font-weight: bold;">     T lymphocytes</SPAN>, distinct thresholds of <A style="color: #0199CC; text-decoration: underline; font-weight: bold;" href="javascript:if(!window.ihop) { window.location.href='http://www.ihop-net.org/UniPub/iHOP/go?ID1=126084'; } else { ihop('http://www.ihop-net.org/UniPub/iHOP/go?ID1=126084'); } " onmouseover="window.status='iHOP - Information Hyperlinked over Proteins'; return true;" onmouseout="window.status=''; return true;">     Ikaros</A> activity are required to regulate proliferation.        <A style="color: #0199CC; text-decoration: underline; font-weight: bold;" href="javascript:if(!window.ihop) { window.location.href='http://www.ihop-net.org/UniPub/iHOP/go?ID1=126084'; } else { ihop('http://www.ihop-net.org/UniPub/iHOP/go?ID1=126084'); } " onmouseover="window.status='iHOP - Information Hyperlinked over Proteins'; return true;" onmouseout="window.status=''; return true;">          Ikaros</A>, an early lymphoid-specific transcription factor and a putative mediator for <SPAN style="color: #e0b50b; text-decoration: none; font-weight: bold;">     T cell</SPAN> commitment.    <FONT size="-2"> <I>Content provided by </I><A href="javascript:if(!window.ihop) { window.location.href='http://www.ihop-net.org/UniPub/iHOP/index.html'; } else { ihop('http://www.ihop-net.org/UniPub/iHOP/index.html'); }" onmouseover="window.status='iHOP - Information Hyperlinked over Proteins'; return true;" onmouseout="window.status=''; return true;" style="text-decoration: underline; color:#0199CC;"><B>iHOP</B> - <I>Information Hyperlinked over Proteins</I></A>.</FONT><A href="http://www.ihop-net.org/UniPub/iHOP/index.html" onmouseover="window.status=''; return true;" onmouseout="window.status=''; return true;" style="text-decoration: none; color:#FFFFFF; ">.</A><A href="http://cbio.mskcc.org/~hoffmann/index.html" onmouseover="window.status=''; return true;" onmouseout="window.status=''; return true;" style="text-decoration: none; color:#FFFFFF; ">.</A><p><a href="http://www.ncbi.nlm.nih.gov/gene/10320" target="_blank">Gene 10320 at NCBI</a></p><h3>iHOP says (Homo sapiens):</h3>As both <A style="color: #0199CC; text-decoration: underline; font-weight: bold;" href="javascript:if(!window.ihop) { window.location.href='http://www.ihop-net.org/UniPub/iHOP/go?ID1=95435'; } else { ihop('http://www.ihop-net.org/UniPub/iHOP/go?ID1=95435'); } " onmouseover="window.status='iHOP - Information Hyperlinked over Proteins'; return true;" onmouseout="window.status=''; return true;">     Ikaros</A> and its novel <SPAN style="color: #000000; text-decoration: none; font-weight: bold;">     target</SPAN>     <A style="color: #0199CC; text-decoration: underline; font-weight: bold;" href="javascript:if(!window.ihop) { window.location.href='http://www.ihop-net.org/UniPub/iHOP/go?ID1=93063'; } else { ihop('http://www.ihop-net.org/UniPub/iHOP/go?ID1=93063'); } " onmouseover="window.status='iHOP - Information Hyperlinked over Proteins'; return true;" onmouseout="window.status=''; return true;">     VPAC-1</A> are highly expressed in <SPAN style="color: #e0b50b; text-decoration: none; font-weight: bold;">     T cells</SPAN>, this system may be a dominant determinant of the <A style="color: #0199CC; text-decoration: underline; font-weight: bold;" href="javascript:if(!window.ihop) { window.location.href='http://www.ihop-net.org/UniPub/iHOP/go?ID1=93063'; } else { ihop('http://www.ihop-net.org/UniPub/iHOP/go?ID1=93063'); } " onmouseover="window.status='iHOP - Information Hyperlinked over Proteins'; return true;" onmouseout="window.status=''; return true;">     VPAC-1</A> expression in immune responses.        <A style="color: #0199CC; text-decoration: underline; font-weight: bold;" href="javascript:if(!window.ihop) { window.location.href='http://www.ihop-net.org/UniPub/iHOP/go?ID1=95435'; } else { ihop('http://www.ihop-net.org/UniPub/iHOP/go?ID1=95435'); } " onmouseover="window.status='iHOP - Information Hyperlinked over Proteins'; return true;" onmouseout="window.status=''; return true;">     Ikaros</A> native protein from <SPAN style="color: #e0b50b; text-decoration: none; font-weight: bold;">     T cell</SPAN> nuclear extracts and <A style="color: #0199CC; text-decoration: underline; font-weight: bold;" href="javascript:if(!window.ihop) { window.location.href='http://www.ihop-net.org/UniPub/iHOP/go?ID1=95435'; } else { ihop('http://www.ihop-net.org/UniPub/iHOP/go?ID1=95435'); } " onmouseover="window.status='iHOP - Information Hyperlinked over Proteins'; return true;" onmouseout="window.status=''; return true;">     IK-1</A> and IK-2 recombinant proteins recognized an <A style="color: #0199CC; text-decoration: underline; font-weight: bold;" href="javascript:if(!window.ihop) { window.location.href='http://www.ihop-net.org/UniPub/iHOP/go?ID1=95435'; } else { ihop('http://www.ihop-net.org/UniPub/iHOP/go?ID1=95435'); } " onmouseover="window.status='iHOP - Information Hyperlinked over Proteins'; return true;" onmouseout="window.status=''; return true;">     IK</A> high affinity <SPAN style="color: #000000; text-decoration: none; font-weight: bold;">     binding</SPAN> motif in the <A style="color: #0199CC; text-decoration: underline; font-weight: bold;" href="javascript:if(!window.ihop) { window.location.href='http://www.ihop-net.org/UniPub/iHOP/go?ID1=93063'; } else { ihop('http://www.ihop-net.org/UniPub/iHOP/go?ID1=93063'); } " onmouseover="window.status='iHOP - Information Hyperlinked over Proteins'; return true;" onmouseout="window.status=''; return true;">     VPAC-1</A> promoter in electrophoretic <SPAN style="color: #e0b50b; text-decoration: none; font-weight: bold;">     mobility shift assays</SPAN> by a sequence-specific mechanism, and anti-<A style="color: #0199CC; text-decoration: underline; font-weight: bold;" href="javascript:if(!window.ihop) { window.location.href='http://www.ihop-net.org/UniPub/iHOP/go?ID1=95435'; } else { ihop('http://www.ihop-net.org/UniPub/iHOP/go?ID1=95435'); } " onmouseover="window.status='iHOP - Information Hyperlinked over Proteins'; return true;" onmouseout="window.status=''; return true;">     IK</A> antibodies supershifted this complex.    We then investigated the role of <A style="color: #0199CC; text-decoration: underline; font-weight: bold;" href="javascript:if(!window.ihop) { window.location.href='http://www.ihop-net.org/UniPub/iHOP/go?ID1=95435'; } else { ihop('http://www.ihop-net.org/UniPub/iHOP/go?ID1=95435'); } " onmouseover="window.status='iHOP - Information Hyperlinked over Proteins'; return true;" onmouseout="window.status=''; return true;">     Ik</A>     <SPAN style="color: #000000; text-decoration: none; font-weight: bold;">     binding</SPAN> elements in the human <A style="color: #0199CC; text-decoration: underline; font-weight: bold;" href="javascript:if(!window.ihop) { window.location.href='http://www.ihop-net.org/UniPub/iHOP/go?ID1=92439'; } else { ihop('http://www.ihop-net.org/UniPub/iHOP/go?ID1=92439'); } " onmouseover="window.status='iHOP - Information Hyperlinked over Proteins'; return true;" onmouseout="window.status=''; return true;">     STAT4</A> promoter using Jurkat <SPAN style="color: #e0b50b; text-decoration: none; font-weight: bold;">     T cells</SPAN>.    <FONT size="-2"> <I>Content provided by </I><A href="javascript:if(!window.ihop) { window.location.href='http://www.ihop-net.org/UniPub/iHOP/index.html'; } else { ihop('http://www.ihop-net.org/UniPub/iHOP/index.html'); }" onmouseover="window.status='iHOP - Information Hyperlinked over Proteins'; return true;" onmouseout="window.status=''; return true;" style="text-decoration: underline; color:#0199CC;"><B>iHOP</B> - <I>Information Hyperlinked over Proteins</I></A>.</FONT><A href="http://www.ihop-net.org/UniPub/iHOP/index.html" onmouseover="window.status=''; return true;" onmouseout="window.status=''; return true;" style="text-decoration: none; color:#FFFFFF; ">.</A><A href="http://cbio.mskcc.org/~hoffmann/index.html" onmouseover="window.status=''; return true;" onmouseout="window.status=''; return true;" style="text-decoration: none; color:#FFFFFF; ">.</A><A href="javascript:if(!window.ihop) { window.location.href='http://www.ihop-net.org/UniPub/iHOP/index.html'; } else { ihop('http://www.ihop-net.org/UniPub/iHOP/index.html'); }" onmouseover="window.status='iHOP - Information Hyperlinked over Proteins'; return true;" onmouseout="window.status=''; return true;"><IMG src="http://www.ihop-net.org/UniPub/html/img/hop/for_ref/iHOP_logo_50pc.png" border="0" align="left"/></A><hr />Entry for target species Mus musculus: Gene 22778<h3>STRING says (Mus musculus):</h3><p>IKAROS family zinc finger 1; Binds and activates the enhancer (delta-A element) of the CD3-delta gene. Functions in the specification and the maturation of the T-lymphocyte. Also interacts with a critical control element in the TDT (terminal deoxynucleotidyltransferase) promoter as well as with the promoters for other genes expressed during early stages of B- and T-cell development</p>
chr17	35642927	35642942	[@UF1H3B+61:13bp]	775	+	UF1H3BETA	<table><tr><td>Model made for</td><td>Rattus norvegicus</td></tr></table> <h2>About the matching model:</h2><hr /><h2>Model's TFs' homologs in target species Mus musculus:</h2><hr />
chr17	35642931	35642939	[@ETF+39:6bp]	986	+	ETF	<SCRIPT Language="JavaScript">  function ihop(url) {  location.href=url;  }  </SCRIPT><table><tr><td>Model made for</td><td>Homo sapiens, Rattus norvegicus</td></tr></table> <h2>About the matching model:</h2><p><a href="http://www.ncbi.nlm.nih.gov/gene/8463" target="_blank">Gene 8463 at NCBI</a></p><h3>iHOP says (Homo sapiens):</h3>Localization of human transcription factor <A style="color: #0199CC; text-decoration: underline; font-weight: bold;" href="javascript:if(!window.ihop) { window.location.href='http://www.ihop-net.org/UniPub/iHOP/go?ID1=93865'; } else { ihop('http://www.ihop-net.org/UniPub/iHOP/go?ID1=93865'); } " onmouseover="window.status='iHOP - Information Hyperlinked over Proteins'; return true;" onmouseout="window.status=''; return true;">     TEF-4</A> and <A style="color: #0199CC; text-decoration: underline; font-weight: bold;" href="javascript:if(!window.ihop) { window.location.href='http://www.ihop-net.org/UniPub/iHOP/go?ID1=92651'; } else { ihop('http://www.ihop-net.org/UniPub/iHOP/go?ID1=92651'); } " onmouseover="window.status='iHOP - Information Hyperlinked over Proteins'; return true;" onmouseout="window.status=''; return true;">     TEF-5</A> (<A style="color: #0199CC; text-decoration: underline; font-weight: bold;" href="javascript:if(!window.ihop) { window.location.href='http://www.ihop-net.org/UniPub/iHOP/go?ID1=93865'; } else { ihop('http://www.ihop-net.org/UniPub/iHOP/go?ID1=93865'); } " onmouseover="window.status='iHOP - Information Hyperlinked over Proteins'; return true;" onmouseout="window.status=''; return true;">     TEAD2</A>, <A style="color: #0199CC; text-decoration: underline; font-weight: bold;" href="javascript:if(!window.ihop) { window.location.href='http://www.ihop-net.org/UniPub/iHOP/go?ID1=92651'; } else { ihop('http://www.ihop-net.org/UniPub/iHOP/go?ID1=92651'); } " onmouseover="window.status='iHOP - Information Hyperlinked over Proteins'; return true;" onmouseout="window.status=''; return true;">     TEAD3</A>) genes to <SPAN style="color: #e0b50b; text-decoration: none; font-weight: bold;">     chromosomes</SPAN> 19q13.3 and 6p21.2 using <SPAN style="color: #e0b50b; text-decoration: none; font-weight: bold;">     fluorescence</SPAN>     <SPAN style="color: #e0b50b; text-decoration: none; font-weight: bold;">     in situ hybridization</SPAN> and <SPAN style="color: #e0b50b; text-decoration: none; font-weight: bold;">     radiation hybrid</SPAN> analysis.    No canonical TATA or CAAT boxes could be identified within the 1341 nucleotides upstream of the putative <SPAN style="color: #e0b50b; text-decoration: none; font-weight: bold;">     transcription start site</SPAN>, although the 5'-flanking region contained a <A style="color: #0199CC; text-decoration: underline; font-weight: bold;" href="javascript:if(!window.ihop) { window.location.href='http://www.ihop-net.org/UniPub/iHOP/go?ID1=93707'; } else { ihop('http://www.ihop-net.org/UniPub/iHOP/go?ID1=93707'); } " onmouseover="window.status='iHOP - Information Hyperlinked over Proteins'; return true;" onmouseout="window.status=''; return true;">     CpG island</A> and several putative <SPAN style="color: #000000; text-decoration: none; font-weight: bold;">     binding</SPAN> motifs for transcription factors Sp1 and <A style="color: #0199CC; text-decoration: underline; font-weight: bold;" href="javascript:if(!window.ihop) { window.location.href='http://www.ihop-net.org/UniPub/iHOP/go?ID1=93865'; } else { ihop('http://www.ihop-net.org/UniPub/iHOP/go?ID1=93865'); } " onmouseover="window.status='iHOP - Information Hyperlinked over Proteins'; return true;" onmouseout="window.status=''; return true;">     ETF</A>.    In conclusion, both <A style="color: #0199CC; text-decoration: underline; font-weight: bold;" href="javascript:if(!window.ihop) { window.location.href='http://www.ihop-net.org/UniPub/iHOP/go?ID1=93865'; } else { ihop('http://www.ihop-net.org/UniPub/iHOP/go?ID1=93865'); } " onmouseover="window.status='iHOP - Information Hyperlinked over Proteins'; return true;" onmouseout="window.status=''; return true;">     ETF</A> and PN are effective in maintaining <SPAN style="color: #e0b50b; text-decoration: none; font-weight: bold;">     nutritional status</SPAN> post-BMT.    <FONT size="-2"> <I>Content provided by </I><A href="javascript:if(!window.ihop) { window.location.href='http://www.ihop-net.org/UniPub/iHOP/index.html'; } else { ihop('http://www.ihop-net.org/UniPub/iHOP/index.html'); }" onmouseover="window.status='iHOP - Information Hyperlinked over Proteins'; return true;" onmouseout="window.status=''; return true;" style="text-decoration: underline; color:#0199CC;"><B>iHOP</B> - <I>Information Hyperlinked over Proteins</I></A>.</FONT><A href="http://www.ihop-net.org/UniPub/iHOP/index.html" onmouseover="window.status=''; return true;" onmouseout="window.status=''; return true;" style="text-decoration: none; color:#FFFFFF; ">.</A><A href="http://cbio.mskcc.org/~hoffmann/index.html" onmouseover="window.status=''; return true;" onmouseout="window.status=''; return true;" style="text-decoration: none; color:#FFFFFF; ">.</A><A href="javascript:if(!window.ihop) { window.location.href='http://www.ihop-net.org/UniPub/iHOP/index.html'; } else { ihop('http://www.ihop-net.org/UniPub/iHOP/index.html'); }" onmouseover="window.status='iHOP - Information Hyperlinked over Proteins'; return true;" onmouseout="window.status=''; return true;"><IMG src="http://www.ihop-net.org/UniPub/html/img/hop/for_ref/iHOP_logo_50pc.png" border="0" align="left"/></A><hr /><h3>STRING says (Homo sapiens):</h3><p>Transcriptional enhancer factor TEF-4 (TEA domain family member 2) (TEAD-2); Putative transcription factor that binds to the SPH and GT-IIC "enhansons" (5'-GTGGAATGT-3'). May be involved in the gene regulation of neural development. Binds to the M-CAT motif (By similarity)</p><h2>Model's TFs' homologs in target species Mus musculus:</h2>21677<p><a href="http://www.ncbi.nlm.nih.gov/gene/21677" target="_blank">Gene 21677 at NCBI</a></p><h3>iHOP says:</h3>    <A style="color: #0199CC; text-decoration: underline; font-weight: bold;" href="javascript:if(!window.ihop) { window.location.href='http://www.ihop-net.org/UniPub/iHOP/go?ID1=125477'; } else { ihop('http://www.ihop-net.org/UniPub/iHOP/go?ID1=125477'); } " onmouseover="window.status='iHOP - Information Hyperlinked over Proteins'; return true;" onmouseout="window.status=''; return true;">     Tead2</A>, and its co-activator <A style="color: #0199CC; text-decoration: underline; font-weight: bold;" href="javascript:if(!window.ihop) { window.location.href='http://www.ihop-net.org/UniPub/iHOP/go?ID1=125993'; } else { ihop('http://www.ihop-net.org/UniPub/iHOP/go?ID1=125993'); } " onmouseover="window.status='iHOP - Information Hyperlinked over Proteins'; return true;" onmouseout="window.status=''; return true;">     YAP65</A>, are co-expressed with <A style="color: #0199CC; text-decoration: underline; font-weight: bold;" href="javascript:if(!window.ihop) { window.location.href='http://www.ihop-net.org/UniPub/iHOP/go?ID1=123400'; } else { ihop('http://www.ihop-net.org/UniPub/iHOP/go?ID1=123400'); } " onmouseover="window.status='iHOP - Information Hyperlinked over Proteins'; return true;" onmouseout="window.status=''; return true;">     Pax3</A> in the dorsal <SPAN style="color: #e0b50b; text-decoration: none; font-weight: bold;">     neural tube</SPAN>, and mutation of the <A style="color: #0199CC; text-decoration: underline; font-weight: bold;" href="javascript:if(!window.ihop) { window.location.href='http://www.ihop-net.org/UniPub/iHOP/go?ID1=125477'; } else { ihop('http://www.ihop-net.org/UniPub/iHOP/go?ID1=125477'); } " onmouseover="window.status='iHOP - Information Hyperlinked over Proteins'; return true;" onmouseout="window.status=''; return true;">     Tead2</A>     <SPAN style="color: #000000; text-decoration: none; font-weight: bold;">          binding site</SPAN> in the context of <A style="color: #0199CC; text-decoration: underline; font-weight: bold;" href="javascript:if(!window.ihop) { window.location.href='http://www.ihop-net.org/UniPub/iHOP/go?ID1=123400'; } else { ihop('http://www.ihop-net.org/UniPub/iHOP/go?ID1=123400'); } " onmouseover="window.status='iHOP - Information Hyperlinked over Proteins'; return true;" onmouseout="window.status=''; return true;">     Pax3</A> transgenic constructs abolishes neural expression.    Query of the expression timing and genomic sequences of <A style="color: #0199CC; text-decoration: underline; font-weight: bold;" href="javascript:if(!window.ihop) { window.location.href='http://www.ihop-net.org/UniPub/iHOP/go?ID1=125477'; } else { ihop('http://www.ihop-net.org/UniPub/iHOP/go?ID1=125477'); } " onmouseover="window.status='iHOP - Information Hyperlinked over Proteins'; return true;" onmouseout="window.status=''; return true;">     Tead2</A> suggested direct regulation by <A style="color: #0199CC; text-decoration: underline; font-weight: bold;" href="javascript:if(!window.ihop) { window.location.href='http://www.ihop-net.org/UniPub/iHOP/go?ID1=123038'; } else { ihop('http://www.ihop-net.org/UniPub/iHOP/go?ID1=123038'); } " onmouseover="window.status='iHOP - Information Hyperlinked over Proteins'; return true;" onmouseout="window.status=''; return true;">     MyoD</A>, and consistent with this, <A style="color: #0199CC; text-decoration: underline; font-weight: bold;" href="javascript:if(!window.ihop) { window.location.href='http://www.ihop-net.org/UniPub/iHOP/go?ID1=123038'; } else { ihop('http://www.ihop-net.org/UniPub/iHOP/go?ID1=123038'); } " onmouseover="window.status='iHOP - Information Hyperlinked over Proteins'; return true;" onmouseout="window.status=''; return true;">     MyoD</A> directly <SPAN style="color: #000000; text-decoration: none; font-weight: bold;">     bound</SPAN> to two strong E-boxes in the first <SPAN style="color: #e0b50b; text-decoration: none; font-weight: bold;">     intron</SPAN> of <A style="color: #0199CC; text-decoration: underline; font-weight: bold;" href="javascript:if(!window.ihop) { window.location.href='http://www.ihop-net.org/UniPub/iHOP/go?ID1=125477'; } else { ihop('http://www.ihop-net.org/UniPub/iHOP/go?ID1=125477'); } " onmouseover="window.status='iHOP - Information Hyperlinked over Proteins'; return true;" onmouseout="window.status=''; return true;">     Tead2</A> by <SPAN style="color: #e0b50b; text-decoration: none; font-weight: bold;">     chromatin immunoprecipitation</SPAN> assay.    Co-transfection of <A style="color: #0199CC; text-decoration: underline; font-weight: bold;" href="javascript:if(!window.ihop) { window.location.href='http://www.ihop-net.org/UniPub/iHOP/go?ID1=125477'; } else { ihop('http://www.ihop-net.org/UniPub/iHOP/go?ID1=125477'); } " onmouseover="window.status='iHOP - Information Hyperlinked over Proteins'; return true;" onmouseout="window.status=''; return true;">     Tead2</A> and <A style="color: #0199CC; text-decoration: underline; font-weight: bold;" href="javascript:if(!window.ihop) { window.location.href='http://www.ihop-net.org/UniPub/iHOP/go?ID1=121011'; } else { ihop('http://www.ihop-net.org/UniPub/iHOP/go?ID1=121011'); } " onmouseover="window.status='iHOP - Information Hyperlinked over Proteins'; return true;" onmouseout="window.status=''; return true;">     Fgfr4</A> promoter reporter constructs into C2C12 <SPAN style="color: #e0b50b; text-decoration: none; font-weight: bold;">     myotubes</SPAN> showed <A style="color: #0199CC; text-decoration: underline; font-weight: bold;" href="javascript:if(!window.ihop) { window.location.href='http://www.ihop-net.org/UniPub/iHOP/go?ID1=125477'; } else { ihop('http://www.ihop-net.org/UniPub/iHOP/go?ID1=125477'); } " onmouseover="window.status='iHOP - Information Hyperlinked over Proteins'; return true;" onmouseout="window.status=''; return true;">     Tead2</A> to <SPAN style="color: #000000; text-decoration: none; font-weight: bold;">     activate</SPAN>     <A style="color: #0199CC; text-decoration: underline; font-weight: bold;" href="javascript:if(!window.ihop) { window.location.href='http://www.ihop-net.org/UniPub/iHOP/go?ID1=121011'; } else { ihop('http://www.ihop-net.org/UniPub/iHOP/go?ID1=121011'); } " onmouseover="window.status='iHOP - Information Hyperlinked over Proteins'; return true;" onmouseout="window.status=''; return true;">     Fgfr4</A>, and mutation of the M-CAT motif in the <A style="color: #0199CC; text-decoration: underline; font-weight: bold;" href="javascript:if(!window.ihop) { window.location.href='http://www.ihop-net.org/UniPub/iHOP/go?ID1=121011'; } else { ihop('http://www.ihop-net.org/UniPub/iHOP/go?ID1=121011'); } " onmouseover="window.status='iHOP - Information Hyperlinked over Proteins'; return true;" onmouseout="window.status=''; return true;">     Fgfr4</A> promoter abolished these effects.    <FONT size="-2"> <I>Content provided by </I><A href="javascript:if(!window.ihop) { window.location.href='http://www.ihop-net.org/UniPub/iHOP/index.html'; } else { ihop('http://www.ihop-net.org/UniPub/iHOP/index.html'); }" onmouseover="window.status='iHOP - Information Hyperlinked over Proteins'; return true;" onmouseout="window.status=''; return true;" style="text-decoration: underline; color:#0199CC;"><B>iHOP</B> - <I>Information Hyperlinked over Proteins</I></A>.</FONT><A href="http://www.ihop-net.org/UniPub/iHOP/index.html" onmouseover="window.status=''; return true;" onmouseout="window.status=''; return true;" style="text-decoration: none; color:#FFFFFF; ">.</A><A href="http://cbio.mskcc.org/~hoffmann/index.html" onmouseover="window.status=''; return true;" onmouseout="window.status=''; return true;" style="text-decoration: none; color:#FFFFFF; ">.</A><A href="javascript:if(!window.ihop) { window.location.href='http://www.ihop-net.org/UniPub/iHOP/index.html'; } else { ihop('http://www.ihop-net.org/UniPub/iHOP/index.html'); }" onmouseover="window.status='iHOP - Information Hyperlinked over Proteins'; return true;" onmouseout="window.status=''; return true;"><IMG src="http://www.ihop-net.org/UniPub/html/img/hop/for_ref/iHOP_logo_50pc.png" border="0" align="left"/></A><hr /><h3>STRING says:</h3><p>TEA domain family member 2; Putative transcription factor that binds to the SPH and GT-IIC "enhansons" (5'-GTGGAATGT-3'). May be involved in the gene regulation of neural development. Binds to the M-CAT motif</p>
chr17	35642962	35642972	[@Pax2-79:*bp]	750	-	Pax2	<SCRIPT Language="JavaScript">  function ihop(url) {  location.href=url;  }  </SCRIPT><table><tr><td>Model made for</td><td>Homo sapiens, Brachydanio rerio, Mus musculus, Gallus gallus</td></tr></table> <h2>About the matching model:</h2><p><a href="http://www.ncbi.nlm.nih.gov/gene/30425" target="_blank">Gene 30425 at NCBI</a></p><h3>iHOP says (Danio rerio):</h3>In aus mutant embryos, ace is upregulated at many sites in the embryo, while <A style="color: #0199CC; text-decoration: underline; font-weight: bold;" href="javascript:if(!window.ihop) { window.location.href='http://www.ihop-net.org/UniPub/iHOP/go?ID1=71860'; } else { ihop('http://www.ihop-net.org/UniPub/iHOP/go?ID1=71860'); } " onmouseover="window.status='iHOP - Information Hyperlinked over Proteins'; return true;" onmouseout="window.status=''; return true;">     noi</A> expression is only <SPAN style="color: #000000; text-decoration: none; font-weight: bold;">     upregulated</SPAN> in regions of the <A style="color: #0199CC; text-decoration: underline; font-weight: bold;" href="javascript:if(!window.ihop) { window.location.href='http://www.ihop-net.org/UniPub/iHOP/go?ID1=72408'; } else { ihop('http://www.ihop-net.org/UniPub/iHOP/go?ID1=72408'); } " onmouseover="window.status='iHOP - Information Hyperlinked over Proteins'; return true;" onmouseout="window.status=''; return true;">     forebrain</A> and <SPAN style="color: #e0b50b; text-decoration: none; font-weight: bold;">     midbrain</SPAN> which also express ace.    Interestingly, ectopic expression of <A style="color: #0199CC; text-decoration: underline; font-weight: bold;" href="javascript:if(!window.ihop) { window.location.href='http://www.ihop-net.org/UniPub/iHOP/go?ID1=71734'; } else { ihop('http://www.ihop-net.org/UniPub/iHOP/go?ID1=71734'); } " onmouseover="window.status='iHOP - Information Hyperlinked over Proteins'; return true;" onmouseout="window.status=''; return true;">     shh</A> in the <SPAN style="color: #e0b50b; text-decoration: none; font-weight: bold;">     midbrain</SPAN> and elevated <A style="color: #0199CC; text-decoration: underline; font-weight: bold;" href="javascript:if(!window.ihop) { window.location.href='http://www.ihop-net.org/UniPub/iHOP/go?ID1=71860'; } else { ihop('http://www.ihop-net.org/UniPub/iHOP/go?ID1=71860'); } " onmouseover="window.status='iHOP - Information Hyperlinked over Proteins'; return true;" onmouseout="window.status=''; return true;">     pax2a</A> expression in the optic stalk were observed in <A style="color: #0199CC; text-decoration: underline; font-weight: bold;" href="javascript:if(!window.ihop) { window.location.href='http://www.ihop-net.org/UniPub/iHOP/go?ID1=84382'; } else { ihop('http://www.ihop-net.org/UniPub/iHOP/go?ID1=84382'); } " onmouseover="window.status='iHOP - Information Hyperlinked over Proteins'; return true;" onmouseout="window.status=''; return true;">     foxl1</A> MO-injected embryos.    Embryos lacking Pbx function correctly initiate <SPAN style="color: #e0b50b; text-decoration: none; font-weight: bold;">     midbrain</SPAN> patterning, but fail to maintain <A style="color: #0199CC; text-decoration: underline; font-weight: bold;" href="javascript:if(!window.ihop) { window.location.href='http://www.ihop-net.org/UniPub/iHOP/go?ID1=71712'; } else { ihop('http://www.ihop-net.org/UniPub/iHOP/go?ID1=71712'); } " onmouseover="window.status='iHOP - Information Hyperlinked over Proteins'; return true;" onmouseout="window.status=''; return true;">     eng2a</A>, <A style="color: #0199CC; text-decoration: underline; font-weight: bold;" href="javascript:if(!window.ihop) { window.location.href='http://www.ihop-net.org/UniPub/iHOP/go?ID1=71860'; } else { ihop('http://www.ihop-net.org/UniPub/iHOP/go?ID1=71860'); } " onmouseover="window.status='iHOP - Information Hyperlinked over Proteins'; return true;" onmouseout="window.status=''; return true;">     pax2a</A>, <A style="color: #0199CC; text-decoration: underline; font-weight: bold;" href="javascript:if(!window.ihop) { window.location.href='http://www.ihop-net.org/UniPub/iHOP/go?ID1=71963'; } else { ihop('http://www.ihop-net.org/UniPub/iHOP/go?ID1=71963'); } " onmouseover="window.status='iHOP - Information Hyperlinked over Proteins'; return true;" onmouseout="window.status=''; return true;">     fgf8</A>, <A style="color: #0199CC; text-decoration: underline; font-weight: bold;" href="javascript:if(!window.ihop) { window.location.href='http://www.ihop-net.org/UniPub/iHOP/go?ID1=73057'; } else { ihop('http://www.ihop-net.org/UniPub/iHOP/go?ID1=73057'); } " onmouseover="window.status='iHOP - Information Hyperlinked over Proteins'; return true;" onmouseout="window.status=''; return true;">     gbx2</A>, and <A style="color: #0199CC; text-decoration: underline; font-weight: bold;" href="javascript:if(!window.ihop) { window.location.href='http://www.ihop-net.org/UniPub/iHOP/go?ID1=71612'; } else { ihop('http://www.ihop-net.org/UniPub/iHOP/go?ID1=71612'); } " onmouseover="window.status='iHOP - Information Hyperlinked over Proteins'; return true;" onmouseout="window.status=''; return true;">     wnt1</A> expression at the MHB.    <FONT size="-2"> <I>Content provided by </I><A href="javascript:if(!window.ihop) { window.location.href='http://www.ihop-net.org/UniPub/iHOP/index.html'; } else { ihop('http://www.ihop-net.org/UniPub/iHOP/index.html'); }" onmouseover="window.status='iHOP - Information Hyperlinked over Proteins'; return true;" onmouseout="window.status=''; return true;" style="text-decoration: underline; color:#0199CC;"><B>iHOP</B> - <I>Information Hyperlinked over Proteins</I></A>.</FONT><A href="http://www.ihop-net.org/UniPub/iHOP/index.html" onmouseover="window.status=''; return true;" onmouseout="window.status=''; return true;" style="text-decoration: none; color:#FFFFFF; ">.</A><A href="http://cbio.mskcc.org/~hoffmann/index.html" onmouseover="window.status=''; return true;" onmouseout="window.status=''; return true;" style="text-decoration: none; color:#FFFFFF; ">.</A><p><a href="http://www.ncbi.nlm.nih.gov/gene/395574" target="_blank">Gene 395574 at NCBI</a></p><h3>iHOP says (Gallus gallus):</h3>    <A style="color: #0199CC; text-decoration: underline; font-weight: bold;" href="javascript:if(!window.ihop) { window.location.href='http://www.ihop-net.org/UniPub/iHOP/go?ID1=245724'; } else { ihop('http://www.ihop-net.org/UniPub/iHOP/go?ID1=245724'); } " onmouseover="window.status='iHOP - Information Hyperlinked over Proteins'; return true;" onmouseout="window.status=''; return true;">     Pax2</A> expression patterns in the developing chick <SPAN style="color: #e0b50b; text-decoration: none; font-weight: bold;">     inner ear</SPAN>.    In the present work, we report a detailed study of the spatial and temporal <A style="color: #0199CC; text-decoration: underline; font-weight: bold;" href="javascript:if(!window.ihop) { window.location.href='http://www.ihop-net.org/UniPub/iHOP/go?ID1=245724'; } else { ihop('http://www.ihop-net.org/UniPub/iHOP/go?ID1=245724'); } " onmouseover="window.status='iHOP - Information Hyperlinked over Proteins'; return true;" onmouseout="window.status=''; return true;">     Pax2</A> expression patterns during the development of the chick <SPAN style="color: #e0b50b; text-decoration: none; font-weight: bold;">     inner ear</SPAN>.    The fate specification of the developing vertebrate <SPAN style="color: #e0b50b; text-decoration: none; font-weight: bold;">     inner ear</SPAN> could be determined by complex regulatory genetic pathways involving the <A style="color: #0199CC; text-decoration: underline; font-weight: bold;" href="javascript:if(!window.ihop) { window.location.href='http://www.ihop-net.org/UniPub/iHOP/go?ID1=245724'; } else { ihop('http://www.ihop-net.org/UniPub/iHOP/go?ID1=245724'); } " onmouseover="window.status='iHOP - Information Hyperlinked over Proteins'; return true;" onmouseout="window.status=''; return true;">     Pax2</A>/5/8 genes.    <FONT size="-2"> <I>Content provided by </I><A href="javascript:if(!window.ihop) { window.location.href='http://www.ihop-net.org/UniPub/iHOP/index.html'; } else { ihop('http://www.ihop-net.org/UniPub/iHOP/index.html'); }" onmouseover="window.status='iHOP - Information Hyperlinked over Proteins'; return true;" onmouseout="window.status=''; return true;" style="text-decoration: underline; color:#0199CC;"><B>iHOP</B> - <I>Information Hyperlinked over Proteins</I></A>.</FONT><A href="http://www.ihop-net.org/UniPub/iHOP/index.html" onmouseover="window.status=''; return true;" onmouseout="window.status=''; return true;" style="text-decoration: none; color:#FFFFFF; ">.</A><A href="http://cbio.mskcc.org/~hoffmann/index.html" onmouseover="window.status=''; return true;" onmouseout="window.status=''; return true;" style="text-decoration: none; color:#FFFFFF; ">.</A>Entry for target species Mus musculus: Gene 18504<p><a href="http://www.ncbi.nlm.nih.gov/gene/18504" target="_blank">Gene 18504 at NCBI</a></p><h3>iHOP says (Mus musculus):</h3>    <A style="color: #0199CC; text-decoration: underline; font-weight: bold;" href="javascript:if(!window.ihop) { window.location.href='http://www.ihop-net.org/UniPub/iHOP/go?ID1=123399'; } else { ihop('http://www.ihop-net.org/UniPub/iHOP/go?ID1=123399'); } " onmouseover="window.status='iHOP - Information Hyperlinked over Proteins'; return true;" onmouseout="window.status=''; return true;">     Pax2</A> is expressed in condensing metanephrogenic <SPAN style="color: #e0b50b; text-decoration: none; font-weight: bold;">     mesenchyme</SPAN> and arborizing ureteric bud, and plays an important role in kidney development.    Furthermore, <A style="color: #0199CC; text-decoration: underline; font-weight: bold;" href="javascript:if(!window.ihop) { window.location.href='http://www.ihop-net.org/UniPub/iHOP/go?ID1=123399'; } else { ihop('http://www.ihop-net.org/UniPub/iHOP/go?ID1=123399'); } " onmouseover="window.status='iHOP - Information Hyperlinked over Proteins'; return true;" onmouseout="window.status=''; return true;">     Pax2</A> mutant <SPAN style="color: #e0b50b; text-decoration: none; font-weight: bold;">     mesenchyme</SPAN> is unresponsive to induction by wild-type heterologous inducers.    We demonstrate that <A style="color: #0199CC; text-decoration: underline; font-weight: bold;" href="javascript:if(!window.ihop) { window.location.href='http://www.ihop-net.org/UniPub/iHOP/go?ID1=123399'; } else { ihop('http://www.ihop-net.org/UniPub/iHOP/go?ID1=123399'); } " onmouseover="window.status='iHOP - Information Hyperlinked over Proteins'; return true;" onmouseout="window.status=''; return true;">     Pax2</A> expression in the metanephric <SPAN style="color: #e0b50b; text-decoration: none; font-weight: bold;">     mesenchyme</SPAN> is independent of induction by the ureteric bud.    <FONT size="-2"> <I>Content provided by </I><A href="javascript:if(!window.ihop) { window.location.href='http://www.ihop-net.org/UniPub/iHOP/index.html'; } else { ihop('http://www.ihop-net.org/UniPub/iHOP/index.html'); }" onmouseover="window.status='iHOP - Information Hyperlinked over Proteins'; return true;" onmouseout="window.status=''; return true;" style="text-decoration: underline; color:#0199CC;"><B>iHOP</B> - <I>Information Hyperlinked over Proteins</I></A>.</FONT><A href="http://www.ihop-net.org/UniPub/iHOP/index.html" onmouseover="window.status=''; return true;" onmouseout="window.status=''; return true;" style="text-decoration: none; color:#FFFFFF; ">.</A><A href="http://cbio.mskcc.org/~hoffmann/index.html" onmouseover="window.status=''; return true;" onmouseout="window.status=''; return true;" style="text-decoration: none; color:#FFFFFF; ">.</A><p><a href="http://www.ncbi.nlm.nih.gov/gene/5076" target="_blank">Gene 5076 at NCBI</a></p><h3>iHOP says (Homo sapiens):</h3>The <SPAN style="color: #e0b50b; text-decoration: none; font-weight: bold;">     phenotype</SPAN> resulting from the <A style="color: #0199CC; text-decoration: underline; font-weight: bold;" href="javascript:if(!window.ihop) { window.location.href='http://www.ihop-net.org/UniPub/iHOP/go?ID1=90830'; } else { ihop('http://www.ihop-net.org/UniPub/iHOP/go?ID1=90830'); } " onmouseover="window.status='iHOP - Information Hyperlinked over Proteins'; return true;" onmouseout="window.status=''; return true;">     PAX2</A> mutation in this family was very similar to abnormalities that have been reported in Krd mutant mice.    Further delineation of renal-coloboma syndrome in patients with extreme variability of <SPAN style="color: #e0b50b; text-decoration: none; font-weight: bold;">     phenotype</SPAN> and identical <A style="color: #0199CC; text-decoration: underline; font-weight: bold;" href="javascript:if(!window.ihop) { window.location.href='http://www.ihop-net.org/UniPub/iHOP/go?ID1=90830'; } else { ihop('http://www.ihop-net.org/UniPub/iHOP/go?ID1=90830'); } " onmouseover="window.status='iHOP - Information Hyperlinked over Proteins'; return true;" onmouseout="window.status=''; return true;">     PAX2</A> mutations.    A family with a novel heterozygous 10-bp deletion in exon 2 of the <A style="color: #0199CC; text-decoration: underline; font-weight: bold;" href="javascript:if(!window.ihop) { window.location.href='http://www.ihop-net.org/UniPub/iHOP/go?ID1=90830'; } else { ihop('http://www.ihop-net.org/UniPub/iHOP/go?ID1=90830'); } " onmouseover="window.status='iHOP - Information Hyperlinked over Proteins'; return true;" onmouseout="window.status=''; return true;">     PAX2</A> gene leading to a truncating mutation and variable <SPAN style="color: #e0b50b; text-decoration: none; font-weight: bold;">     phenotype</SPAN> across three generations is reported.    <FONT size="-2"> <I>Content provided by </I><A href="javascript:if(!window.ihop) { window.location.href='http://www.ihop-net.org/UniPub/iHOP/index.html'; } else { ihop('http://www.ihop-net.org/UniPub/iHOP/index.html'); }" onmouseover="window.status='iHOP - Information Hyperlinked over Proteins'; return true;" onmouseout="window.status=''; return true;" style="text-decoration: underline; color:#0199CC;"><B>iHOP</B> - <I>Information Hyperlinked over Proteins</I></A>.</FONT><A href="http://www.ihop-net.org/UniPub/iHOP/index.html" onmouseover="window.status=''; return true;" onmouseout="window.status=''; return true;" style="text-decoration: none; color:#FFFFFF; ">.</A><A href="http://cbio.mskcc.org/~hoffmann/index.html" onmouseover="window.status=''; return true;" onmouseout="window.status=''; return true;" style="text-decoration: none; color:#FFFFFF; ">.</A><A href="javascript:if(!window.ihop) { window.location.href='http://www.ihop-net.org/UniPub/iHOP/index.html'; } else { ihop('http://www.ihop-net.org/UniPub/iHOP/index.html'); }" onmouseover="window.status='iHOP - Information Hyperlinked over Proteins'; return true;" onmouseout="window.status=''; return true;"><IMG src="http://www.ihop-net.org/UniPub/html/img/hop/for_ref/iHOP_logo_50pc.png" border="0" align="left"/></A><hr /><h3>STRING says (Danio rerio):</h3><p>Paired box protein Pax-2a (Pax[Zf-b]) (No isthmus protein); Probable transcription factor involved in the development of the midbrain/hindbrain boundary (MHB) organizer and specification of neuronal cell fates. Required for establishment of eng2 and eng3 gene expression in the midbrain and MHB primordium during late gastrulation</p><h3>STRING says (Gallus gallus):</h3><p>paired box gene 2</p>Entry for target species Mus musculus: Gene 18504<h3>STRING says (Mus musculus):</h3><p>paired box gene 2; Probable transcription factor that may have a role in kidney cell differentiation</p><h3>STRING says (Homo sapiens):</h3><p>Paired box protein Pax-2; Probable transcription factor that may have a role in kidney cell differentiation. Has a critical role in the development of the urogenital tract, the eyes, and the CNS</p>
chr17	35642929	35642944	[@GCbox+43:13bp]	958	+	GCbox	<table><tr><td>Model made for</td><td></td></tr></table> <h2>About the matching model:</h2><hr /><h2>Model's TFs' homologs in target species Mus musculus:</h2><hr />
chr17	35642932	35642941	[@CACD-42:7bp]	893	-	CACD	<table><tr><td>Model made for</td><td>Mus musculus</td></tr></table> <h2>About the matching model:</h2><hr /><h2>Model's TFs' homologs in target species Mus musculus:</h2><hr />
chr17	35642957	35642964	[@ZEB1-67:5bp]	799	-	ZEB1	<SCRIPT Language="JavaScript">  function ihop(url) {  location.href=url;  }  </SCRIPT><table><tr><td>Model made for</td><td>Gallus gallus</td></tr></table> <h2>About the matching model:</h2><p><a href="http://www.ncbi.nlm.nih.gov/gene/396029" target="_blank">Gene 396029 at NCBI</a></p><h3>iHOP says (Gallus gallus):</h3>Possession of heterogeneous DNA-binding domains and its dynamic change of expression in <SPAN style="color: #e0b50b; text-decoration: none; font-weight: bold;">     embryogenesis</SPAN> strongly suggest that <A style="color: #0199CC; text-decoration: underline; font-weight: bold;" href="javascript:if(!window.ihop) { window.location.href='http://www.ihop-net.org/UniPub/iHOP/go?ID1=246172'; } else { ihop('http://www.ihop-net.org/UniPub/iHOP/go?ID1=246172'); } " onmouseover="window.status='iHOP - Information Hyperlinked over Proteins'; return true;" onmouseout="window.status=''; return true;">     delta EF1</A> acts in multiple ways depending on the cell type and the gene under its regulation.    The protein organization of <A style="color: #0199CC; text-decoration: underline; font-weight: bold;" href="javascript:if(!window.ihop) { window.location.href='http://www.ihop-net.org/UniPub/iHOP/go?ID1=246172'; } else { ihop('http://www.ihop-net.org/UniPub/iHOP/go?ID1=246172'); } " onmouseover="window.status='iHOP - Information Hyperlinked over Proteins'; return true;" onmouseout="window.status=''; return true;">     delta EF1</A> deduced from the cDNA sequence indicated that it has heterogeneous domains for DNA-binding, two widely separated <SPAN style="color: #e0b50b; text-decoration: none; font-weight: bold;">     zinc fingers</SPAN> and a homeodomain, analogous to Drosophila ZFH-1 protein.    Delta-crystallin enhancer <SPAN style="color: #e0b50b; text-decoration: none; font-weight: bold;">     binding protein</SPAN>     <A style="color: #0199CC; text-decoration: underline; font-weight: bold;" href="javascript:if(!window.ihop) { window.location.href='http://www.ihop-net.org/UniPub/iHOP/go?ID1=246172'; } else { ihop('http://www.ihop-net.org/UniPub/iHOP/go?ID1=246172'); } " onmouseover="window.status='iHOP - Information Hyperlinked over Proteins'; return true;" onmouseout="window.status=''; return true;">     delta EF1</A> is a zinc finger-homeodomain protein implicated in postgastrulation <SPAN style="color: #e0b50b; text-decoration: none; font-weight: bold;">     embryogenesis</SPAN>.    <FONT size="-2"> <I>Content provided by </I><A href="javascript:if(!window.ihop) { window.location.href='http://www.ihop-net.org/UniPub/iHOP/index.html'; } else { ihop('http://www.ihop-net.org/UniPub/iHOP/index.html'); }" onmouseover="window.status='iHOP - Information Hyperlinked over Proteins'; return true;" onmouseout="window.status=''; return true;" style="text-decoration: underline; color:#0199CC;"><B>iHOP</B> - <I>Information Hyperlinked over Proteins</I></A>.</FONT><A href="http://www.ihop-net.org/UniPub/iHOP/index.html" onmouseover="window.status=''; return true;" onmouseout="window.status=''; return true;" style="text-decoration: none; color:#FFFFFF; ">.</A><A href="http://cbio.mskcc.org/~hoffmann/index.html" onmouseover="window.status=''; return true;" onmouseout="window.status=''; return true;" style="text-decoration: none; color:#FFFFFF; ">.</A><A href="javascript:if(!window.ihop) { window.location.href='http://www.ihop-net.org/UniPub/iHOP/index.html'; } else { ihop('http://www.ihop-net.org/UniPub/iHOP/index.html'); }" onmouseover="window.status='iHOP - Information Hyperlinked over Proteins'; return true;" onmouseout="window.status=''; return true;"><IMG src="http://www.ihop-net.org/UniPub/html/img/hop/for_ref/iHOP_logo_50pc.png" border="0" align="left"/></A><hr /><h3>STRING says (Gallus gallus):</h3><p>Zinc finger E-box-binding homeobox 1 (Transcription factor 8) (Delta- crystallin enhancer-binding factor) (Delta EF1); Binds to delta 1-crystallin enhancer core and represses lens-specific transcription. It binds as well many other non-lens specific DNA sequences</p><h2>Model's TFs' homologs in target species Mus musculus:</h2>21417<p><a href="http://www.ncbi.nlm.nih.gov/gene/21417" target="_blank">Gene 21417 at NCBI</a></p><h3>iHOP says:</h3>Double <A style="color: #0199CC; text-decoration: underline; font-weight: bold;" href="javascript:if(!window.ihop) { window.location.href='http://www.ihop-net.org/UniPub/iHOP/go?ID1=89081'; } else { ihop('http://www.ihop-net.org/UniPub/iHOP/go?ID1=89081'); } " onmouseover="window.status='iHOP - Information Hyperlinked over Proteins'; return true;" onmouseout="window.status=''; return true;">     TCF</A>/LEF <SPAN style="color: #e0b50b; text-decoration: none; font-weight: bold;">     binding sites</SPAN>, double <A style="color: #0199CC; text-decoration: underline; font-weight: bold;" href="javascript:if(!window.ihop) { window.location.href='http://www.ihop-net.org/UniPub/iHOP/go?ID1=88076'; } else { ihop('http://www.ihop-net.org/UniPub/iHOP/go?ID1=88076'); } " onmouseover="window.status='iHOP - Information Hyperlinked over Proteins'; return true;" onmouseout="window.status=''; return true;">               EVI1</A>-binding sites, <A style="color: #0199CC; text-decoration: underline; font-weight: bold;" href="javascript:if(!window.ihop) { window.location.href='http://www.ihop-net.org/UniPub/iHOP/go?ID1=92695'; } else { ihop('http://www.ihop-net.org/UniPub/iHOP/go?ID1=92695'); } " onmouseover="window.status='iHOP - Information Hyperlinked over Proteins'; return true;" onmouseout="window.status=''; return true;">          TGIF</A>, <A style="color: #0199CC; text-decoration: underline; font-weight: bold;" href="javascript:if(!window.ihop) { window.location.href='http://www.ihop-net.org/UniPub/iHOP/go?ID1=90832'; } else { ihop('http://www.ihop-net.org/UniPub/iHOP/go?ID1=90832'); } " onmouseover="window.status='iHOP - Information Hyperlinked over Proteins'; return true;" onmouseout="window.status=''; return true;">     PAX4</A>, <A style="color: #0199CC; text-decoration: underline; font-weight: bold;" href="javascript:if(!window.ihop) { window.location.href='http://www.ihop-net.org/UniPub/iHOP/go?ID1=125393'; } else { ihop('http://www.ihop-net.org/UniPub/iHOP/go?ID1=125393'); } " onmouseover="window.status='iHOP - Information Hyperlinked over Proteins'; return true;" onmouseout="window.status=''; return true;">     E47</A> and <A style="color: #0199CC; text-decoration: underline; font-weight: bold;" href="javascript:if(!window.ihop) { window.location.href='http://www.ihop-net.org/UniPub/iHOP/go?ID1=125388'; } else { ihop('http://www.ihop-net.org/UniPub/iHOP/go?ID1=125388'); } " onmouseover="window.status='iHOP - Information Hyperlinked over Proteins'; return true;" onmouseout="window.status=''; return true;">          AREB6</A>-<SPAN style="color: #000000; text-decoration: none; font-weight: bold;">     binding</SPAN> sites were conserved between human <A style="color: #0199CC; text-decoration: underline; font-weight: bold;" href="javascript:if(!window.ihop) { window.location.href='http://www.ihop-net.org/UniPub/iHOP/go?ID1=97515'; } else { ihop('http://www.ihop-net.org/UniPub/iHOP/go?ID1=97515'); } " onmouseover="window.status='iHOP - Information Hyperlinked over Proteins'; return true;" onmouseout="window.status=''; return true;">     FGF20</A> promoter and mouse <A style="color: #0199CC; text-decoration: underline; font-weight: bold;" href="javascript:if(!window.ihop) { window.location.href='http://www.ihop-net.org/UniPub/iHOP/go?ID1=141709'; } else { ihop('http://www.ihop-net.org/UniPub/iHOP/go?ID1=141709'); } " onmouseover="window.status='iHOP - Information Hyperlinked over Proteins'; return true;" onmouseout="window.status=''; return true;">     Fgf20</A> promoter.        <SPAN style="color: #e0b50b; text-decoration: none; font-weight: bold;">     Down-regulation</SPAN> of <A style="color: #0199CC; text-decoration: underline; font-weight: bold;" href="javascript:if(!window.ihop) { window.location.href='http://www.ihop-net.org/UniPub/iHOP/go?ID1=125388'; } else { ihop('http://www.ihop-net.org/UniPub/iHOP/go?ID1=125388'); } " onmouseover="window.status='iHOP - Information Hyperlinked over Proteins'; return true;" onmouseout="window.status=''; return true;">          TCF8</A> expression in <SPAN style="color: #e0b50b; text-decoration: none; font-weight: bold;">     ATLL</SPAN> cells <SPAN style="color: #e0b50b; text-decoration: none; font-weight: bold;">     in vitro</SPAN> was <SPAN style="color: #000000; text-decoration: none; font-weight: bold;">     associated</SPAN> with resistance to <A style="color: #0199CC; text-decoration: underline; font-weight: bold;" href="javascript:if(!window.ihop) { window.location.href='http://www.ihop-net.org/UniPub/iHOP/go?ID1=92685'; } else { ihop('http://www.ihop-net.org/UniPub/iHOP/go?ID1=92685'); } " onmouseover="window.status='iHOP - Information Hyperlinked over Proteins'; return true;" onmouseout="window.status=''; return true;">          transforming growth factor beta1</A> (<A style="color: #0199CC; text-decoration: underline; font-weight: bold;" href="javascript:if(!window.ihop) { window.location.href='http://www.ihop-net.org/UniPub/iHOP/go?ID1=92685'; } else { ihop('http://www.ihop-net.org/UniPub/iHOP/go?ID1=92685'); } " onmouseover="window.status='iHOP - Information Hyperlinked over Proteins'; return true;" onmouseout="window.status=''; return true;">          TGF-beta1</A>), a well-known characteristic of <SPAN style="color: #e0b50b; text-decoration: none; font-weight: bold;">     ATLL</SPAN> cells, suggesting that escape from <A style="color: #0199CC; text-decoration: underline; font-weight: bold;" href="javascript:if(!window.ihop) { window.location.href='http://www.ihop-net.org/UniPub/iHOP/go?ID1=92685'; } else { ihop('http://www.ihop-net.org/UniPub/iHOP/go?ID1=92685'); } " onmouseover="window.status='iHOP - Information Hyperlinked over Proteins'; return true;" onmouseout="window.status=''; return true;">          TGF-beta1</A>-mediated growth inhibition is important in the pathogenesis of <SPAN style="color: #e0b50b; text-decoration: none; font-weight: bold;">     ATLL</SPAN>.        <A style="color: #0199CC; text-decoration: underline; font-weight: bold;" href="javascript:if(!window.ihop) { window.location.href='http://www.ihop-net.org/UniPub/iHOP/go?ID1=125388'; } else { ihop('http://www.ihop-net.org/UniPub/iHOP/go?ID1=125388'); } " onmouseover="window.status='iHOP - Information Hyperlinked over Proteins'; return true;" onmouseout="window.status=''; return true;">     Zeb1</A>     <SPAN style="color: #000000; text-decoration: none; font-weight: bold;">     represses</SPAN>     <A style="color: #0199CC; text-decoration: underline; font-weight: bold;" href="javascript:if(!window.ihop) { window.location.href='http://www.ihop-net.org/UniPub/iHOP/go?ID1=122791'; } else { ihop('http://www.ihop-net.org/UniPub/iHOP/go?ID1=122791'); } " onmouseover="window.status='iHOP - Information Hyperlinked over Proteins'; return true;" onmouseout="window.status=''; return true;">     Mitf</A> and regulates pigment synthesis, <SPAN style="color: #e0b50b; text-decoration: none; font-weight: bold;">     cell proliferation</SPAN>, and epithelial morphology.    <FONT size="-2"> <I>Content provided by </I><A href="javascript:if(!window.ihop) { window.location.href='http://www.ihop-net.org/UniPub/iHOP/index.html'; } else { ihop('http://www.ihop-net.org/UniPub/iHOP/index.html'); }" onmouseover="window.status='iHOP - Information Hyperlinked over Proteins'; return true;" onmouseout="window.status=''; return true;" style="text-decoration: underline; color:#0199CC;"><B>iHOP</B> - <I>Information Hyperlinked over Proteins</I></A>.</FONT><A href="http://www.ihop-net.org/UniPub/iHOP/index.html" onmouseover="window.status=''; return true;" onmouseout="window.status=''; return true;" style="text-decoration: none; color:#FFFFFF; ">.</A><A href="http://cbio.mskcc.org/~hoffmann/index.html" onmouseover="window.status=''; return true;" onmouseout="window.status=''; return true;" style="text-decoration: none; color:#FFFFFF; ">.</A><A href="javascript:if(!window.ihop) { window.location.href='http://www.ihop-net.org/UniPub/iHOP/index.html'; } else { ihop('http://www.ihop-net.org/UniPub/iHOP/index.html'); }" onmouseover="window.status='iHOP - Information Hyperlinked over Proteins'; return true;" onmouseout="window.status=''; return true;"><IMG src="http://www.ihop-net.org/UniPub/html/img/hop/for_ref/iHOP_logo_50pc.png" border="0" align="left"/></A><hr /><h3>STRING says:</h3><p>zinc finger E-box binding homeobox 1; Acts as a transcriptional repressor. Binds to E-box sequences in the immunoglobulin heavy chain enhancer as well as in the regulatory regions of many other tissue-specific genes</p>
chr17	35642930	35642940	[@WT1:38:8bp]	943	-	WT1	<SCRIPT Language="JavaScript">  function ihop(url) {  location.href=url;  }  </SCRIPT><table><tr><td>Model made for</td><td>Homo sapiens, Rattus norvegicus, Mus musculus</td></tr></table> <h2>About the matching model:</h2><p><a href="http://www.ncbi.nlm.nih.gov/gene/7490" target="_blank">Gene 7490 at NCBI</a></p><h3>iHOP says (Homo sapiens):</h3>Frequency and heritability of <A style="color: #0199CC; text-decoration: underline; font-weight: bold;" href="javascript:if(!window.ihop) { window.location.href='http://www.ihop-net.org/UniPub/iHOP/go?ID1=93117'; } else { ihop('http://www.ihop-net.org/UniPub/iHOP/go?ID1=93117'); } " onmouseover="window.status='iHOP - Information Hyperlinked over Proteins'; return true;" onmouseout="window.status=''; return true;">     WT1</A> mutations in nonsyndromic <SPAN style="color: #e0b50b; text-decoration: none; font-weight: bold;">     Wilms' tumor</SPAN> patients: a UK Children's Cancer Study Group Study.    The disease is caused by mutations that affect the <SPAN style="color: #e0b50b; text-decoration: none; font-weight: bold;">     zinc finger</SPAN> structure of the <SPAN style="color: #e0b50b; text-decoration: none; font-weight: bold;">     Wilms' tumor</SPAN> protein (<A style="color: #0199CC; text-decoration: underline; font-weight: bold;" href="javascript:if(!window.ihop) { window.location.href='http://www.ihop-net.org/UniPub/iHOP/go?ID1=93117'; } else { ihop('http://www.ihop-net.org/UniPub/iHOP/go?ID1=93117'); } " onmouseover="window.status='iHOP - Information Hyperlinked over Proteins'; return true;" onmouseout="window.status=''; return true;">     WT1</A>), but the mechanisms whereby these mutations result in glomerulosclerosis remain largely obscure.    A stable <SPAN style="color: #e0b50b; text-decoration: none; font-weight: bold;">     cell line</SPAN> was established from MCF10AT3B cells that ectopically expressed the <SPAN style="color: #e0b50b; text-decoration: none; font-weight: bold;">     Wilms' tumor</SPAN> suppressor, <A style="color: #0199CC; text-decoration: underline; font-weight: bold;" href="javascript:if(!window.ihop) { window.location.href='http://www.ihop-net.org/UniPub/iHOP/go?ID1=93117'; } else { ihop('http://www.ihop-net.org/UniPub/iHOP/go?ID1=93117'); } " onmouseover="window.status='iHOP - Information Hyperlinked over Proteins'; return true;" onmouseout="window.status=''; return true;">     WT1</A>.    <FONT size="-2"> <I>Content provided by </I><A href="javascript:if(!window.ihop) { window.location.href='http://www.ihop-net.org/UniPub/iHOP/index.html'; } else { ihop('http://www.ihop-net.org/UniPub/iHOP/index.html'); }" onmouseover="window.status='iHOP - Information Hyperlinked over Proteins'; return true;" onmouseout="window.status=''; return true;" style="text-decoration: underline; color:#0199CC;"><B>iHOP</B> - <I>Information Hyperlinked over Proteins</I></A>.</FONT><A href="http://www.ihop-net.org/UniPub/iHOP/index.html" onmouseover="window.status=''; return true;" onmouseout="window.status=''; return true;" style="text-decoration: none; color:#FFFFFF; ">.</A><A href="http://cbio.mskcc.org/~hoffmann/index.html" onmouseover="window.status=''; return true;" onmouseout="window.status=''; return true;" style="text-decoration: none; color:#FFFFFF; ">.</A>Entry for target species Mus musculus: Gene 22431<p><a href="http://www.ncbi.nlm.nih.gov/gene/22431" target="_blank">Gene 22431 at NCBI</a></p><h3>iHOP says (Mus musculus):</h3>Our results show that <A style="color: #0199CC; text-decoration: underline; font-weight: bold;" href="javascript:if(!window.ihop) { window.location.href='http://www.ihop-net.org/UniPub/iHOP/go?ID1=123097'; } else { ihop('http://www.ihop-net.org/UniPub/iHOP/go?ID1=123097'); } " onmouseover="window.status='iHOP - Information Hyperlinked over Proteins'; return true;" onmouseout="window.status=''; return true;">     nestin</A> is <SPAN style="color: #000000; text-decoration: none; font-weight: bold;">     expressed</SPAN> at different stages of kidney and cardiac development and suggest that its expression in these organs might be <SPAN style="color: #000000; text-decoration: none; font-weight: bold;">     regulated</SPAN> by the <SPAN style="color: #e0b50b; text-decoration: none; font-weight: bold;">     Wilms' tumor</SPAN> suppressor <A style="color: #0199CC; text-decoration: underline; font-weight: bold;" href="javascript:if(!window.ihop) { window.location.href='http://www.ihop-net.org/UniPub/iHOP/go?ID1=125969'; } else { ihop('http://www.ihop-net.org/UniPub/iHOP/go?ID1=125969'); } " onmouseover="window.status='iHOP - Information Hyperlinked over Proteins'; return true;" onmouseout="window.status=''; return true;">     Wt1</A>.    The <SPAN style="color: #e0b50b; text-decoration: none; font-weight: bold;">     Wilms' tumor</SPAN> suppressor <A style="color: #0199CC; text-decoration: underline; font-weight: bold;" href="javascript:if(!window.ihop) { window.location.href='http://www.ihop-net.org/UniPub/iHOP/go?ID1=93117'; } else { ihop('http://www.ihop-net.org/UniPub/iHOP/go?ID1=93117'); } " onmouseover="window.status='iHOP - Information Hyperlinked over Proteins'; return true;" onmouseout="window.status=''; return true;">          Wt1</A>     <SPAN style="color: #000000; text-decoration: none; font-weight: bold;">     activates</SPAN> transcription of the <A style="color: #0199CC; text-decoration: underline; font-weight: bold;" href="javascript:if(!window.ihop) { window.location.href='http://www.ihop-net.org/UniPub/iHOP/go?ID1=88018'; } else { ihop('http://www.ihop-net.org/UniPub/iHOP/go?ID1=88018'); } " onmouseover="window.status='iHOP - Information Hyperlinked over Proteins'; return true;" onmouseout="window.status=''; return true;">          erythropoietin receptor</A> in <SPAN style="color: #e0b50b; text-decoration: none; font-weight: bold;">     hematopoietic progenitor cells</SPAN>.        <SPAN style="color: #e0b50b; text-decoration: none; font-weight: bold;">     Intermediate filament</SPAN> protein <A style="color: #0199CC; text-decoration: underline; font-weight: bold;" href="javascript:if(!window.ihop) { window.location.href='http://www.ihop-net.org/UniPub/iHOP/go?ID1=123097'; } else { ihop('http://www.ihop-net.org/UniPub/iHOP/go?ID1=123097'); } " onmouseover="window.status='iHOP - Information Hyperlinked over Proteins'; return true;" onmouseout="window.status=''; return true;">     nestin</A> is <SPAN style="color: #000000; text-decoration: none; font-weight: bold;">     expressed</SPAN> in developing kidney and heart and might be <SPAN style="color: #000000; text-decoration: none; font-weight: bold;">     regulated</SPAN> by the <SPAN style="color: #e0b50b; text-decoration: none; font-weight: bold;">     Wilms' tumor</SPAN> suppressor <A style="color: #0199CC; text-decoration: underline; font-weight: bold;" href="javascript:if(!window.ihop) { window.location.href='http://www.ihop-net.org/UniPub/iHOP/go?ID1=125969'; } else { ihop('http://www.ihop-net.org/UniPub/iHOP/go?ID1=125969'); } " onmouseover="window.status='iHOP - Information Hyperlinked over Proteins'; return true;" onmouseout="window.status=''; return true;">     Wt1</A>.    <FONT size="-2"> <I>Content provided by </I><A href="javascript:if(!window.ihop) { window.location.href='http://www.ihop-net.org/UniPub/iHOP/index.html'; } else { ihop('http://www.ihop-net.org/UniPub/iHOP/index.html'); }" onmouseover="window.status='iHOP - Information Hyperlinked over Proteins'; return true;" onmouseout="window.status=''; return true;" style="text-decoration: underline; color:#0199CC;"><B>iHOP</B> - <I>Information Hyperlinked over Proteins</I></A>.</FONT><A href="http://www.ihop-net.org/UniPub/iHOP/index.html" onmouseover="window.status=''; return true;" onmouseout="window.status=''; return true;" style="text-decoration: none; color:#FFFFFF; ">.</A><A href="http://cbio.mskcc.org/~hoffmann/index.html" onmouseover="window.status=''; return true;" onmouseout="window.status=''; return true;" style="text-decoration: none; color:#FFFFFF; ">.</A><p><a href="http://www.ncbi.nlm.nih.gov/gene/24883" target="_blank">Gene 24883 at NCBI</a></p><h3>iHOP says (Rattus norvegicus):</h3>We investigated whether two <A style="color: #0199CC; text-decoration: underline; font-weight: bold;" href="javascript:if(!window.ihop) { window.location.href='http://www.ihop-net.org/UniPub/iHOP/go?ID1=93117'; } else { ihop('http://www.ihop-net.org/UniPub/iHOP/go?ID1=93117'); } " onmouseover="window.status='iHOP - Information Hyperlinked over Proteins'; return true;" onmouseout="window.status=''; return true;">          WT1</A> splice variants lacking or including a three-amino-acid (KTS) insertion between the third and fourth <SPAN style="color: #e0b50b; text-decoration: none; font-weight: bold;">     zinc finger</SPAN> in the DNA-<SPAN style="color: #000000; text-decoration: none; font-weight: bold;">     binding</SPAN> domain could <SPAN style="color: #000000; text-decoration: none; font-weight: bold;">     repress</SPAN> the <A style="color: #0199CC; text-decoration: underline; font-weight: bold;" href="javascript:if(!window.ihop) { window.location.href='http://www.ihop-net.org/UniPub/iHOP/go?ID1=89524'; } else { ihop('http://www.ihop-net.org/UniPub/iHOP/go?ID1=89524'); } " onmouseover="window.status='iHOP - Information Hyperlinked over Proteins'; return true;" onmouseout="window.status=''; return true;">     IR</A> promoter <SPAN style="color: #e0b50b; text-decoration: none; font-weight: bold;">     in vitro</SPAN>.    Finally, ectopic expression of <A style="color: #0199CC; text-decoration: underline; font-weight: bold;" href="javascript:if(!window.ihop) { window.location.href='http://www.ihop-net.org/UniPub/iHOP/go?ID1=93117'; } else { ihop('http://www.ihop-net.org/UniPub/iHOP/go?ID1=93117'); } " onmouseover="window.status='iHOP - Information Hyperlinked over Proteins'; return true;" onmouseout="window.status=''; return true;">          WT1</A> attenuated <SPAN style="color: #e0b50b; text-decoration: none; font-weight: bold;">     apoptosis</SPAN>, and coexpression of <A style="color: #0199CC; text-decoration: underline; font-weight: bold;" href="javascript:if(!window.ihop) { window.location.href='http://www.ihop-net.org/UniPub/iHOP/go?ID1=90828'; } else { ihop('http://www.ihop-net.org/UniPub/iHOP/go?ID1=90828'); } " onmouseover="window.status='iHOP - Information Hyperlinked over Proteins'; return true;" onmouseout="window.status=''; return true;">          Par-4</A> but not a                          leucine zipperless mutant of <A style="color: #0199CC; text-decoration: underline; font-weight: bold;" href="javascript:if(!window.ihop) { window.location.href='http://www.ihop-net.org/UniPub/iHOP/go?ID1=323173'; } else { ihop('http://www.ihop-net.org/UniPub/iHOP/go?ID1=323173'); } " onmouseover="window.status='iHOP - Information Hyperlinked over Proteins'; return true;" onmouseout="window.status=''; return true;">          Par-4</A> rescued the cells from the antiapoptotic <SPAN style="color: #000000; text-decoration: none; font-weight: bold;">     effect</SPAN> of <A style="color: #0199CC; text-decoration: underline; font-weight: bold;" href="javascript:if(!window.ihop) { window.location.href='http://www.ihop-net.org/UniPub/iHOP/go?ID1=93117'; } else { ihop('http://www.ihop-net.org/UniPub/iHOP/go?ID1=93117'); } " onmouseover="window.status='iHOP - Information Hyperlinked over Proteins'; return true;" onmouseout="window.status=''; return true;">          WT1</A>.    Deletional mapping indicated that distinct regions of the <A style="color: #0199CC; text-decoration: underline; font-weight: bold;" href="javascript:if(!window.ihop) { window.location.href='http://www.ihop-net.org/UniPub/iHOP/go?ID1=89524'; } else { ihop('http://www.ihop-net.org/UniPub/iHOP/go?ID1=89524'); } " onmouseover="window.status='iHOP - Information Hyperlinked over Proteins'; return true;" onmouseout="window.status=''; return true;">     IR</A> promoter <SPAN style="color: #000000; text-decoration: none; font-weight: bold;">     mediated</SPAN> the <SPAN style="color: #000000; text-decoration: none; font-weight: bold;">     effects</SPAN> of the two isoforms and DNaseI footprint analysis identified potential <A style="color: #0199CC; text-decoration: underline; font-weight: bold;" href="javascript:if(!window.ihop) { window.location.href='http://www.ihop-net.org/UniPub/iHOP/go?ID1=93117'; } else { ihop('http://www.ihop-net.org/UniPub/iHOP/go?ID1=93117'); } " onmouseover="window.status='iHOP - Information Hyperlinked over Proteins'; return true;" onmouseout="window.status=''; return true;">          WT1</A>     <SPAN style="color: #e0b50b; text-decoration: none; font-weight: bold;">     binding sites</SPAN> within these regions.    <FONT size="-2"> <I>Content provided by </I><A href="javascript:if(!window.ihop) { window.location.href='http://www.ihop-net.org/UniPub/iHOP/index.html'; } else { ihop('http://www.ihop-net.org/UniPub/iHOP/index.html'); }" onmouseover="window.status='iHOP - Information Hyperlinked over Proteins'; return true;" onmouseout="window.status=''; return true;" style="text-decoration: underline; color:#0199CC;"><B>iHOP</B> - <I>Information Hyperlinked over Proteins</I></A>.</FONT><A href="http://www.ihop-net.org/UniPub/iHOP/index.html" onmouseover="window.status=''; return true;" onmouseout="window.status=''; return true;" style="text-decoration: none; color:#FFFFFF; ">.</A><A href="http://cbio.mskcc.org/~hoffmann/index.html" onmouseover="window.status=''; return true;" onmouseout="window.status=''; return true;" style="text-decoration: none; color:#FFFFFF; ">.</A><A href="javascript:if(!window.ihop) { window.location.href='http://www.ihop-net.org/UniPub/iHOP/index.html'; } else { ihop('http://www.ihop-net.org/UniPub/iHOP/index.html'); }" onmouseover="window.status='iHOP - Information Hyperlinked over Proteins'; return true;" onmouseout="window.status=''; return true;"><IMG src="http://www.ihop-net.org/UniPub/html/img/hop/for_ref/iHOP_logo_50pc.png" border="0" align="left"/></A><hr /><h3>STRING says (Homo sapiens):</h3><p>Wilms' tumor protein (WT33); Potential role in transcriptional regulation. Recognizes and binds to the DNA sequence 5'-CGCCCCCGC-3'</p>Entry for target species Mus musculus: Gene 22431<h3>STRING says (Mus musculus):</h3><p>Wilms tumor homolog; Potential role in transcriptional regulation. Recognizes and binds to the DNA sequence 5'-CGCCCCCGC-3'</p><h3>STRING says (Rattus norvegicus):</h3><p>Wilms' tumor protein homolog; Potential role in transcriptional regulation. Recognizes and binds to the DNA sequence 5'-CGCCCCCGC-3'</p>
chr17	35642931	35642941	[@CKROX-40:8bp]	947	-	CKROX	<SCRIPT Language="JavaScript">  function ihop(url) {  location.href=url;  }  </SCRIPT><table><tr><td>Model made for</td><td>Homo sapiens, Oryctolagus cuniculus, Mus musculus, taxonomic class Mammalia</td></tr></table> <h2>About the matching model:</h2>Entry for target species Mus musculus: Gene 22724<p><a href="http://www.ncbi.nlm.nih.gov/gene/22724" target="_blank">Gene 22724 at NCBI</a></p><h3>iHOP says (Mus musculus):</h3>In mice in which expression of the                          tyrosine kinase Zap70 and thereby TCR signaling were impaired selectively in SP thymocytes, <A style="color: #0199CC; text-decoration: underline; font-weight: bold;" href="javascript:if(!window.ihop) { window.location.href='http://www.ihop-net.org/UniPub/iHOP/go?ID1=148704'; } else { ihop('http://www.ihop-net.org/UniPub/iHOP/go?ID1=148704'); } " onmouseover="window.status='iHOP - Information Hyperlinked over Proteins'; return true;" onmouseout="window.status=''; return true;">     MHC-II</A>-signaled CD4+ 8- thymocytes <SPAN style="color: #000000; text-decoration: none; font-weight: bold;">     expressed</SPAN> perforin and Runx3 and failed to <SPAN style="color: #000000; text-decoration: none; font-weight: bold;">     up-regulate</SPAN> the CD4 marker <A style="color: #0199CC; text-decoration: underline; font-weight: bold;" href="javascript:if(!window.ihop) { window.location.href='http://www.ihop-net.org/UniPub/iHOP/go?ID1=126061'; } else { ihop('http://www.ihop-net.org/UniPub/iHOP/go?ID1=126061'); } " onmouseover="window.status='iHOP - Information Hyperlinked over Proteins'; return true;" onmouseout="window.status=''; return true;">     Thpok</A>.    The inappropriate expression of <A style="color: #0199CC; text-decoration: underline; font-weight: bold;" href="javascript:if(!window.ihop) { window.location.href='http://www.ihop-net.org/UniPub/iHOP/go?ID1=121901'; } else { ihop('http://www.ihop-net.org/UniPub/iHOP/go?ID1=121901'); } " onmouseover="window.status='iHOP - Information Hyperlinked over Proteins'; return true;" onmouseout="window.status=''; return true;">          IFN-gamma</A> by <A style="color: #0199CC; text-decoration: underline; font-weight: bold;" href="javascript:if(!window.ihop) { window.location.href='http://www.ihop-net.org/UniPub/iHOP/go?ID1=126061'; } else { ihop('http://www.ihop-net.org/UniPub/iHOP/go?ID1=126061'); } " onmouseover="window.status='iHOP - Information Hyperlinked over Proteins'; return true;" onmouseout="window.status=''; return true;">     Zbtb7b</A>-deficient CD4+ <SPAN style="color: #e0b50b; text-decoration: none; font-weight: bold;">     T cells</SPAN> required the activities of Eomesodermin and Runx transcription factors.    Expression of the transcription factor <A style="color: #0199CC; text-decoration: underline; font-weight: bold;" href="javascript:if(!window.ihop) { window.location.href='http://www.ihop-net.org/UniPub/iHOP/go?ID1=126061'; } else { ihop('http://www.ihop-net.org/UniPub/iHOP/go?ID1=126061'); } " onmouseover="window.status='iHOP - Information Hyperlinked over Proteins'; return true;" onmouseout="window.status=''; return true;">     cKrox</A> in peripheral CD8 <SPAN style="color: #e0b50b; text-decoration: none; font-weight: bold;">     T cells</SPAN> reveals substantial postthymic plasticity in CD4-CD8 lineage differentiation.    <FONT size="-2"> <I>Content provided by </I><A href="javascript:if(!window.ihop) { window.location.href='http://www.ihop-net.org/UniPub/iHOP/index.html'; } else { ihop('http://www.ihop-net.org/UniPub/iHOP/index.html'); }" onmouseover="window.status='iHOP - Information Hyperlinked over Proteins'; return true;" onmouseout="window.status=''; return true;" style="text-decoration: underline; color:#0199CC;"><B>iHOP</B> - <I>Information Hyperlinked over Proteins</I></A>.</FONT><A href="http://www.ihop-net.org/UniPub/iHOP/index.html" onmouseover="window.status=''; return true;" onmouseout="window.status=''; return true;" style="text-decoration: none; color:#FFFFFF; ">.</A><A href="http://cbio.mskcc.org/~hoffmann/index.html" onmouseover="window.status=''; return true;" onmouseout="window.status=''; return true;" style="text-decoration: none; color:#FFFFFF; ">.</A><p><a href="http://www.ncbi.nlm.nih.gov/gene/51043" target="_blank">Gene 51043 at NCBI</a></p><h3>iHOP says (Homo sapiens):</h3>The binding of <A style="color: #0199CC; text-decoration: underline; font-weight: bold;" href="javascript:if(!window.ihop) { window.location.href='http://www.ihop-net.org/UniPub/iHOP/go?ID1=99140'; } else { ihop('http://www.ihop-net.org/UniPub/iHOP/go?ID1=99140'); } " onmouseover="window.status='iHOP - Information Hyperlinked over Proteins'; return true;" onmouseout="window.status=''; return true;">     c-Krox</A> to a site located at approximately -248 to -230 in the human <A style="color: #0199CC; text-decoration: underline; font-weight: bold;" href="javascript:if(!window.ihop) { window.location.href='http://www.ihop-net.org/UniPub/iHOP/go?ID1=119691'; } else { ihop('http://www.ihop-net.org/UniPub/iHOP/go?ID1=119691'); } " onmouseover="window.status='iHOP - Information Hyperlinked over Proteins'; return true;" onmouseout="window.status=''; return true;">     biglycan</A> promoter was confirmed by using extracts from <SPAN style="color: #e0b50b; text-decoration: none; font-weight: bold;">     COS cells</SPAN>     <SPAN style="color: #000000; text-decoration: none; font-weight: bold;">     expressing</SPAN> recombinant human <A style="color: #0199CC; text-decoration: underline; font-weight: bold;" href="javascript:if(!window.ihop) { window.location.href='http://www.ihop-net.org/UniPub/iHOP/go?ID1=99140'; } else { ihop('http://www.ihop-net.org/UniPub/iHOP/go?ID1=99140'); } " onmouseover="window.status='iHOP - Information Hyperlinked over Proteins'; return true;" onmouseout="window.status=''; return true;">     c-Krox</A>.    The proportion of <SPAN style="color: #e0b50b; text-decoration: none; font-weight: bold;">     B cells</SPAN> is larger than that of <SPAN style="color: #e0b50b; text-decoration: none; font-weight: bold;">     T cells</SPAN> and <A style="color: #0199CC; text-decoration: underline; font-weight: bold;" href="javascript:if(!window.ihop) { window.location.href='http://www.ihop-net.org/UniPub/iHOP/go?ID1=99140'; } else { ihop('http://www.ihop-net.org/UniPub/iHOP/go?ID1=99140'); } " onmouseover="window.status='iHOP - Information Hyperlinked over Proteins'; return true;" onmouseout="window.status=''; return true;">     Th</A> cells occur in larger numbers than T cytotoxic cells.    OBJECTIVE: To review host response in <SPAN style="color: #e0b50b; text-decoration: none; font-weight: bold;">     periodontitis</SPAN> with respect to cellular composition of lesions, <SPAN style="color: #e0b50b; text-decoration: none; font-weight: bold;">     T cell</SPAN> receptor <A style="color: #0199CC; text-decoration: underline; font-weight: bold;" href="javascript:if(!window.ihop) { window.location.href='http://www.ihop-net.org/UniPub/iHOP/go?ID1=86996'; } else { ihop('http://www.ihop-net.org/UniPub/iHOP/go?ID1=86996'); } " onmouseover="window.status='iHOP - Information Hyperlinked over Proteins'; return true;" onmouseout="window.status=''; return true;">          (TCR) gene</A> expression, cytokine profiles of T-helper (<A style="color: #0199CC; text-decoration: underline; font-weight: bold;" href="javascript:if(!window.ihop) { window.location.href='http://www.ihop-net.org/UniPub/iHOP/go?ID1=99140'; } else { ihop('http://www.ihop-net.org/UniPub/iHOP/go?ID1=99140'); } " onmouseover="window.status='iHOP - Information Hyperlinked over Proteins'; return true;" onmouseout="window.status=''; return true;">     Th</A>) cells and autoimmune components.    <FONT size="-2"> <I>Content provided by </I><A href="javascript:if(!window.ihop) { window.location.href='http://www.ihop-net.org/UniPub/iHOP/index.html'; } else { ihop('http://www.ihop-net.org/UniPub/iHOP/index.html'); }" onmouseover="window.status='iHOP - Information Hyperlinked over Proteins'; return true;" onmouseout="window.status=''; return true;" style="text-decoration: underline; color:#0199CC;"><B>iHOP</B> - <I>Information Hyperlinked over Proteins</I></A>.</FONT><A href="http://www.ihop-net.org/UniPub/iHOP/index.html" onmouseover="window.status=''; return true;" onmouseout="window.status=''; return true;" style="text-decoration: none; color:#FFFFFF; ">.</A><A href="http://cbio.mskcc.org/~hoffmann/index.html" onmouseover="window.status=''; return true;" onmouseout="window.status=''; return true;" style="text-decoration: none; color:#FFFFFF; ">.</A><A href="javascript:if(!window.ihop) { window.location.href='http://www.ihop-net.org/UniPub/iHOP/index.html'; } else { ihop('http://www.ihop-net.org/UniPub/iHOP/index.html'); }" onmouseover="window.status='iHOP - Information Hyperlinked over Proteins'; return true;" onmouseout="window.status=''; return true;"><IMG src="http://www.ihop-net.org/UniPub/html/img/hop/for_ref/iHOP_logo_50pc.png" border="0" align="left"/></A><hr />Entry for target species Mus musculus: Gene 22724<h3>STRING says (Mus musculus):</h3><p>zinc finger and BTB domain containing 7B; Transcription regulator that acts as a key regulator of lineage commitment of immature T-cell precursors. Necessary and sufficient for commitment of CD4 lineage, while its absence causes CD8 commitment. Development of immature T-cell precursors (thymocytes) to either the CD4 helper or CD8 killer T-cell lineages correlates precisely with their T-cell receptor specificity for major histocompatibility complex class II or class I molecules, respectively. Transcriptional repressor of the collagen COL1A1 and COL1A2 genes. May also function as a repre [...] </p><h3>STRING says (Homo sapiens):</h3><p>Zinc finger and BTB domain-containing protein 7B (Zinc finger protein 67 homolog) (Zfp-67) (Zinc finger protein Th-POK) (T-helper-inducing POZ/Krueppel-like factor) (Krueppel-related zinc finger protein cKrox) (hcKrox) (Zinc finger and BTB domain-containi; Transcription regulator that acts as a key regulator of lineage commitment of immature T-cell precursors. Necessary and sufficient for commitment of CD4 lineage, while its absence causes CD8 commitment. Development of immature T-cell precursors (thymocytes) to either the CD4 helper or CD8 killer T-cell lineages correlates precisely w [...] </p>
chr17	35642962	35642969	[@ETS1-78:5bp]	807	-	ETS1	<SCRIPT Language="JavaScript">  function ihop(url) {  location.href=url;  }  </SCRIPT><table><tr><td>Model made for</td><td>Homo sapiens</td></tr></table> <h2>About the matching model:</h2><p><a href="http://www.ncbi.nlm.nih.gov/gene/2113" target="_blank">Gene 2113 at NCBI</a></p><h3>iHOP says (Homo sapiens):</h3>Clinical implications of expression of <A style="color: #0199CC; text-decoration: underline; font-weight: bold;" href="javascript:if(!window.ihop) { window.location.href='http://www.ihop-net.org/UniPub/iHOP/go?ID1=88067'; } else { ihop('http://www.ihop-net.org/UniPub/iHOP/go?ID1=88067'); } " onmouseover="window.status='iHOP - Information Hyperlinked over Proteins'; return true;" onmouseout="window.status=''; return true;">     ETS-1</A> in relation to angiogenesis in <SPAN style="color: #e0b50b; text-decoration: none; font-weight: bold;">     ovarian cancers</SPAN>.    Both <A style="color: #0199CC; text-decoration: underline; font-weight: bold;" href="javascript:if(!window.ihop) { window.location.href='http://www.ihop-net.org/UniPub/iHOP/go?ID1=88067'; } else { ihop('http://www.ihop-net.org/UniPub/iHOP/go?ID1=88067'); } " onmouseover="window.status='iHOP - Information Hyperlinked over Proteins'; return true;" onmouseout="window.status=''; return true;">     ETS-1</A> histoscores and ets-1 mRNA levels increased with the progression of <SPAN style="color: #e0b50b; text-decoration: none; font-weight: bold;">     ovarian cancers</SPAN>.    This result prompted us to study whether <A style="color: #0199CC; text-decoration: underline; font-weight: bold;" href="javascript:if(!window.ihop) { window.location.href='http://www.ihop-net.org/UniPub/iHOP/go?ID1=88067'; } else { ihop('http://www.ihop-net.org/UniPub/iHOP/go?ID1=88067'); } " onmouseover="window.status='iHOP - Information Hyperlinked over Proteins'; return true;" onmouseout="window.status=''; return true;">     ETS-1</A> works as an angiogenic mediator in <SPAN style="color: #e0b50b; text-decoration: none; font-weight: bold;">     ovarian cancers</SPAN>.    <FONT size="-2"> <I>Content provided by </I><A href="javascript:if(!window.ihop) { window.location.href='http://www.ihop-net.org/UniPub/iHOP/index.html'; } else { ihop('http://www.ihop-net.org/UniPub/iHOP/index.html'); }" onmouseover="window.status='iHOP - Information Hyperlinked over Proteins'; return true;" onmouseout="window.status=''; return true;" style="text-decoration: underline; color:#0199CC;"><B>iHOP</B> - <I>Information Hyperlinked over Proteins</I></A>.</FONT><A href="http://www.ihop-net.org/UniPub/iHOP/index.html" onmouseover="window.status=''; return true;" onmouseout="window.status=''; return true;" style="text-decoration: none; color:#FFFFFF; ">.</A><A href="http://cbio.mskcc.org/~hoffmann/index.html" onmouseover="window.status=''; return true;" onmouseout="window.status=''; return true;" style="text-decoration: none; color:#FFFFFF; ">.</A><A href="javascript:if(!window.ihop) { window.location.href='http://www.ihop-net.org/UniPub/iHOP/index.html'; } else { ihop('http://www.ihop-net.org/UniPub/iHOP/index.html'); }" onmouseover="window.status='iHOP - Information Hyperlinked over Proteins'; return true;" onmouseout="window.status=''; return true;"><IMG src="http://www.ihop-net.org/UniPub/html/img/hop/for_ref/iHOP_logo_50pc.png" border="0" align="left"/></A><hr /><h3>STRING says (Homo sapiens):</h3><p>C-ets-1 protein (p54); Transcription factor</p><h2>Model's TFs' homologs in target species Mus musculus:</h2>23871<p><a href="http://www.ncbi.nlm.nih.gov/gene/23871" target="_blank">Gene 23871 at NCBI</a></p><h3>iHOP says:</h3>In conclusion, <A style="color: #0199CC; text-decoration: underline; font-weight: bold;" href="javascript:if(!window.ihop) { window.location.href='http://www.ihop-net.org/UniPub/iHOP/go?ID1=313185'; } else { ihop('http://www.ihop-net.org/UniPub/iHOP/go?ID1=313185'); } " onmouseover="window.status='iHOP - Information Hyperlinked over Proteins'; return true;" onmouseout="window.status=''; return true;">     VEGF</A>     <SPAN style="color: #000000; text-decoration: none; font-weight: bold;">     induces</SPAN>     <A style="color: #0199CC; text-decoration: underline; font-weight: bold;" href="javascript:if(!window.ihop) { window.location.href='http://www.ihop-net.org/UniPub/iHOP/go?ID1=126150'; } else { ihop('http://www.ihop-net.org/UniPub/iHOP/go?ID1=126150'); } " onmouseover="window.status='iHOP - Information Hyperlinked over Proteins'; return true;" onmouseout="window.status=''; return true;">     Ets-1</A> expression in bovine retinal <SPAN style="color: #e0b50b; text-decoration: none; font-weight: bold;">     endothelial cells</SPAN> and its expression is protein kinase C/ERK pathway-dependent.    We further show that <A style="color: #0199CC; text-decoration: underline; font-weight: bold;" href="javascript:if(!window.ihop) { window.location.href='http://www.ihop-net.org/UniPub/iHOP/go?ID1=126150'; } else { ihop('http://www.ihop-net.org/UniPub/iHOP/go?ID1=126150'); } " onmouseover="window.status='iHOP - Information Hyperlinked over Proteins'; return true;" onmouseout="window.status=''; return true;">     Ets1</A>     <SPAN style="color: #000000; text-decoration: none; font-weight: bold;">     promotes</SPAN> expression of <A style="color: #0199CC; text-decoration: underline; font-weight: bold;" href="javascript:if(!window.ihop) { window.location.href='http://www.ihop-net.org/UniPub/iHOP/go?ID1=119870'; } else { ihop('http://www.ihop-net.org/UniPub/iHOP/go?ID1=119870'); } " onmouseover="window.status='iHOP - Information Hyperlinked over Proteins'; return true;" onmouseout="window.status=''; return true;">     Runx3</A>, a transcription factor important for CD8 <SPAN style="color: #e0b50b; text-decoration: none; font-weight: bold;">     T cell</SPAN> differentiation and the cessation of Cd4 <SPAN style="color: #e0b50b; text-decoration: none; font-weight: bold;">     gene expression</SPAN>.    Functional relevance was demonstrated through mutations in the <A style="color: #0199CC; text-decoration: underline; font-weight: bold;" href="javascript:if(!window.ihop) { window.location.href='http://www.ihop-net.org/UniPub/iHOP/go?ID1=126150'; } else { ihop('http://www.ihop-net.org/UniPub/iHOP/go?ID1=126150'); } " onmouseover="window.status='iHOP - Information Hyperlinked over Proteins'; return true;" onmouseout="window.status=''; return true;">     Ets-1</A> and <A style="color: #0199CC; text-decoration: underline; font-weight: bold;" href="javascript:if(!window.ihop) { window.location.href='http://www.ihop-net.org/UniPub/iHOP/go?ID1=119864'; } else { ihop('http://www.ihop-net.org/UniPub/iHOP/go?ID1=119864'); } " onmouseover="window.status='iHOP - Information Hyperlinked over Proteins'; return true;" onmouseout="window.status=''; return true;">     Runx2</A> consensus <SPAN style="color: #000000; text-decoration: none; font-weight: bold;">          binding sites</SPAN> resulting in &gt;60% decrease in <A style="color: #0199CC; text-decoration: underline; font-weight: bold;" href="javascript:if(!window.ihop) { window.location.href='http://www.ihop-net.org/UniPub/iHOP/go?ID1=124842'; } else { ihop('http://www.ihop-net.org/UniPub/iHOP/go?ID1=124842'); } " onmouseover="window.status='iHOP - Information Hyperlinked over Proteins'; return true;" onmouseout="window.status=''; return true;">          OPN</A> transcription.    <FONT size="-2"> <I>Content provided by </I><A href="javascript:if(!window.ihop) { window.location.href='http://www.ihop-net.org/UniPub/iHOP/index.html'; } else { ihop('http://www.ihop-net.org/UniPub/iHOP/index.html'); }" onmouseover="window.status='iHOP - Information Hyperlinked over Proteins'; return true;" onmouseout="window.status=''; return true;" style="text-decoration: underline; color:#0199CC;"><B>iHOP</B> - <I>Information Hyperlinked over Proteins</I></A>.</FONT><A href="http://www.ihop-net.org/UniPub/iHOP/index.html" onmouseover="window.status=''; return true;" onmouseout="window.status=''; return true;" style="text-decoration: none; color:#FFFFFF; ">.</A><A href="http://cbio.mskcc.org/~hoffmann/index.html" onmouseover="window.status=''; return true;" onmouseout="window.status=''; return true;" style="text-decoration: none; color:#FFFFFF; ">.</A><A href="javascript:if(!window.ihop) { window.location.href='http://www.ihop-net.org/UniPub/iHOP/index.html'; } else { ihop('http://www.ihop-net.org/UniPub/iHOP/index.html'); }" onmouseover="window.status='iHOP - Information Hyperlinked over Proteins'; return true;" onmouseout="window.status=''; return true;"><IMG src="http://www.ihop-net.org/UniPub/html/img/hop/for_ref/iHOP_logo_50pc.png" border="0" align="left"/></A><hr /><h3>STRING says:</h3><p>E26 avian leukemia oncogene 1, 5' domain; Transcription factor</p>
chr17	35642963	35642970	[@TEF1+79:5bp]	808	+	TEF1	<SCRIPT Language="JavaScript">  function ihop(url) {  location.href=url;  }  </SCRIPT><table><tr><td>Model made for</td><td>Homo sapiens, Mus musculus, Rattus norvegicus</td></tr></table> <h2>About the matching model:</h2>Entry for target species Mus musculus: Gene 21676<p><a href="http://www.ncbi.nlm.nih.gov/gene/21676" target="_blank">Gene 21676 at NCBI</a></p><h3>iHOP says (Mus musculus):</h3>However, the mechanism whereby <A style="color: #0199CC; text-decoration: underline; font-weight: bold;" href="javascript:if(!window.ihop) { window.location.href='http://www.ihop-net.org/UniPub/iHOP/go?ID1=152003'; } else { ihop('http://www.ihop-net.org/UniPub/iHOP/go?ID1=152003'); } " onmouseover="window.status='iHOP - Information Hyperlinked over Proteins'; return true;" onmouseout="window.status=''; return true;">     Vgl-2</A>     <SPAN style="color: #000000; text-decoration: none; font-weight: bold;">     regulates</SPAN>     <A style="color: #0199CC; text-decoration: underline; font-weight: bold;" href="javascript:if(!window.ihop) { window.location.href='http://www.ihop-net.org/UniPub/iHOP/go?ID1=125476'; } else { ihop('http://www.ihop-net.org/UniPub/iHOP/go?ID1=125476'); } " onmouseover="window.status='iHOP - Information Hyperlinked over Proteins'; return true;" onmouseout="window.status=''; return true;">     TEF-1</A> factors and the requirement for <A style="color: #0199CC; text-decoration: underline; font-weight: bold;" href="javascript:if(!window.ihop) { window.location.href='http://www.ihop-net.org/UniPub/iHOP/go?ID1=152003'; } else { ihop('http://www.ihop-net.org/UniPub/iHOP/go?ID1=152003'); } " onmouseover="window.status='iHOP - Information Hyperlinked over Proteins'; return true;" onmouseout="window.status=''; return true;">     Vgl-2</A> for muscle-specific <SPAN style="color: #e0b50b; text-decoration: none; font-weight: bold;">     gene expression</SPAN> were not known.    Because <A style="color: #0199CC; text-decoration: underline; font-weight: bold;" href="javascript:if(!window.ihop) { window.location.href='http://www.ihop-net.org/UniPub/iHOP/go?ID1=125476'; } else { ihop('http://www.ihop-net.org/UniPub/iHOP/go?ID1=125476'); } " onmouseover="window.status='iHOP - Information Hyperlinked over Proteins'; return true;" onmouseout="window.status=''; return true;">          TEAD</A>-dependent transcription was limited by <A style="color: #0199CC; text-decoration: underline; font-weight: bold;" href="javascript:if(!window.ihop) { window.location.href='http://www.ihop-net.org/UniPub/iHOP/go?ID1=125993'; } else { ihop('http://www.ihop-net.org/UniPub/iHOP/go?ID1=125993'); } " onmouseover="window.status='iHOP - Information Hyperlinked over Proteins'; return true;" onmouseout="window.status=''; return true;">          YAP65</A>, and <A style="color: #0199CC; text-decoration: underline; font-weight: bold;" href="javascript:if(!window.ihop) { window.location.href='http://www.ihop-net.org/UniPub/iHOP/go?ID1=125993'; } else { ihop('http://www.ihop-net.org/UniPub/iHOP/go?ID1=125993'); } " onmouseover="window.status='iHOP - Information Hyperlinked over Proteins'; return true;" onmouseout="window.status=''; return true;">          YAP65</A> also binds Src/Yes protein                          tyrosine kinases, we propose that <A style="color: #0199CC; text-decoration: underline; font-weight: bold;" href="javascript:if(!window.ihop) { window.location.href='http://www.ihop-net.org/UniPub/iHOP/go?ID1=125993'; } else { ihop('http://www.ihop-net.org/UniPub/iHOP/go?ID1=125993'); } " onmouseover="window.status='iHOP - Information Hyperlinked over Proteins'; return true;" onmouseout="window.status=''; return true;">          YAP65</A>     <SPAN style="color: #000000; text-decoration: none; font-weight: bold;">     regulates</SPAN>     <A style="color: #0199CC; text-decoration: underline; font-weight: bold;" href="javascript:if(!window.ihop) { window.location.href='http://www.ihop-net.org/UniPub/iHOP/go?ID1=125476'; } else { ihop('http://www.ihop-net.org/UniPub/iHOP/go?ID1=125476'); } " onmouseover="window.status='iHOP - Information Hyperlinked over Proteins'; return true;" onmouseout="window.status=''; return true;">          TEAD</A>-dependent transcription in response to mitogenic signals.    Our data therefore show that <A style="color: #0199CC; text-decoration: underline; font-weight: bold;" href="javascript:if(!window.ihop) { window.location.href='http://www.ihop-net.org/UniPub/iHOP/go?ID1=126354'; } else { ihop('http://www.ihop-net.org/UniPub/iHOP/go?ID1=126354'); } " onmouseover="window.status='iHOP - Information Hyperlinked over Proteins'; return true;" onmouseout="window.status=''; return true;">     p38</A> MAPKs <SPAN style="color: #000000; text-decoration: none; font-weight: bold;">     regulate</SPAN>     <A style="color: #0199CC; text-decoration: underline; font-weight: bold;" href="javascript:if(!window.ihop) { window.location.href='http://www.ihop-net.org/UniPub/iHOP/go?ID1=125476'; } else { ihop('http://www.ihop-net.org/UniPub/iHOP/go?ID1=125476'); } " onmouseover="window.status='iHOP - Information Hyperlinked over Proteins'; return true;" onmouseout="window.status=''; return true;">     TEF-1</A> and C/EBPbeta transcriptional activity in the absence of environmental stress and suggests a role for <A style="color: #0199CC; text-decoration: underline; font-weight: bold;" href="javascript:if(!window.ihop) { window.location.href='http://www.ihop-net.org/UniPub/iHOP/go?ID1=126354'; } else { ihop('http://www.ihop-net.org/UniPub/iHOP/go?ID1=126354'); } " onmouseover="window.status='iHOP - Information Hyperlinked over Proteins'; return true;" onmouseout="window.status=''; return true;">     p38alpha</A> in the expression of <SPAN style="color: #e0b50b; text-decoration: none; font-weight: bold;">     extracellular matrix</SPAN> components that maintain organ architecture.    <FONT size="-2"> <I>Content provided by </I><A href="javascript:if(!window.ihop) { window.location.href='http://www.ihop-net.org/UniPub/iHOP/index.html'; } else { ihop('http://www.ihop-net.org/UniPub/iHOP/index.html'); }" onmouseover="window.status='iHOP - Information Hyperlinked over Proteins'; return true;" onmouseout="window.status=''; return true;" style="text-decoration: underline; color:#0199CC;"><B>iHOP</B> - <I>Information Hyperlinked over Proteins</I></A>.</FONT><A href="http://www.ihop-net.org/UniPub/iHOP/index.html" onmouseover="window.status=''; return true;" onmouseout="window.status=''; return true;" style="text-decoration: none; color:#FFFFFF; ">.</A><A href="http://cbio.mskcc.org/~hoffmann/index.html" onmouseover="window.status=''; return true;" onmouseout="window.status=''; return true;" style="text-decoration: none; color:#FFFFFF; ">.</A><A href="javascript:if(!window.ihop) { window.location.href='http://www.ihop-net.org/UniPub/iHOP/index.html'; } else { ihop('http://www.ihop-net.org/UniPub/iHOP/index.html'); }" onmouseover="window.status='iHOP - Information Hyperlinked over Proteins'; return true;" onmouseout="window.status=''; return true;"><IMG src="http://www.ihop-net.org/UniPub/html/img/hop/for_ref/iHOP_logo_50pc.png" border="0" align="left"/></A><hr />Entry for target species Mus musculus: Gene 21676<h3>STRING says (Mus musculus):</h3><p>TEA domain family member 1; Binds specifically and cooperatively to the SPH and GT- IIC "enhansons" (5'-GTGGAATGT-3') and activates transcription in vivo in a cell-specific manner. The activation function appears to be mediated by a limiting cell-specific transcriptional intermediary factor (TIF). Involved in cardiac development. Binds to the M-CAT motif</p>
[truncated: 896,668 more chars]
