# Supplementary material for: Visualization and Exploration of Conserved Regulatory Modules Using ReXSpecies 2
Source: BMC Evol Biol. 2011 Sep 24;11:267. doi: 10.1186/1471-2148-11-267 (PMC3203875; doi:10.1186/1471-2148-11-267)
Supplement: Additional file 4 — BED detail format file with the annotations for the SRR1 region. This file can be uploaded to UCSC. It contains all transcription factor binding site patterns found in the conserved murine SRR1 region near the Sox2 gene. All transcription factor binding sites are annotated with their STRING [31,32] and their iHOP [33,34] annotations, if available. [file 1471-2148-11-267-S4.TXT]

browser position chr3:34544983-34545430
track name="m7:vad1:s71:78_" type=bedDetail description="#1 bls=581@[Amniot,Percom]" visibility=3 color=38,153,0 useScore=1 db=mm9 url=http://www.ihop-net.org/UniPub/iHOP/in?syns_1=$$&ncbi_tax_id_1=10090 htmlUrl=http://bio.math-inf.uni-greifswald.de/rexspecies2/getFile/cached/1/p/f/pub/docs/rsDesc.html
chr3	34545319	34545336	[@PolyA-441:15bp]	856	-	PolyA	<table><tr><td>Model made for</td><td></td></tr></table> <h2>About the matching model:</h2><hr /><h2>Model's TFs' homologs in target species Mus musculus:</h2><hr />
chr3	34545320	34545329	[@PU1_SPI1:434:*bp]	859	+	PU1	<table><tr><td>Model made for</td><td>Homo sapiens, Mus musculus</td></tr></table> <h2>About the matching model:</h2><hr /><h2>Model's TFs' homologs in target species Mus musculus:</h2><hr />
track name="m9:vad1:s71:78_" type=bedDetail description="#2 !bls=549@[Amniot]" visibility=3 color=0,38,153 useScore=1 db=mm9 url=http://www.ihop-net.org/UniPub/iHOP/in?syns_1=$$&ncbi_tax_id_1=10090 htmlUrl=http://bio.math-inf.uni-greifswald.de/rexspecies2/getFile/cached/1/p/f/pub/docs/rsDesc.html
chr3	34545074	34545086	[@GATAX+101:10bp]	891	+	GATAX	<table><tr><td>Model made for</td><td>Homo sapiens, Xenopus laevis, Felis silvestris, Mus musculus, Gallus gallus</td></tr></table> <h2>About the matching model:</h2><hr /><h2>Model's TFs' homologs in target species Mus musculus:</h2><hr />
chr3	34545041	34545053	[@GATAX-68:10bp]	852	-	GATAX	<table><tr><td>Model made for</td><td>Homo sapiens, Xenopus laevis, Felis silvestris, Mus musculus, Gallus gallus</td></tr></table> <h2>About the matching model:</h2><hr /><h2>Model's TFs' homologs in target species Mus musculus:</h2><hr />
chr3	34545044	34545055	[@GATA-70:*bp]	836	-	GATA1	<SCRIPT Language="JavaScript">  function ihop(url) {  location.href=url;  }  </SCRIPT><table><tr><td>Model made for</td><td>Homo sapiens, Xenopus laevis, Mus musculus, Gallus gallus</td></tr></table> <h2>About the matching model:</h2><p><a href="http://www.ncbi.nlm.nih.gov/gene/2623" target="_blank">Gene 2623 at NCBI</a></p><h3>iHOP says (Homo sapiens):</h3>Mutations in <A style="color: #0199CC; text-decoration: underline; font-weight: bold;" href="javascript:if(!window.ihop) { window.location.href='http://www.ihop-net.org/UniPub/iHOP/go?ID1=88555'; } else { ihop('http://www.ihop-net.org/UniPub/iHOP/go?ID1=88555'); } " onmouseover="window.status='iHOP - Information Hyperlinked over Proteins'; return true;" onmouseout="window.status=''; return true;">     GATA1</A> have been reported in acute megakaryoblastic leukaemia in <SPAN style="color: #e0b50b; text-decoration: none; font-weight: bold;">     Down's syndrome</SPAN>.    We aimed to investigate changes in <A style="color: #0199CC; text-decoration: underline; font-weight: bold;" href="javascript:if(!window.ihop) { window.location.href='http://www.ihop-net.org/UniPub/iHOP/go?ID1=88555'; } else { ihop('http://www.ihop-net.org/UniPub/iHOP/go?ID1=88555'); } " onmouseover="window.status='iHOP - Information Hyperlinked over Proteins'; return true;" onmouseout="window.status=''; return true;">     GATA1</A> in patients with <SPAN style="color: #e0b50b; text-decoration: none; font-weight: bold;">     Down's syndrome</SPAN> and either transient myeloid disorder (n=10) or acute megakaryoblastic leukaemia (n=6).    Acquired mutations in <A style="color: #0199CC; text-decoration: underline; font-weight: bold;" href="javascript:if(!window.ihop) { window.location.href='http://www.ihop-net.org/UniPub/iHOP/go?ID1=88555'; } else { ihop('http://www.ihop-net.org/UniPub/iHOP/go?ID1=88555'); } " onmouseover="window.status='iHOP - Information Hyperlinked over Proteins'; return true;" onmouseout="window.status=''; return true;">     GATA1</A> in <SPAN style="color: #e0b50b; text-decoration: none; font-weight: bold;">     neonates</SPAN> with <SPAN style="color: #e0b50b; text-decoration: none; font-weight: bold;">     Down's syndrome</SPAN> with transient myeloid disorder.    <FONT size="-2"> <I>Content provided by </I><A href="javascript:if(!window.ihop) { window.location.href='http://www.ihop-net.org/UniPub/iHOP/index.html'; } else { ihop('http://www.ihop-net.org/UniPub/iHOP/index.html'); }" onmouseover="window.status='iHOP - Information Hyperlinked over Proteins'; return true;" onmouseout="window.status=''; return true;" style="text-decoration: underline; color:#0199CC;"><B>iHOP</B> - <I>Information Hyperlinked over Proteins</I></A>.</FONT><A href="http://www.ihop-net.org/UniPub/iHOP/index.html" onmouseover="window.status=''; return true;" onmouseout="window.status=''; return true;" style="text-decoration: none; color:#FFFFFF; ">.</A><A href="http://cbio.mskcc.org/~hoffmann/index.html" onmouseover="window.status=''; return true;" onmouseout="window.status=''; return true;" style="text-decoration: none; color:#FFFFFF; ">.</A><p><a href="http://www.ncbi.nlm.nih.gov/gene/396450" target="_blank">Gene 396450 at NCBI</a></p><h3>iHOP says (-):</h3>The <SPAN style="color: #e0b50b; text-decoration: none; font-weight: bold;">     enhancers</SPAN> contain <SPAN style="color: #e0b50b; text-decoration: none; font-weight: bold;">     binding sites</SPAN> for several ubiquitous and erythroid cell-specific nuclear proteins, including <A style="color: #0199CC; text-decoration: underline; font-weight: bold;" href="javascript:if(!window.ihop) { window.location.href='http://www.ihop-net.org/UniPub/iHOP/go?ID1=246580'; } else { ihop('http://www.ihop-net.org/UniPub/iHOP/go?ID1=246580'); } " onmouseover="window.status='iHOP - Information Hyperlinked over Proteins'; return true;" onmouseout="window.status=''; return true;">     GATA-1</A>, as demonstrated with <A style="color: #0199CC; text-decoration: underline; font-weight: bold;" href="javascript:if(!window.ihop) { window.location.href='http://www.ihop-net.org/UniPub/iHOP/go?ID1=246580'; } else { ihop('http://www.ihop-net.org/UniPub/iHOP/go?ID1=246580'); } " onmouseover="window.status='iHOP - Information Hyperlinked over Proteins'; return true;" onmouseout="window.status=''; return true;">     GATA-1</A>-specific antibodies.    Given the T-rich composition of the <A style="color: #0199CC; text-decoration: underline; font-weight: bold;" href="javascript:if(!window.ihop) { window.location.href='http://www.ihop-net.org/UniPub/iHOP/go?ID1=246580'; } else { ihop('http://www.ihop-net.org/UniPub/iHOP/go?ID1=246580'); } " onmouseover="window.status='iHOP - Information Hyperlinked over Proteins'; return true;" onmouseout="window.status=''; return true;">     GATA</A> DNA <SPAN style="color: #e0b50b; text-decoration: none; font-weight: bold;">     binding site</SPAN>, it is possible that thymine's unique 5-methyl group may mediate some of these hydrophobic contacts to increase the stability of binding.    We demonstrate that the cDNA encodes the specific <A style="color: #0199CC; text-decoration: underline; font-weight: bold;" href="javascript:if(!window.ihop) { window.location.href='http://www.ihop-net.org/UniPub/iHOP/go?ID1=246580'; } else { ihop('http://www.ihop-net.org/UniPub/iHOP/go?ID1=246580'); } " onmouseover="window.status='iHOP - Information Hyperlinked over Proteins'; return true;" onmouseout="window.status=''; return true;">     Eryf1</A> binding activity found in <SPAN style="color: #e0b50b; text-decoration: none; font-weight: bold;">     erythrocytes</SPAN>.    <FONT size="-2"> <I>Content provided by </I><A href="javascript:if(!window.ihop) { window.location.href='http://www.ihop-net.org/UniPub/iHOP/index.html'; } else { ihop('http://www.ihop-net.org/UniPub/iHOP/index.html'); }" onmouseover="window.status='iHOP - Information Hyperlinked over Proteins'; return true;" onmouseout="window.status=''; return true;" style="text-decoration: underline; color:#0199CC;"><B>iHOP</B> - <I>Information Hyperlinked over Proteins</I></A>.</FONT><A href="http://www.ihop-net.org/UniPub/iHOP/index.html" onmouseover="window.status=''; return true;" onmouseout="window.status=''; return true;" style="text-decoration: none; color:#FFFFFF; ">.</A><A href="http://cbio.mskcc.org/~hoffmann/index.html" onmouseover="window.status=''; return true;" onmouseout="window.status=''; return true;" style="text-decoration: none; color:#FFFFFF; ">.</A>Entry for target species Mus musculus: Gene 14460<p><a href="http://www.ncbi.nlm.nih.gov/gene/14460" target="_blank">Gene 14460 at NCBI</a></p><h3>iHOP says (Mus musculus):</h3>We previously reported that STAT1 expression was significantly downregulated in <A style="color: #0199CC; text-decoration: underline; font-weight: bold;" href="javascript:if(!window.ihop) { window.location.href='http://www.ihop-net.org/UniPub/iHOP/go?ID1=121192'; } else { ihop('http://www.ihop-net.org/UniPub/iHOP/go?ID1=121192'); } " onmouseover="window.status='iHOP - Information Hyperlinked over Proteins'; return true;" onmouseout="window.status=''; return true;">     Gata1</A>-knockdown murine <SPAN style="color: #e0b50b; text-decoration: none; font-weight: bold;">     megakaryocytes</SPAN>, which also have impaired terminal maturation.    Here, we show that GATA-2 is required for normal <SPAN style="color: #e0b50b; text-decoration: none; font-weight: bold;">     megakaryocyte</SPAN> development as well as aberrant megakaryopoiesis in <A style="color: #0199CC; text-decoration: underline; font-weight: bold;" href="javascript:if(!window.ihop) { window.location.href='http://www.ihop-net.org/UniPub/iHOP/go?ID1=121192'; } else { ihop('http://www.ihop-net.org/UniPub/iHOP/go?ID1=121192'); } " onmouseover="window.status='iHOP - Information Hyperlinked over Proteins'; return true;" onmouseout="window.status=''; return true;">     Gata1</A> mutant cells.    In contrast to <A style="color: #0199CC; text-decoration: underline; font-weight: bold;" href="javascript:if(!window.ihop) { window.location.href='http://www.ihop-net.org/UniPub/iHOP/go?ID1=121192'; } else { ihop('http://www.ihop-net.org/UniPub/iHOP/go?ID1=121192'); } " onmouseover="window.status='iHOP - Information Hyperlinked over Proteins'; return true;" onmouseout="window.status=''; return true;">     GATA-1</A> deficiency, however, <SPAN style="color: #e0b50b; text-decoration: none; font-weight: bold;">     megakaryocytes</SPAN> fail to develop in the absence of FOG.    <FONT size="-2"> <I>Content provided by </I><A href="javascript:if(!window.ihop) { window.location.href='http://www.ihop-net.org/UniPub/iHOP/index.html'; } else { ihop('http://www.ihop-net.org/UniPub/iHOP/index.html'); }" onmouseover="window.status='iHOP - Information Hyperlinked over Proteins'; return true;" onmouseout="window.status=''; return true;" style="text-decoration: underline; color:#0199CC;"><B>iHOP</B> - <I>Information Hyperlinked over Proteins</I></A>.</FONT><A href="http://www.ihop-net.org/UniPub/iHOP/index.html" onmouseover="window.status=''; return true;" onmouseout="window.status=''; return true;" style="text-decoration: none; color:#FFFFFF; ">.</A><A href="http://cbio.mskcc.org/~hoffmann/index.html" onmouseover="window.status=''; return true;" onmouseout="window.status=''; return true;" style="text-decoration: none; color:#FFFFFF; ">.</A><A href="javascript:if(!window.ihop) { window.location.href='http://www.ihop-net.org/UniPub/iHOP/index.html'; } else { ihop('http://www.ihop-net.org/UniPub/iHOP/index.html'); }" onmouseover="window.status='iHOP - Information Hyperlinked over Proteins'; return true;" onmouseout="window.status=''; return true;"><IMG src="http://www.ihop-net.org/UniPub/html/img/hop/for_ref/iHOP_logo_50pc.png" border="0" align="left"/></A><hr /><h3>STRING says (Homo sapiens):</h3><p>Erythroid transcription factor (GATA-binding factor 1) (GATA-1) (Eryf1) (GF-1) (NF-E1 DNA-binding protein); Transcriptional activator which probably serves as a general switch factor for erythroid development. It binds to DNA sites with the consensus sequence [AT]GATA[AG] within regulatory regions of globin genes and of other genes expressed in erythroid cells</p>Entry for target species Mus musculus: Gene 14460<h3>STRING says (Mus musculus):</h3><p>GATA binding protein 1; Transcriptional activator which probably serves as a general switch factor for erythroid development. It binds to DNA sites with the consensus sequence [AT]GATA[AG] within regulatory regions of globin genes and of other genes expressed in erythroid cells</p>
chr3	34545072	34545083	[@GATA+99:*bp]	925	+	GATA3	<SCRIPT Language="JavaScript">  function ihop(url) {  location.href=url;  }  </SCRIPT><table><tr><td>Model made for</td><td>Gallus gallus</td></tr></table> <h2>About the matching model:</h2><p><a href="http://www.ncbi.nlm.nih.gov/gene/419106" target="_blank">Gene 419106 at NCBI</a></p><h3>iHOP says (Gallus gallus):</h3>Two <SPAN style="color: #e0b50b; text-decoration: none; font-weight: bold;">     transactivation</SPAN> domains and two <SPAN style="color: #e0b50b; text-decoration: none; font-weight: bold;">     zinc finger</SPAN> regions are known to be important for the <A style="color: #0199CC; text-decoration: underline; font-weight: bold;" href="javascript:if(!window.ihop) { window.location.href='http://www.ihop-net.org/UniPub/iHOP/go?ID1=250668'; } else { ihop('http://www.ihop-net.org/UniPub/iHOP/go?ID1=250668'); } " onmouseover="window.status='iHOP - Information Hyperlinked over Proteins'; return true;" onmouseout="window.status=''; return true;">          GATA3</A> function, whereas the role for other regions remains unclear.    Thus, we identified a novel conserved YxKxHxxxRP motif adjacent to the C-terminal <SPAN style="color: #e0b50b; text-decoration: none; font-weight: bold;">     zinc finger</SPAN> domain of <A style="color: #0199CC; text-decoration: underline; font-weight: bold;" href="javascript:if(!window.ihop) { window.location.href='http://www.ihop-net.org/UniPub/iHOP/go?ID1=250668'; } else { ihop('http://www.ihop-net.org/UniPub/iHOP/go?ID1=250668'); } " onmouseover="window.status='iHOP - Information Hyperlinked over Proteins'; return true;" onmouseout="window.status=''; return true;">          GATA3</A> that is indispensable for <A style="color: #0199CC; text-decoration: underline; font-weight: bold;" href="javascript:if(!window.ihop) { window.location.href='http://www.ihop-net.org/UniPub/iHOP/go?ID1=250668'; } else { ihop('http://www.ihop-net.org/UniPub/iHOP/go?ID1=250668'); } " onmouseover="window.status='iHOP - Information Hyperlinked over Proteins'; return true;" onmouseout="window.status=''; return true;">          GATA3</A> DNA binding and functions.    Comparative analysis of <A style="color: #0199CC; text-decoration: underline; font-weight: bold;" href="javascript:if(!window.ihop) { window.location.href='http://www.ihop-net.org/UniPub/iHOP/go?ID1=250668'; } else { ihop('http://www.ihop-net.org/UniPub/iHOP/go?ID1=250668'); } " onmouseover="window.status='iHOP - Information Hyperlinked over Proteins'; return true;" onmouseout="window.status=''; return true;">     Gata3</A> and <A style="color: #0199CC; text-decoration: underline; font-weight: bold;" href="javascript:if(!window.ihop) { window.location.href='http://www.ihop-net.org/UniPub/iHOP/go?ID1=247585'; } else { ihop('http://www.ihop-net.org/UniPub/iHOP/go?ID1=247585'); } " onmouseover="window.status='iHOP - Information Hyperlinked over Proteins'; return true;" onmouseout="window.status=''; return true;">     Gata2</A> expression during chicken <SPAN style="color: #e0b50b; text-decoration: none; font-weight: bold;">     inner ear</SPAN> development.    <FONT size="-2"> <I>Content provided by </I><A href="javascript:if(!window.ihop) { window.location.href='http://www.ihop-net.org/UniPub/iHOP/index.html'; } else { ihop('http://www.ihop-net.org/UniPub/iHOP/index.html'); }" onmouseover="window.status='iHOP - Information Hyperlinked over Proteins'; return true;" onmouseout="window.status=''; return true;" style="text-decoration: underline; color:#0199CC;"><B>iHOP</B> - <I>Information Hyperlinked over Proteins</I></A>.</FONT><A href="http://www.ihop-net.org/UniPub/iHOP/index.html" onmouseover="window.status=''; return true;" onmouseout="window.status=''; return true;" style="text-decoration: none; color:#FFFFFF; ">.</A><A href="http://cbio.mskcc.org/~hoffmann/index.html" onmouseover="window.status=''; return true;" onmouseout="window.status=''; return true;" style="text-decoration: none; color:#FFFFFF; ">.</A><A href="javascript:if(!window.ihop) { window.location.href='http://www.ihop-net.org/UniPub/iHOP/index.html'; } else { ihop('http://www.ihop-net.org/UniPub/iHOP/index.html'); }" onmouseover="window.status='iHOP - Information Hyperlinked over Proteins'; return true;" onmouseout="window.status=''; return true;"><IMG src="http://www.ihop-net.org/UniPub/html/img/hop/for_ref/iHOP_logo_50pc.png" border="0" align="left"/></A><hr /><h3>STRING says (Gallus gallus):</h3><p>GATA-binding factor 3 (GATA-3) (Transcription factor NF-E1C); Transcriptional activator which probably serves as a general switch factor for cell-specific development. It binds to DNA sites with the consensus sequence 5'-[AT]GATA[AG]-3' within regulatory regions of genes</p><h2>Model's TFs' homologs in target species Mus musculus:</h2>14462<p><a href="http://www.ncbi.nlm.nih.gov/gene/14462" target="_blank">Gene 14462 at NCBI</a></p><h3>iHOP says:</h3>    <A style="color: #0199CC; text-decoration: underline; font-weight: bold;" href="javascript:if(!window.ihop) { window.location.href='http://www.ihop-net.org/UniPub/iHOP/go?ID1=123399'; } else { ihop('http://www.ihop-net.org/UniPub/iHOP/go?ID1=123399'); } " onmouseover="window.status='iHOP - Information Hyperlinked over Proteins'; return true;" onmouseout="window.status=''; return true;">     Pax 2</A>/8-<SPAN style="color: #000000; text-decoration: none; font-weight: bold;">     regulated</SPAN>     <A style="color: #0199CC; text-decoration: underline; font-weight: bold;" href="javascript:if(!window.ihop) { window.location.href='http://www.ihop-net.org/UniPub/iHOP/go?ID1=121194'; } else { ihop('http://www.ihop-net.org/UniPub/iHOP/go?ID1=121194'); } " onmouseover="window.status='iHOP - Information Hyperlinked over Proteins'; return true;" onmouseout="window.status=''; return true;">     Gata 3</A> expression is necessary for <SPAN style="color: #e0b50b; text-decoration: none; font-weight: bold;">     morphogenesis</SPAN> and guidance of the nephric duct in the developing kidney.    Introduction of an activated allele of <A style="color: #0199CC; text-decoration: underline; font-weight: bold;" href="javascript:if(!window.ihop) { window.location.href='http://www.ihop-net.org/UniPub/iHOP/go?ID1=123175'; } else { ihop('http://www.ihop-net.org/UniPub/iHOP/go?ID1=123175'); } " onmouseover="window.status='iHOP - Information Hyperlinked over Proteins'; return true;" onmouseout="window.status=''; return true;">     Notch1</A> into CD4(+) <SPAN style="color: #e0b50b; text-decoration: none; font-weight: bold;">     T cells</SPAN> led to the specific and direct <SPAN style="color: #e0b50b; text-decoration: none; font-weight: bold;">     upregulation</SPAN> of a developmentally <SPAN style="color: #000000; text-decoration: none; font-weight: bold;">     regulated</SPAN>     <A style="color: #0199CC; text-decoration: underline; font-weight: bold;" href="javascript:if(!window.ihop) { window.location.href='http://www.ihop-net.org/UniPub/iHOP/go?ID1=121194'; } else { ihop('http://www.ihop-net.org/UniPub/iHOP/go?ID1=121194'); } " onmouseover="window.status='iHOP - Information Hyperlinked over Proteins'; return true;" onmouseout="window.status=''; return true;">     Gata3</A> transcript that included the exon 1a sequences.    We show that <A style="color: #0199CC; text-decoration: underline; font-weight: bold;" href="javascript:if(!window.ihop) { window.location.href='http://www.ihop-net.org/UniPub/iHOP/go?ID1=121194'; } else { ihop('http://www.ihop-net.org/UniPub/iHOP/go?ID1=121194'); } " onmouseover="window.status='iHOP - Information Hyperlinked over Proteins'; return true;" onmouseout="window.status=''; return true;">     Gata3</A> is a direct <SPAN style="color: #000000; text-decoration: none; font-weight: bold;">     target</SPAN> of c-<A style="color: #0199CC; text-decoration: underline; font-weight: bold;" href="javascript:if(!window.ihop) { window.location.href='http://www.ihop-net.org/UniPub/iHOP/go?ID1=122996'; } else { ihop('http://www.ihop-net.org/UniPub/iHOP/go?ID1=122996'); } " onmouseover="window.status='iHOP - Information Hyperlinked over Proteins'; return true;" onmouseout="window.status=''; return true;">     Myb</A>, and propose that c-<A style="color: #0199CC; text-decoration: underline; font-weight: bold;" href="javascript:if(!window.ihop) { window.location.href='http://www.ihop-net.org/UniPub/iHOP/go?ID1=122996'; } else { ihop('http://www.ihop-net.org/UniPub/iHOP/go?ID1=122996'); } " onmouseover="window.status='iHOP - Information Hyperlinked over Proteins'; return true;" onmouseout="window.status=''; return true;">     Myb</A> is an important regulator of <A style="color: #0199CC; text-decoration: underline; font-weight: bold;" href="javascript:if(!window.ihop) { window.location.href='http://www.ihop-net.org/UniPub/iHOP/go?ID1=121194'; } else { ihop('http://www.ihop-net.org/UniPub/iHOP/go?ID1=121194'); } " onmouseover="window.status='iHOP - Information Hyperlinked over Proteins'; return true;" onmouseout="window.status=''; return true;">     Gata3</A>, required for transduction of the <SPAN style="color: #e0b50b; text-decoration: none; font-weight: bold;">     T-cell</SPAN> receptor signal for subsequent <SPAN style="color: #e0b50b; text-decoration: none; font-weight: bold;">     helper cell</SPAN> lineage differentiation.    <FONT size="-2"> <I>Content provided by </I><A href="javascript:if(!window.ihop) { window.location.href='http://www.ihop-net.org/UniPub/iHOP/index.html'; } else { ihop('http://www.ihop-net.org/UniPub/iHOP/index.html'); }" onmouseover="window.status='iHOP - Information Hyperlinked over Proteins'; return true;" onmouseout="window.status=''; return true;" style="text-decoration: underline; color:#0199CC;"><B>iHOP</B> - <I>Information Hyperlinked over Proteins</I></A>.</FONT><A href="http://www.ihop-net.org/UniPub/iHOP/index.html" onmouseover="window.status=''; return true;" onmouseout="window.status=''; return true;" style="text-decoration: none; color:#FFFFFF; ">.</A><A href="http://cbio.mskcc.org/~hoffmann/index.html" onmouseover="window.status=''; return true;" onmouseout="window.status=''; return true;" style="text-decoration: none; color:#FFFFFF; ">.</A><A href="javascript:if(!window.ihop) { window.location.href='http://www.ihop-net.org/UniPub/iHOP/index.html'; } else { ihop('http://www.ihop-net.org/UniPub/iHOP/index.html'); }" onmouseover="window.status='iHOP - Information Hyperlinked over Proteins'; return true;" onmouseout="window.status=''; return true;"><IMG src="http://www.ihop-net.org/UniPub/html/img/hop/for_ref/iHOP_logo_50pc.png" border="0" align="left"/></A><hr /><h3>STRING says:</h3><p>GATA binding protein 3; Transcriptional activator which binds to the enhancer of the T-cell receptor alpha and delta genes. Binds to the consensus sequence 5'-AGATAG-3'</p>
track name="m1:vad1:s71:78_" type=bedDetail description="#3 bls=360@[Tetrap]" visibility=3 color=158,204,142 useScore=1 db=mm9 url=http://www.ihop-net.org/UniPub/iHOP/in?syns_1=$$&ncbi_tax_id_1=10090 htmlUrl=http://bio.math-inf.uni-greifswald.de/rexspecies2/getFile/cached/1/p/f/pub/docs/rsDesc.html
chr3	34545220	34545227	[@Pdx1:300:5bp]	1000	-	Pdx1	<SCRIPT Language="JavaScript">  function ihop(url) {  location.href=url;  }  </SCRIPT><table><tr><td>Model made for</td><td>Mus musculus</td></tr></table> <h2>About the matching model:</h2>Entry for target species Mus musculus: Gene 18609<p><a href="http://www.ncbi.nlm.nih.gov/gene/18609" target="_blank">Gene 18609 at NCBI</a></p><h3>iHOP says (Mus musculus):</h3>Together, these data suggest that           insulin can act as a master regulator of islet survival by regulating <A style="color: #0199CC; text-decoration: underline; font-weight: bold;" href="javascript:if(!window.ihop) { window.location.href='http://www.ihop-net.org/UniPub/iHOP/go?ID1=123472'; } else { ihop('http://www.ihop-net.org/UniPub/iHOP/go?ID1=123472'); } " onmouseover="window.status='iHOP - Information Hyperlinked over Proteins'; return true;" onmouseout="window.status=''; return true;">     Pdx1</A>.    Bridge-1, a <A style="color: #0199CC; text-decoration: underline; font-weight: bold;" href="javascript:if(!window.ihop) { window.location.href='http://www.ihop-net.org/UniPub/iHOP/go?ID1=123472'; } else { ihop('http://www.ihop-net.org/UniPub/iHOP/go?ID1=123472'); } " onmouseover="window.status='iHOP - Information Hyperlinked over Proteins'; return true;" onmouseout="window.status=''; return true;">     Pdx1</A>-binding partner and regulator of beta-cell survival, was increased significantly at low           insulin doses.    Repression of <A style="color: #0199CC; text-decoration: underline; font-weight: bold;" href="javascript:if(!window.ihop) { window.location.href='http://www.ihop-net.org/UniPub/iHOP/go?ID1=123472'; } else { ihop('http://www.ihop-net.org/UniPub/iHOP/go?ID1=123472'); } " onmouseover="window.status='iHOP - Information Hyperlinked over Proteins'; return true;" onmouseout="window.status=''; return true;">     Pdx1</A> in adult mice impaired expression of           insulin and glucagon, leading to diabetes within 14 days.    <FONT size="-2"> <I>Content provided by </I><A href="javascript:if(!window.ihop) { window.location.href='http://www.ihop-net.org/UniPub/iHOP/index.html'; } else { ihop('http://www.ihop-net.org/UniPub/iHOP/index.html'); }" onmouseover="window.status='iHOP - Information Hyperlinked over Proteins'; return true;" onmouseout="window.status=''; return true;" style="text-decoration: underline; color:#0199CC;"><B>iHOP</B> - <I>Information Hyperlinked over Proteins</I></A>.</FONT><A href="http://www.ihop-net.org/UniPub/iHOP/index.html" onmouseover="window.status=''; return true;" onmouseout="window.status=''; return true;" style="text-decoration: none; color:#FFFFFF; ">.</A><A href="http://cbio.mskcc.org/~hoffmann/index.html" onmouseover="window.status=''; return true;" onmouseout="window.status=''; return true;" style="text-decoration: none; color:#FFFFFF; ">.</A><A href="javascript:if(!window.ihop) { window.location.href='http://www.ihop-net.org/UniPub/iHOP/index.html'; } else { ihop('http://www.ihop-net.org/UniPub/iHOP/index.html'); }" onmouseover="window.status='iHOP - Information Hyperlinked over Proteins'; return true;" onmouseout="window.status=''; return true;"><IMG src="http://www.ihop-net.org/UniPub/html/img/hop/for_ref/iHOP_logo_50pc.png" border="0" align="left"/></A><hr />Entry for target species Mus musculus: Gene 18609<h3>STRING says (Mus musculus):</h3><p>pancreatic and duodenal homeobox 1; Activates insulin and somatostatin gene transcription. Key regulator of islet peptide hormone expression but also responsible for the development of the pancreas, most probably by determining maturation and differentiation of common pancreatic precursor cells in the developing gut. Binds the DNA sequence 5'- CC[CT]TAATGGG-3'</p>
chr3	34545219	34545228	[@Nobox:300:7bp]	952	+	Nobox	<SCRIPT Language="JavaScript">  function ihop(url) {  location.href=url;  }  </SCRIPT><table><tr><td>Model made for</td><td>Mus musculus</td></tr></table> <h2>About the matching model:</h2>Entry for target species Mus musculus: Gene 18291<p><a href="http://www.ncbi.nlm.nih.gov/gene/18291" target="_blank">Gene 18291 at NCBI</a></p><h3>iHOP says (Mus musculus):</h3>These results suggest that <A style="color: #0199CC; text-decoration: underline; font-weight: bold;" href="javascript:if(!window.ihop) { window.location.href='http://www.ihop-net.org/UniPub/iHOP/go?ID1=123271'; } else { ihop('http://www.ihop-net.org/UniPub/iHOP/go?ID1=123271'); } " onmouseover="window.status='iHOP - Information Hyperlinked over Proteins'; return true;" onmouseout="window.status=''; return true;">     NOBOX</A> directly <SPAN style="color: #000000; text-decoration: none; font-weight: bold;">     regulates</SPAN> the transcription of <A style="color: #0199CC; text-decoration: underline; font-weight: bold;" href="javascript:if(!window.ihop) { window.location.href='http://www.ihop-net.org/UniPub/iHOP/go?ID1=123686'; } else { ihop('http://www.ihop-net.org/UniPub/iHOP/go?ID1=123686'); } " onmouseover="window.status='iHOP - Information Hyperlinked over Proteins'; return true;" onmouseout="window.status=''; return true;">     Pou5f1</A> and <A style="color: #0199CC; text-decoration: underline; font-weight: bold;" href="javascript:if(!window.ihop) { window.location.href='http://www.ihop-net.org/UniPub/iHOP/go?ID1=121246'; } else { ihop('http://www.ihop-net.org/UniPub/iHOP/go?ID1=121246'); } " onmouseover="window.status='iHOP - Information Hyperlinked over Proteins'; return true;" onmouseout="window.status=''; return true;">     Gdf9</A> in <SPAN style="color: #e0b50b; text-decoration: none; font-weight: bold;">     oocytes</SPAN> during early folliculogenesis.    In <SPAN style="color: #e0b50b; text-decoration: none; font-weight: bold;">     chromatin immunoprecipitation</SPAN> assays, <SPAN style="color: #e0b50b; text-decoration: none; font-weight: bold;">     DNA sequences</SPAN> from <A style="color: #0199CC; text-decoration: underline; font-weight: bold;" href="javascript:if(!window.ihop) { window.location.href='http://www.ihop-net.org/UniPub/iHOP/go?ID1=123686'; } else { ihop('http://www.ihop-net.org/UniPub/iHOP/go?ID1=123686'); } " onmouseover="window.status='iHOP - Information Hyperlinked over Proteins'; return true;" onmouseout="window.status=''; return true;">     Pou5f1</A> and <A style="color: #0199CC; text-decoration: underline; font-weight: bold;" href="javascript:if(!window.ihop) { window.location.href='http://www.ihop-net.org/UniPub/iHOP/go?ID1=121246'; } else { ihop('http://www.ihop-net.org/UniPub/iHOP/go?ID1=121246'); } " onmouseover="window.status='iHOP - Information Hyperlinked over Proteins'; return true;" onmouseout="window.status=''; return true;">     Gdf9</A> promoters <SPAN style="color: #000000; text-decoration: none; font-weight: bold;">     co-precipitated</SPAN> with anti-<A style="color: #0199CC; text-decoration: underline; font-weight: bold;" href="javascript:if(!window.ihop) { window.location.href='http://www.ihop-net.org/UniPub/iHOP/go?ID1=123271'; } else { ihop('http://www.ihop-net.org/UniPub/iHOP/go?ID1=123271'); } " onmouseover="window.status='iHOP - Information Hyperlinked over Proteins'; return true;" onmouseout="window.status=''; return true;">     NOBOX</A> antibody.        <A style="color: #0199CC; text-decoration: underline; font-weight: bold;" href="javascript:if(!window.ihop) { window.location.href='http://www.ihop-net.org/UniPub/iHOP/go?ID1=123271'; } else { ihop('http://www.ihop-net.org/UniPub/iHOP/go?ID1=123271'); } " onmouseover="window.status='iHOP - Information Hyperlinked over Proteins'; return true;" onmouseout="window.status=''; return true;">     Nobox</A> deficiency leads to rapid loss of postnatal <SPAN style="color: #e0b50b; text-decoration: none; font-weight: bold;">     oocytes</SPAN>.    <FONT size="-2"> <I>Content provided by </I><A href="javascript:if(!window.ihop) { window.location.href='http://www.ihop-net.org/UniPub/iHOP/index.html'; } else { ihop('http://www.ihop-net.org/UniPub/iHOP/index.html'); }" onmouseover="window.status='iHOP - Information Hyperlinked over Proteins'; return true;" onmouseout="window.status=''; return true;" style="text-decoration: underline; color:#0199CC;"><B>iHOP</B> - <I>Information Hyperlinked over Proteins</I></A>.</FONT><A href="http://www.ihop-net.org/UniPub/iHOP/index.html" onmouseover="window.status=''; return true;" onmouseout="window.status=''; return true;" style="text-decoration: none; color:#FFFFFF; ">.</A><A href="http://cbio.mskcc.org/~hoffmann/index.html" onmouseover="window.status=''; return true;" onmouseout="window.status=''; return true;" style="text-decoration: none; color:#FFFFFF; ">.</A><A href="javascript:if(!window.ihop) { window.location.href='http://www.ihop-net.org/UniPub/iHOP/index.html'; } else { ihop('http://www.ihop-net.org/UniPub/iHOP/index.html'); }" onmouseover="window.status='iHOP - Information Hyperlinked over Proteins'; return true;" onmouseout="window.status=''; return true;"><IMG src="http://www.ihop-net.org/UniPub/html/img/hop/for_ref/iHOP_logo_50pc.png" border="0" align="left"/></A><hr />Entry for target species Mus musculus: Gene 18291<h3>STRING says (Mus musculus):</h3><p>NOBOX oogenesis homeobox; Transcription factor which plays an essential role in postnatal follicle development. Binds preferentially to the DNA sequences 5'-TAATTG-3', 5'-TAGTTG-3' and 5'-TAATTA-3'. Directly regulates the transcription of POU5F1 aand GDF9 during early folliculogenesis</p>
chr3	34545215	34545232	[@Prrx2_S8:301:*bp]	912	-	S8	<SCRIPT Language="JavaScript">  function ihop(url) {  location.href=url;  }  </SCRIPT><table><tr><td>Model made for</td><td>Mus musculus</td></tr></table> <h2>About the matching model:</h2>Entry for target species Mus musculus: Gene 20204<p><a href="http://www.ncbi.nlm.nih.gov/gene/20204" target="_blank">Gene 20204 at NCBI</a></p><h3>iHOP says (Mus musculus):</h3>Correspondingly, the expression of <A style="color: #0199CC; text-decoration: underline; font-weight: bold;" href="javascript:if(!window.ihop) { window.location.href='http://www.ihop-net.org/UniPub/iHOP/go?ID1=120588'; } else { ihop('http://www.ihop-net.org/UniPub/iHOP/go?ID1=120588'); } " onmouseover="window.status='iHOP - Information Hyperlinked over Proteins'; return true;" onmouseout="window.status=''; return true;">     Dlx5</A> and <A style="color: #0199CC; text-decoration: underline; font-weight: bold;" href="javascript:if(!window.ihop) { window.location.href='http://www.ihop-net.org/UniPub/iHOP/go?ID1=120589'; } else { ihop('http://www.ihop-net.org/UniPub/iHOP/go?ID1=120589'); } " onmouseover="window.status='iHOP - Information Hyperlinked over Proteins'; return true;" onmouseout="window.status=''; return true;">     Dlx6</A>, Distalless-related <SPAN style="color: #e0b50b; text-decoration: none; font-weight: bold;">     homeobox genes</SPAN> determining the ventral identity of the anterior <SPAN style="color: #e0b50b; text-decoration: none; font-weight: bold;">     branchial arches</SPAN>, and of the mandibular marker gene <A style="color: #0199CC; text-decoration: underline; font-weight: bold;" href="javascript:if(!window.ihop) { window.location.href='http://www.ihop-net.org/UniPub/iHOP/go?ID1=123558'; } else { ihop('http://www.ihop-net.org/UniPub/iHOP/go?ID1=123558'); } " onmouseover="window.status='iHOP - Information Hyperlinked over Proteins'; return true;" onmouseout="window.status=''; return true;">     Pitx1</A> is significantly <SPAN style="color: #000000; text-decoration: none; font-weight: bold;">     downregulated</SPAN> in the <A style="color: #0199CC; text-decoration: underline; font-weight: bold;" href="javascript:if(!window.ihop) { window.location.href='http://www.ihop-net.org/UniPub/iHOP/go?ID1=120728'; } else { ihop('http://www.ihop-net.org/UniPub/iHOP/go?ID1=120728'); } " onmouseover="window.status='iHOP - Information Hyperlinked over Proteins'; return true;" onmouseout="window.status=''; return true;">     ET-1</A>(-/-) mutant, whereas the expression of <A style="color: #0199CC; text-decoration: underline; font-weight: bold;" href="javascript:if(!window.ihop) { window.location.href='http://www.ihop-net.org/UniPub/iHOP/go?ID1=120585'; } else { ihop('http://www.ihop-net.org/UniPub/iHOP/go?ID1=120585'); } " onmouseover="window.status='iHOP - Information Hyperlinked over Proteins'; return true;" onmouseout="window.status=''; return true;">     Dlx2</A> and the maxillary marker gene <A style="color: #0199CC; text-decoration: underline; font-weight: bold;" href="javascript:if(!window.ihop) { window.location.href='http://www.ihop-net.org/UniPub/iHOP/go?ID1=124433'; } else { ihop('http://www.ihop-net.org/UniPub/iHOP/go?ID1=124433'); } " onmouseover="window.status='iHOP - Information Hyperlinked over Proteins'; return true;" onmouseout="window.status=''; return true;">     Prx2</A> is unaffected or rather upregulated.    The aristaless-related <SPAN style="color: #e0b50b; text-decoration: none; font-weight: bold;">     homeobox genes</SPAN>     <A style="color: #0199CC; text-decoration: underline; font-weight: bold;" href="javascript:if(!window.ihop) { window.location.href='http://www.ihop-net.org/UniPub/iHOP/go?ID1=123642'; } else { ihop('http://www.ihop-net.org/UniPub/iHOP/go?ID1=123642'); } " onmouseover="window.status='iHOP - Information Hyperlinked over Proteins'; return true;" onmouseout="window.status=''; return true;">     Prx1</A> and <A style="color: #0199CC; text-decoration: underline; font-weight: bold;" href="javascript:if(!window.ihop) { window.location.href='http://www.ihop-net.org/UniPub/iHOP/go?ID1=124433'; } else { ihop('http://www.ihop-net.org/UniPub/iHOP/go?ID1=124433'); } " onmouseover="window.status='iHOP - Information Hyperlinked over Proteins'; return true;" onmouseout="window.status=''; return true;">     Prx2</A> are required for correct skeletogenesis in many structures.        <A style="color: #0199CC; text-decoration: underline; font-weight: bold;" href="javascript:if(!window.ihop) { window.location.href='http://www.ihop-net.org/UniPub/iHOP/go?ID1=123642'; } else { ihop('http://www.ihop-net.org/UniPub/iHOP/go?ID1=123642'); } " onmouseover="window.status='iHOP - Information Hyperlinked over Proteins'; return true;" onmouseout="window.status=''; return true;">     Prx1</A> and <A style="color: #0199CC; text-decoration: underline; font-weight: bold;" href="javascript:if(!window.ihop) { window.location.href='http://www.ihop-net.org/UniPub/iHOP/go?ID1=124433'; } else { ihop('http://www.ihop-net.org/UniPub/iHOP/go?ID1=124433'); } " onmouseover="window.status='iHOP - Information Hyperlinked over Proteins'; return true;" onmouseout="window.status=''; return true;">     Prx2</A> are closely related paired-class <SPAN style="color: #e0b50b; text-decoration: none; font-weight: bold;">     homeobox genes</SPAN> that are expressed in very similar patterns predominantly in <SPAN style="color: #e0b50b; text-decoration: none; font-weight: bold;">     mesenchyme</SPAN>.    <FONT size="-2"> <I>Content provided by </I><A href="javascript:if(!window.ihop) { window.location.href='http://www.ihop-net.org/UniPub/iHOP/index.html'; } else { ihop('http://www.ihop-net.org/UniPub/iHOP/index.html'); }" onmouseover="window.status='iHOP - Information Hyperlinked over Proteins'; return true;" onmouseout="window.status=''; return true;" style="text-decoration: underline; color:#0199CC;"><B>iHOP</B> - <I>Information Hyperlinked over Proteins</I></A>.</FONT><A href="http://www.ihop-net.org/UniPub/iHOP/index.html" onmouseover="window.status=''; return true;" onmouseout="window.status=''; return true;" style="text-decoration: none; color:#FFFFFF; ">.</A><A href="http://cbio.mskcc.org/~hoffmann/index.html" onmouseover="window.status=''; return true;" onmouseout="window.status=''; return true;" style="text-decoration: none; color:#FFFFFF; ">.</A><A href="javascript:if(!window.ihop) { window.location.href='http://www.ihop-net.org/UniPub/iHOP/index.html'; } else { ihop('http://www.ihop-net.org/UniPub/iHOP/index.html'); }" onmouseover="window.status='iHOP - Information Hyperlinked over Proteins'; return true;" onmouseout="window.status=''; return true;"><IMG src="http://www.ihop-net.org/UniPub/html/img/hop/for_ref/iHOP_logo_50pc.png" border="0" align="left"/></A><hr />Entry for target species Mus musculus: Gene 20204<h3>STRING says (Mus musculus):</h3><p>paired related homeobox 2</p>
chr3	34545216	34545231	[@CHX10:301:13bp]	965	+	CHX10	<SCRIPT Language="JavaScript">  function ihop(url) {  location.href=url;  }  </SCRIPT><table><tr><td>Model made for</td><td>Homo sapiens, Mus musculus, Gallus gallus</td></tr></table> <h2>About the matching model:</h2><p><a href="http://www.ncbi.nlm.nih.gov/gene/338917" target="_blank">Gene 338917 at NCBI</a></p><h3>iHOP says (Homo sapiens):</h3>Human <SPAN style="color: #e0b50b; text-decoration: none; font-weight: bold;">     microphthalmia</SPAN> associated with mutations in the retinal <SPAN style="color: #e0b50b; text-decoration: none; font-weight: bold;">     homeobox gene</SPAN>     <A style="color: #0199CC; text-decoration: underline; font-weight: bold;" href="javascript:if(!window.ihop) { window.location.href='http://www.ihop-net.org/UniPub/iHOP/go?ID1=111191'; } else { ihop('http://www.ihop-net.org/UniPub/iHOP/go?ID1=111191'); } " onmouseover="window.status='iHOP - Information Hyperlinked over Proteins'; return true;" onmouseout="window.status=''; return true;">     CHX10</A>.        <A style="color: #0199CC; text-decoration: underline; font-weight: bold;" href="javascript:if(!window.ihop) { window.location.href='http://www.ihop-net.org/UniPub/iHOP/go?ID1=111191'; } else { ihop('http://www.ihop-net.org/UniPub/iHOP/go?ID1=111191'); } " onmouseover="window.status='iHOP - Information Hyperlinked over Proteins'; return true;" onmouseout="window.status=''; return true;">     CHX10</A> mutations cause non-syndromic <SPAN style="color: #e0b50b; text-decoration: none; font-weight: bold;">     microphthalmia</SPAN>/ <SPAN style="color: #e0b50b; text-decoration: none; font-weight: bold;">     anophthalmia</SPAN> in Arab and Jewish kindreds.    Mutations in the <A style="color: #0199CC; text-decoration: underline; font-weight: bold;" href="javascript:if(!window.ihop) { window.location.href='http://www.ihop-net.org/UniPub/iHOP/go?ID1=111191'; } else { ihop('http://www.ihop-net.org/UniPub/iHOP/go?ID1=111191'); } " onmouseover="window.status='iHOP - Information Hyperlinked over Proteins'; return true;" onmouseout="window.status=''; return true;">     CHX10</A> gene in non-syndromic <SPAN style="color: #e0b50b; text-decoration: none; font-weight: bold;">     microphthalmia</SPAN>/<SPAN style="color: #e0b50b; text-decoration: none; font-weight: bold;">     anophthalmia</SPAN> patients from Qatar.    <FONT size="-2"> <I>Content provided by </I><A href="javascript:if(!window.ihop) { window.location.href='http://www.ihop-net.org/UniPub/iHOP/index.html'; } else { ihop('http://www.ihop-net.org/UniPub/iHOP/index.html'); }" onmouseover="window.status='iHOP - Information Hyperlinked over Proteins'; return true;" onmouseout="window.status=''; return true;" style="text-decoration: underline; color:#0199CC;"><B>iHOP</B> - <I>Information Hyperlinked over Proteins</I></A>.</FONT><A href="http://www.ihop-net.org/UniPub/iHOP/index.html" onmouseover="window.status=''; return true;" onmouseout="window.status=''; return true;" style="text-decoration: none; color:#FFFFFF; ">.</A><A href="http://cbio.mskcc.org/~hoffmann/index.html" onmouseover="window.status=''; return true;" onmouseout="window.status=''; return true;" style="text-decoration: none; color:#FFFFFF; ">.</A>Entry for target species Mus musculus: Gene 12677<p><a href="http://www.ncbi.nlm.nih.gov/gene/12677" target="_blank">Gene 12677 at NCBI</a></p><h3>iHOP says (Mus musculus):</h3>Mutations in <A style="color: #0199CC; text-decoration: underline; font-weight: bold;" href="javascript:if(!window.ihop) { window.location.href='http://www.ihop-net.org/UniPub/iHOP/go?ID1=120057'; } else { ihop('http://www.ihop-net.org/UniPub/iHOP/go?ID1=120057'); } " onmouseover="window.status='iHOP - Information Hyperlinked over Proteins'; return true;" onmouseout="window.status=''; return true;">     Chx10</A>/<A style="color: #0199CC; text-decoration: underline; font-weight: bold;" href="javascript:if(!window.ihop) { window.location.href='http://www.ihop-net.org/UniPub/iHOP/go?ID1=120057'; } else { ihop('http://www.ihop-net.org/UniPub/iHOP/go?ID1=120057'); } " onmouseover="window.status='iHOP - Information Hyperlinked over Proteins'; return true;" onmouseout="window.status=''; return true;">     Vsx2</A> cause reduced retinal <SPAN style="color: #e0b50b; text-decoration: none; font-weight: bold;">     progenitor cell</SPAN> (RPC) proliferation and an absence of bipolar cells, while mutations in <A style="color: #0199CC; text-decoration: underline; font-weight: bold;" href="javascript:if(!window.ihop) { window.location.href='http://www.ihop-net.org/UniPub/iHOP/go?ID1=150154'; } else { ihop('http://www.ihop-net.org/UniPub/iHOP/go?ID1=150154'); } " onmouseover="window.status='iHOP - Information Hyperlinked over Proteins'; return true;" onmouseout="window.status=''; return true;">     Vsx1</A> impair differentiation of cone bipolar cells.    In the <A style="color: #0199CC; text-decoration: underline; font-weight: bold;" href="javascript:if(!window.ihop) { window.location.href='http://www.ihop-net.org/UniPub/iHOP/go?ID1=120057'; } else { ihop('http://www.ihop-net.org/UniPub/iHOP/go?ID1=120057'); } " onmouseover="window.status='iHOP - Information Hyperlinked over Proteins'; return true;" onmouseout="window.status=''; return true;">     Chx10</A>-null ocular retardation (or(J)) mouse, retinal <SPAN style="color: #e0b50b; text-decoration: none; font-weight: bold;">     progenitor cell</SPAN> (RPC) proliferation is impaired, and bipolar neurons, a late born cell type, fail to differentiate.    Biochemical analysis also revealed binding of both <A style="color: #0199CC; text-decoration: underline; font-weight: bold;" href="javascript:if(!window.ihop) { window.location.href='http://www.ihop-net.org/UniPub/iHOP/go?ID1=120057'; } else { ihop('http://www.ihop-net.org/UniPub/iHOP/go?ID1=120057'); } " onmouseover="window.status='iHOP - Information Hyperlinked over Proteins'; return true;" onmouseout="window.status=''; return true;">          Chx10</A> and <A style="color: #0199CC; text-decoration: underline; font-weight: bold;" href="javascript:if(!window.ihop) { window.location.href='http://www.ihop-net.org/UniPub/iHOP/go?ID1=123679'; } else { ihop('http://www.ihop-net.org/UniPub/iHOP/go?ID1=123679'); } " onmouseover="window.status='iHOP - Information Hyperlinked over Proteins'; return true;" onmouseout="window.status=''; return true;">     Brn-2</A> to an enhancer of the CNS <SPAN style="color: #e0b50b; text-decoration: none; font-weight: bold;">     progenitor cell</SPAN> marker, <A style="color: #0199CC; text-decoration: underline; font-weight: bold;" href="javascript:if(!window.ihop) { window.location.href='http://www.ihop-net.org/UniPub/iHOP/go?ID1=123097'; } else { ihop('http://www.ihop-net.org/UniPub/iHOP/go?ID1=123097'); } " onmouseover="window.status='iHOP - Information Hyperlinked over Proteins'; return true;" onmouseout="window.status=''; return true;">     Nestin</A>.    <FONT size="-2"> <I>Content provided by </I><A href="javascript:if(!window.ihop) { window.location.href='http://www.ihop-net.org/UniPub/iHOP/index.html'; } else { ihop('http://www.ihop-net.org/UniPub/iHOP/index.html'); }" onmouseover="window.status='iHOP - Information Hyperlinked over Proteins'; return true;" onmouseout="window.status=''; return true;" style="text-decoration: underline; color:#0199CC;"><B>iHOP</B> - <I>Information Hyperlinked over Proteins</I></A>.</FONT><A href="http://www.ihop-net.org/UniPub/iHOP/index.html" onmouseover="window.status=''; return true;" onmouseout="window.status=''; return true;" style="text-decoration: none; color:#FFFFFF; ">.</A><A href="http://cbio.mskcc.org/~hoffmann/index.html" onmouseover="window.status=''; return true;" onmouseout="window.status=''; return true;" style="text-decoration: none; color:#FFFFFF; ">.</A><A href="javascript:if(!window.ihop) { window.location.href='http://www.ihop-net.org/UniPub/iHOP/index.html'; } else { ihop('http://www.ihop-net.org/UniPub/iHOP/index.html'); }" onmouseover="window.status='iHOP - Information Hyperlinked over Proteins'; return true;" onmouseout="window.status=''; return true;"><IMG src="http://www.ihop-net.org/UniPub/html/img/hop/for_ref/iHOP_logo_50pc.png" border="0" align="left"/></A><hr /><h3>STRING says (Homo sapiens):</h3><p>Homeobox protein CHX10 (Ceh-10 homeodomain-containing homolog); Plays a significant role in the specification and morphogenesis of the sensory retina. May also participate in the development of the cells of the inner nuclear layer, particularly bipolar cells (By similarity)</p>Entry for target species Mus musculus: Gene 12677<h3>STRING says (Mus musculus):</h3><p>C. elegans ceh-10 homeo domain containing homolog; Plays a significant role in the specification and morphogenesis of the sensory retina. May also participate in the development of the cells of the inner nuclear layer, particularly bipolar cells</p>
chr3	34545218	34545231	[@CEBP+303:11bp]	847	+	CEBP	<SCRIPT Language="JavaScript">  function ihop(url) {  location.href=url;  }  </SCRIPT><table><tr><td>Model made for</td><td>Homo sapiens, Mus musculus, Gallus gallus, Xenopus laevis, Rattus norvegicus</td></tr></table> <h2>About the matching model:</h2>Entry for target species Mus musculus: Gene 12606<p><a href="http://www.ncbi.nlm.nih.gov/gene/12606" target="_blank">Gene 12606 at NCBI</a></p><h3>iHOP says (Mus musculus):</h3>Previously, we demonstrated that <A style="color: #0199CC; text-decoration: underline; font-weight: bold;" href="javascript:if(!window.ihop) { window.location.href='http://www.ihop-net.org/UniPub/iHOP/go?ID1=120282'; } else { ihop('http://www.ihop-net.org/UniPub/iHOP/go?ID1=120282'); } " onmouseover="window.status='iHOP - Information Hyperlinked over Proteins'; return true;" onmouseout="window.status=''; return true;">          granulocyte colony-stimulating factor</A> (<A style="color: #0199CC; text-decoration: underline; font-weight: bold;" href="javascript:if(!window.ihop) { window.location.href='http://www.ihop-net.org/UniPub/iHOP/go?ID1=120282'; } else { ihop('http://www.ihop-net.org/UniPub/iHOP/go?ID1=120282'); } " onmouseover="window.status='iHOP - Information Hyperlinked over Proteins'; return true;" onmouseout="window.status=''; return true;">          G-CSF</A>) receptor mRNA was undetectable and <SPAN style="color: #e0b50b; text-decoration: none; font-weight: bold;">     granulocyte</SPAN> maturation <SPAN style="color: #000000; text-decoration: none; font-weight: bold;">     blocked</SPAN> in <A style="color: #0199CC; text-decoration: underline; font-weight: bold;" href="javascript:if(!window.ihop) { window.location.href='http://www.ihop-net.org/UniPub/iHOP/go?ID1=120014'; } else { ihop('http://www.ihop-net.org/UniPub/iHOP/go?ID1=120014'); } " onmouseover="window.status='iHOP - Information Hyperlinked over Proteins'; return true;" onmouseout="window.status=''; return true;">     CCAAT enhancer binding protein alpha</A> (C/EBPalpha)-deficient mice.    RESULTS: In N-1 neurons, VPA induced significant increases in <A style="color: #0199CC; text-decoration: underline; font-weight: bold;" href="javascript:if(!window.ihop) { window.location.href='http://www.ihop-net.org/UniPub/iHOP/go?ID1=120014'; } else { ihop('http://www.ihop-net.org/UniPub/iHOP/go?ID1=120014'); } " onmouseover="window.status='iHOP - Information Hyperlinked over Proteins'; return true;" onmouseout="window.status=''; return true;">          CEBPalpha</A> and socs-3, but inhibited rstn and <A style="color: #0199CC; text-decoration: underline; font-weight: bold;" href="javascript:if(!window.ihop) { window.location.href='http://www.ihop-net.org/UniPub/iHOP/go?ID1=129791'; } else { ihop('http://www.ihop-net.org/UniPub/iHOP/go?ID1=129791'); } " onmouseover="window.status='iHOP - Information Hyperlinked over Proteins'; return true;" onmouseout="window.status=''; return true;">     fiaf</A>     <SPAN style="color: #e0b50b; text-decoration: none; font-weight: bold;">     gene expression</SPAN>.    When this <SPAN style="color: #e0b50b; text-decoration: none; font-weight: bold;">     phenotype</SPAN> was compared with that of mice carrying a targeted mutation of the <A style="color: #0199CC; text-decoration: underline; font-weight: bold;" href="javascript:if(!window.ihop) { window.location.href='http://www.ihop-net.org/UniPub/iHOP/go?ID1=120014'; } else { ihop('http://www.ihop-net.org/UniPub/iHOP/go?ID1=120014'); } " onmouseover="window.status='iHOP - Information Hyperlinked over Proteins'; return true;" onmouseout="window.status=''; return true;">     Cebpa</A> gene, the <A style="color: #0199CC; text-decoration: underline; font-weight: bold;" href="javascript:if(!window.ihop) { window.location.href='http://www.ihop-net.org/UniPub/iHOP/go?ID1=120014'; } else { ihop('http://www.ihop-net.org/UniPub/iHOP/go?ID1=120014'); } " onmouseover="window.status='iHOP - Information Hyperlinked over Proteins'; return true;" onmouseout="window.status=''; return true;">     Cebpa</A>-/- mice exhibited a similar developmental <SPAN style="color: #e0b50b; text-decoration: none; font-weight: bold;">     phenotype</SPAN>.    <FONT size="-2"> <I>Content provided by </I><A href="javascript:if(!window.ihop) { window.location.href='http://www.ihop-net.org/UniPub/iHOP/index.html'; } else { ihop('http://www.ihop-net.org/UniPub/iHOP/index.html'); }" onmouseover="window.status='iHOP - Information Hyperlinked over Proteins'; return true;" onmouseout="window.status=''; return true;" style="text-decoration: underline; color:#0199CC;"><B>iHOP</B> - <I>Information Hyperlinked over Proteins</I></A>.</FONT><A href="http://www.ihop-net.org/UniPub/iHOP/index.html" onmouseover="window.status=''; return true;" onmouseout="window.status=''; return true;" style="text-decoration: none; color:#FFFFFF; ">.</A><A href="http://cbio.mskcc.org/~hoffmann/index.html" onmouseover="window.status=''; return true;" onmouseout="window.status=''; return true;" style="text-decoration: none; color:#FFFFFF; ">.</A><A href="javascript:if(!window.ihop) { window.location.href='http://www.ihop-net.org/UniPub/iHOP/index.html'; } else { ihop('http://www.ihop-net.org/UniPub/iHOP/index.html'); }" onmouseover="window.status='iHOP - Information Hyperlinked over Proteins'; return true;" onmouseout="window.status=''; return true;"><IMG src="http://www.ihop-net.org/UniPub/html/img/hop/for_ref/iHOP_logo_50pc.png" border="0" align="left"/></A><hr />Entry for target species Mus musculus: Gene 12606<h3>STRING says (Mus musculus):</h3><p>CCAAT/enhancer binding protein (C/EBP), alpha; C/EBP is a DNA-binding protein that recognizes two different motifs: the CCAAT homology common to many promoters and the enhanced core homology common to many enhancers</p>
chr3	34545217	34545234	[@Brn2-304:15bp]	881	-	Brn2	<SCRIPT Language="JavaScript">  function ihop(url) {  location.href=url;  }  </SCRIPT><table><tr><td>Model made for</td><td>Homo sapiens, Rattus norvegicus</td></tr></table> <h2>About the matching model:</h2><p><a href="http://www.ncbi.nlm.nih.gov/gene/5454" target="_blank">Gene 5454 at NCBI</a></p><h3>iHOP says (Homo sapiens):</h3>    <A style="color: #0199CC; text-decoration: underline; font-weight: bold;" href="javascript:if(!window.ihop) { window.location.href='http://www.ihop-net.org/UniPub/iHOP/go?ID1=91191'; } else { ihop('http://www.ihop-net.org/UniPub/iHOP/go?ID1=91191'); } " onmouseover="window.status='iHOP - Information Hyperlinked over Proteins'; return true;" onmouseout="window.status=''; return true;">          Brn-2</A> expression <SPAN style="color: #000000; text-decoration: none; font-weight: bold;">     controls</SPAN>     <SPAN style="color: #e0b50b; text-decoration: none; font-weight: bold;">     melanoma</SPAN> proliferation and is directly <SPAN style="color: #000000; text-decoration: none; font-weight: bold;">     regulated</SPAN> by <A style="color: #0199CC; text-decoration: underline; font-weight: bold;" href="javascript:if(!window.ihop) { window.location.href='http://www.ihop-net.org/UniPub/iHOP/go?ID1=119858'; } else { ihop('http://www.ihop-net.org/UniPub/iHOP/go?ID1=119858'); } " onmouseover="window.status='iHOP - Information Hyperlinked over Proteins'; return true;" onmouseout="window.status=''; return true;">     beta-catenin</A>.        <A style="color: #0199CC; text-decoration: underline; font-weight: bold;" href="javascript:if(!window.ihop) { window.location.href='http://www.ihop-net.org/UniPub/iHOP/go?ID1=91191'; } else { ihop('http://www.ihop-net.org/UniPub/iHOP/go?ID1=91191'); } " onmouseover="window.status='iHOP - Information Hyperlinked over Proteins'; return true;" onmouseout="window.status=''; return true;">     Brn-2</A>     <SPAN style="color: #000000; text-decoration: none; font-weight: bold;">     represses</SPAN>     <A style="color: #0199CC; text-decoration: underline; font-weight: bold;" href="javascript:if(!window.ihop) { window.location.href='http://www.ihop-net.org/UniPub/iHOP/go?ID1=90115'; } else { ihop('http://www.ihop-net.org/UniPub/iHOP/go?ID1=90115'); } " onmouseover="window.status='iHOP - Information Hyperlinked over Proteins'; return true;" onmouseout="window.status=''; return true;">     microphthalmia-associated transcription factor</A> expression and marks a distinct subpopulation of <A style="color: #0199CC; text-decoration: underline; font-weight: bold;" href="javascript:if(!window.ihop) { window.location.href='http://www.ihop-net.org/UniPub/iHOP/go?ID1=90115'; } else { ihop('http://www.ihop-net.org/UniPub/iHOP/go?ID1=90115'); } " onmouseover="window.status='iHOP - Information Hyperlinked over Proteins'; return true;" onmouseout="window.status=''; return true;">     microphthalmia-associated transcription factor</A>-negative <SPAN style="color: #e0b50b; text-decoration: none; font-weight: bold;">     melanoma</SPAN> cells.    We show here that in vivo <A style="color: #0199CC; text-decoration: underline; font-weight: bold;" href="javascript:if(!window.ihop) { window.location.href='http://www.ihop-net.org/UniPub/iHOP/go?ID1=91191'; } else { ihop('http://www.ihop-net.org/UniPub/iHOP/go?ID1=91191'); } " onmouseover="window.status='iHOP - Information Hyperlinked over Proteins'; return true;" onmouseout="window.status=''; return true;">          Brn-2</A> is <SPAN style="color: #000000; text-decoration: none; font-weight: bold;">     expressed</SPAN> in <SPAN style="color: #e0b50b; text-decoration: none; font-weight: bold;">     melanocytes</SPAN> but not in embryonic day 11.5 melanoblasts and that its expression is directly controlled by the Wnt/<A style="color: #0199CC; text-decoration: underline; font-weight: bold;" href="javascript:if(!window.ihop) { window.location.href='http://www.ihop-net.org/UniPub/iHOP/go?ID1=119858'; } else { ihop('http://www.ihop-net.org/UniPub/iHOP/go?ID1=119858'); } " onmouseover="window.status='iHOP - Information Hyperlinked over Proteins'; return true;" onmouseout="window.status=''; return true;">     beta-catenin</A> signaling pathway in <SPAN style="color: #e0b50b; text-decoration: none; font-weight: bold;">     melanoma</SPAN>     <SPAN style="color: #e0b50b; text-decoration: none; font-weight: bold;">     cell lines</SPAN> and in <SPAN style="color: #e0b50b; text-decoration: none; font-weight: bold;">     transgenic mice</SPAN>.    <FONT size="-2"> <I>Content provided by </I><A href="javascript:if(!window.ihop) { window.location.href='http://www.ihop-net.org/UniPub/iHOP/index.html'; } else { ihop('http://www.ihop-net.org/UniPub/iHOP/index.html'); }" onmouseover="window.status='iHOP - Information Hyperlinked over Proteins'; return true;" onmouseout="window.status=''; return true;" style="text-decoration: underline; color:#0199CC;"><B>iHOP</B> - <I>Information Hyperlinked over Proteins</I></A>.</FONT><A href="http://www.ihop-net.org/UniPub/iHOP/index.html" onmouseover="window.status=''; return true;" onmouseout="window.status=''; return true;" style="text-decoration: none; color:#FFFFFF; ">.</A><A href="http://cbio.mskcc.org/~hoffmann/index.html" onmouseover="window.status=''; return true;" onmouseout="window.status=''; return true;" style="text-decoration: none; color:#FFFFFF; ">.</A><p><a href="http://www.ncbi.nlm.nih.gov/gene/29588" target="_blank">Gene 29588 at NCBI</a></p><h3>iHOP says (Rattus norvegicus):</h3>We show that Tst-1/Oct6/SCIP, <A style="color: #0199CC; text-decoration: underline; font-weight: bold;" href="javascript:if(!window.ihop) { window.location.href='http://www.ihop-net.org/UniPub/iHOP/go?ID1=325414'; } else { ihop('http://www.ihop-net.org/UniPub/iHOP/go?ID1=325414'); } " onmouseover="window.status='iHOP - Information Hyperlinked over Proteins'; return true;" onmouseout="window.status=''; return true;">     Brn-1</A>, and <A style="color: #0199CC; text-decoration: underline; font-weight: bold;" href="javascript:if(!window.ihop) { window.location.href='http://www.ihop-net.org/UniPub/iHOP/go?ID1=322284'; } else { ihop('http://www.ihop-net.org/UniPub/iHOP/go?ID1=322284'); } " onmouseover="window.status='iHOP - Information Hyperlinked over Proteins'; return true;" onmouseout="window.status=''; return true;">     Brn-2</A> were all down-regulated during the early phases of <SPAN style="color: #e0b50b; text-decoration: none; font-weight: bold;">     oligodendrocyte</SPAN> development both on RNA and protein level.    Expression of the POU-domain transcription factors SCIP/Oct-6 and <A style="color: #0199CC; text-decoration: underline; font-weight: bold;" href="javascript:if(!window.ihop) { window.location.href='http://www.ihop-net.org/UniPub/iHOP/go?ID1=322284'; } else { ihop('http://www.ihop-net.org/UniPub/iHOP/go?ID1=322284'); } " onmouseover="window.status='iHOP - Information Hyperlinked over Proteins'; return true;" onmouseout="window.status=''; return true;">     Brn-2</A> is associated with Schwann cell but not <SPAN style="color: #e0b50b; text-decoration: none; font-weight: bold;">     oligodendrocyte</SPAN> remyelination of the CNS.    The deduced <SPAN style="color: #e0b50b; text-decoration: none; font-weight: bold;">     amino acid sequence</SPAN> of pCSC-1 displayed a striking degree of homology with the eel, rat <A style="color: #0199CC; text-decoration: underline; font-weight: bold;" href="javascript:if(!window.ihop) { window.location.href='http://www.ihop-net.org/UniPub/iHOP/go?ID1=325414'; } else { ihop('http://www.ihop-net.org/UniPub/iHOP/go?ID1=325414'); } " onmouseover="window.status='iHOP - Information Hyperlinked over Proteins'; return true;" onmouseout="window.status=''; return true;">     brain-1</A>, and rat <A style="color: #0199CC; text-decoration: underline; font-weight: bold;" href="javascript:if(!window.ihop) { window.location.href='http://www.ihop-net.org/UniPub/iHOP/go?ID1=322284'; } else { ihop('http://www.ihop-net.org/UniPub/iHOP/go?ID1=322284'); } " onmouseover="window.status='iHOP - Information Hyperlinked over Proteins'; return true;" onmouseout="window.status=''; return true;">     brain-2</A> Na+ channel, thereby identifying pCSC-1 as a related member of the family of Na+ channel genes.    <FONT size="-2"> <I>Content provided by </I><A href="javascript:if(!window.ihop) { window.location.href='http://www.ihop-net.org/UniPub/iHOP/index.html'; } else { ihop('http://www.ihop-net.org/UniPub/iHOP/index.html'); }" onmouseover="window.status='iHOP - Information Hyperlinked over Proteins'; return true;" onmouseout="window.status=''; return true;" style="text-decoration: underline; color:#0199CC;"><B>iHOP</B> - <I>Information Hyperlinked over Proteins</I></A>.</FONT><A href="http://www.ihop-net.org/UniPub/iHOP/index.html" onmouseover="window.status=''; return true;" onmouseout="window.status=''; return true;" style="text-decoration: none; color:#FFFFFF; ">.</A><A href="http://cbio.mskcc.org/~hoffmann/index.html" onmouseover="window.status=''; return true;" onmouseout="window.status=''; return true;" style="text-decoration: none; color:#FFFFFF; ">.</A><A href="javascript:if(!window.ihop) { window.location.href='http://www.ihop-net.org/UniPub/iHOP/index.html'; } else { ihop('http://www.ihop-net.org/UniPub/iHOP/index.html'); }" onmouseover="window.status='iHOP - Information Hyperlinked over Proteins'; return true;" onmouseout="window.status=''; return true;"><IMG src="http://www.ihop-net.org/UniPub/html/img/hop/for_ref/iHOP_logo_50pc.png" border="0" align="left"/></A><hr /><h3>STRING says (Homo sapiens):</h3><p>POU domain, class 3, transcription factor 2 (Nervous system-specific octamer-binding transcription factor N-Oct-3) (Brain-specific homeobox/POU domain protein 2) (Brain-2) (Protein Brn-2); Transcription factor that binds preferentially to the recognition sequence which consists of two distinct half-sites, ('GCAT') and ('TAAT'), separated by a nonconserved spacer region of 0, 2, or 3 nucleotides. Positively regulates the genes under the control of corticotropin-releasing hormone (CRH) and CRH II promoters (By similarity)</p><h3>STRING says (Rattus norvegicus):</h3><p>POU domain, class 3, transcription factor 2 (Nervous system-specific octamer-binding transcription factor N-Oct-3) (Brain-specific homeobox/POU domain protein 2) (Brain-2) (Protein Brn-2); Transcription factor that binds preferentially to the recognition sequence which consists of two distinct half-sites, ('GCAT') and ('TAAT'), separated by a nonconserved spacer region of 0, 2, or 3 nucleotides. Positively regulates the genes under the control of corticotropin-releasing hormone (CRH) and CRH II promoters</p><h2>Model's TFs' homologs in target species Mus musculus:</h2>18992<p><a href="http://www.ncbi.nlm.nih.gov/gene/18992" target="_blank">Gene 18992 at NCBI</a></p><h3>iHOP says:</h3>    <A style="color: #0199CC; text-decoration: underline; font-weight: bold;" href="javascript:if(!window.ihop) { window.location.href='http://www.ihop-net.org/UniPub/iHOP/go?ID1=91191'; } else { ihop('http://www.ihop-net.org/UniPub/iHOP/go?ID1=91191'); } " onmouseover="window.status='iHOP - Information Hyperlinked over Proteins'; return true;" onmouseout="window.status=''; return true;">          Brn-2</A> expression <SPAN style="color: #000000; text-decoration: none; font-weight: bold;">     controls</SPAN>     <SPAN style="color: #e0b50b; text-decoration: none; font-weight: bold;">     melanoma</SPAN> proliferation and is directly <SPAN style="color: #000000; text-decoration: none; font-weight: bold;">     regulated</SPAN> by <A style="color: #0199CC; text-decoration: underline; font-weight: bold;" href="javascript:if(!window.ihop) { window.location.href='http://www.ihop-net.org/UniPub/iHOP/go?ID1=119858'; } else { ihop('http://www.ihop-net.org/UniPub/iHOP/go?ID1=119858'); } " onmouseover="window.status='iHOP - Information Hyperlinked over Proteins'; return true;" onmouseout="window.status=''; return true;">     beta-catenin</A>.    We show here that in vivo <A style="color: #0199CC; text-decoration: underline; font-weight: bold;" href="javascript:if(!window.ihop) { window.location.href='http://www.ihop-net.org/UniPub/iHOP/go?ID1=91191'; } else { ihop('http://www.ihop-net.org/UniPub/iHOP/go?ID1=91191'); } " onmouseover="window.status='iHOP - Information Hyperlinked over Proteins'; return true;" onmouseout="window.status=''; return true;">          Brn-2</A> is <SPAN style="color: #000000; text-decoration: none; font-weight: bold;">     expressed</SPAN> in <SPAN style="color: #e0b50b; text-decoration: none; font-weight: bold;">     melanocytes</SPAN> but not in embryonic day 11.5 melanoblasts and that its expression is directly controlled by the Wnt/<A style="color: #0199CC; text-decoration: underline; font-weight: bold;" href="javascript:if(!window.ihop) { window.location.href='http://www.ihop-net.org/UniPub/iHOP/go?ID1=119858'; } else { ihop('http://www.ihop-net.org/UniPub/iHOP/go?ID1=119858'); } " onmouseover="window.status='iHOP - Information Hyperlinked over Proteins'; return true;" onmouseout="window.status=''; return true;">     beta-catenin</A> signaling pathway in <SPAN style="color: #e0b50b; text-decoration: none; font-weight: bold;">     melanoma</SPAN>     <SPAN style="color: #e0b50b; text-decoration: none; font-weight: bold;">     cell lines</SPAN> and in <SPAN style="color: #e0b50b; text-decoration: none; font-weight: bold;">     transgenic mice</SPAN>.        <A style="color: #0199CC; text-decoration: underline; font-weight: bold;" href="javascript:if(!window.ihop) { window.location.href='http://www.ihop-net.org/UniPub/iHOP/go?ID1=124780'; } else { ihop('http://www.ihop-net.org/UniPub/iHOP/go?ID1=124780'); } " onmouseover="window.status='iHOP - Information Hyperlinked over Proteins'; return true;" onmouseout="window.status=''; return true;">          Sox2</A> and <A style="color: #0199CC; text-decoration: underline; font-weight: bold;" href="javascript:if(!window.ihop) { window.location.href='http://www.ihop-net.org/UniPub/iHOP/go?ID1=126360'; } else { ihop('http://www.ihop-net.org/UniPub/iHOP/go?ID1=126360'); } " onmouseover="window.status='iHOP - Information Hyperlinked over Proteins'; return true;" onmouseout="window.status=''; return true;">     SF1</A> may <SPAN style="color: #000000; text-decoration: none; font-weight: bold;">     mediate</SPAN> basal <A style="color: #0199CC; text-decoration: underline; font-weight: bold;" href="javascript:if(!window.ihop) { window.location.href='http://www.ihop-net.org/UniPub/iHOP/go?ID1=123097'; } else { ihop('http://www.ihop-net.org/UniPub/iHOP/go?ID1=123097'); } " onmouseover="window.status='iHOP - Information Hyperlinked over Proteins'; return true;" onmouseout="window.status=''; return true;">          nestin</A> expression in undifferentiated P19EC cells, whereas <A style="color: #0199CC; text-decoration: underline; font-weight: bold;" href="javascript:if(!window.ihop) { window.location.href='http://www.ihop-net.org/UniPub/iHOP/go?ID1=124780'; } else { ihop('http://www.ihop-net.org/UniPub/iHOP/go?ID1=124780'); } " onmouseover="window.status='iHOP - Information Hyperlinked over Proteins'; return true;" onmouseout="window.status=''; return true;">          Sox2</A>, <A style="color: #0199CC; text-decoration: underline; font-weight: bold;" href="javascript:if(!window.ihop) { window.location.href='http://www.ihop-net.org/UniPub/iHOP/go?ID1=123680'; } else { ihop('http://www.ihop-net.org/UniPub/iHOP/go?ID1=123680'); } " onmouseover="window.status='iHOP - Information Hyperlinked over Proteins'; return true;" onmouseout="window.status=''; return true;">     Brn1</A>, and <A style="color: #0199CC; text-decoration: underline; font-weight: bold;" href="javascript:if(!window.ihop) { window.location.href='http://www.ihop-net.org/UniPub/iHOP/go?ID1=123679'; } else { ihop('http://www.ihop-net.org/UniPub/iHOP/go?ID1=123679'); } " onmouseover="window.status='iHOP - Information Hyperlinked over Proteins'; return true;" onmouseout="window.status=''; return true;">     Brn2</A> bind to the enhancer in P19 neural <SPAN style="color: #e0b50b; text-decoration: none; font-weight: bold;">     progenitor cells</SPAN>.    <FONT size="-2"> <I>Content provided by </I><A href="javascript:if(!window.ihop) { window.location.href='http://www.ihop-net.org/UniPub/iHOP/index.html'; } else { ihop('http://www.ihop-net.org/UniPub/iHOP/index.html'); }" onmouseover="window.status='iHOP - Information Hyperlinked over Proteins'; return true;" onmouseout="window.status=''; return true;" style="text-decoration: underline; color:#0199CC;"><B>iHOP</B> - <I>Information Hyperlinked over Proteins</I></A>.</FONT><A href="http://www.ihop-net.org/UniPub/iHOP/index.html" onmouseover="window.status=''; return true;" onmouseout="window.status=''; return true;" style="text-decoration: none; color:#FFFFFF; ">.</A><A href="http://cbio.mskcc.org/~hoffmann/index.html" onmouseover="window.status=''; return true;" onmouseout="window.status=''; return true;" style="text-decoration: none; color:#FFFFFF; ">.</A><A href="javascript:if(!window.ihop) { window.location.href='http://www.ihop-net.org/UniPub/iHOP/index.html'; } else { ihop('http://www.ihop-net.org/UniPub/iHOP/index.html'); }" onmouseover="window.status='iHOP - Information Hyperlinked over Proteins'; return true;" onmouseout="window.status=''; return true;"><IMG src="http://www.ihop-net.org/UniPub/html/img/hop/for_ref/iHOP_logo_50pc.png" border="0" align="left"/></A><hr /><h3>STRING says:</h3><p>POU domain, class 3, transcription factor 2; Transcription factor that binds preferentially to the recognition sequence which consists of two distinct half-sites, ('GCAT') and ('TAAT'), separated by a nonconserved spacer region of 0, 2, or 3 nucleotides. Positively regulates the genes under the control of corticotropin-releasing hormone (CRH) and CRH II promoters (By similarity)</p>
chr3	34545222	34545233	[@SOX+313:*bp]	837	+	SOX5	<SCRIPT Language="JavaScript">  function ihop(url) {  location.href=url;  }  </SCRIPT><table><tr><td>Model made for</td><td>Mus musculus</td></tr></table> <h2>About the matching model:</h2>Entry for target species Mus musculus: Gene 20678<p><a href="http://www.ncbi.nlm.nih.gov/gene/20678" target="_blank">Gene 20678 at NCBI</a></p><h3>iHOP says (Mus musculus):</h3>We show that <A style="color: #0199CC; text-decoration: underline; font-weight: bold;" href="javascript:if(!window.ihop) { window.location.href='http://www.ihop-net.org/UniPub/iHOP/go?ID1=124783'; } else { ihop('http://www.ihop-net.org/UniPub/iHOP/go?ID1=124783'); } " onmouseover="window.status='iHOP - Information Hyperlinked over Proteins'; return true;" onmouseout="window.status=''; return true;">          Sox5</A> can <SPAN style="color: #000000; text-decoration: none; font-weight: bold;">     suppress</SPAN>     <A style="color: #0199CC; text-decoration: underline; font-weight: bold;" href="javascript:if(!window.ihop) { window.location.href='http://www.ihop-net.org/UniPub/iHOP/go?ID1=90905'; } else { ihop('http://www.ihop-net.org/UniPub/iHOP/go?ID1=90905'); } " onmouseover="window.status='iHOP - Information Hyperlinked over Proteins'; return true;" onmouseout="window.status=''; return true;">          PDGFB</A>-induced <SPAN style="color: #e0b50b; text-decoration: none; font-weight: bold;">     glioma</SPAN> development predominantly upon Ink4a-loss.    Our data suggest a novel pathway, where <A style="color: #0199CC; text-decoration: underline; font-weight: bold;" href="javascript:if(!window.ihop) { window.location.href='http://www.ihop-net.org/UniPub/iHOP/go?ID1=124783'; } else { ihop('http://www.ihop-net.org/UniPub/iHOP/go?ID1=124783'); } " onmouseover="window.status='iHOP - Information Hyperlinked over Proteins'; return true;" onmouseout="window.status=''; return true;">          Sox5</A> may <SPAN style="color: #000000; text-decoration: none; font-weight: bold;">     suppress</SPAN> the oncogenic <SPAN style="color: #000000; text-decoration: none; font-weight: bold;">     effects</SPAN> of <A style="color: #0199CC; text-decoration: underline; font-weight: bold;" href="javascript:if(!window.ihop) { window.location.href='http://www.ihop-net.org/UniPub/iHOP/go?ID1=90905'; } else { ihop('http://www.ihop-net.org/UniPub/iHOP/go?ID1=90905'); } " onmouseover="window.status='iHOP - Information Hyperlinked over Proteins'; return true;" onmouseout="window.status=''; return true;">          PDGFB</A> signaling during <SPAN style="color: #e0b50b; text-decoration: none; font-weight: bold;">     glioma</SPAN> development by regulating p27(Kip1) in a p19(Arf)-dependent manner, leading to acute <SPAN style="color: #e0b50b; text-decoration: none; font-weight: bold;">     cellular senescence</SPAN>.    Loss of <A style="color: #0199CC; text-decoration: underline; font-weight: bold;" href="javascript:if(!window.ihop) { window.location.href='http://www.ihop-net.org/UniPub/iHOP/go?ID1=124783'; } else { ihop('http://www.ihop-net.org/UniPub/iHOP/go?ID1=124783'); } " onmouseover="window.status='iHOP - Information Hyperlinked over Proteins'; return true;" onmouseout="window.status=''; return true;">     Sox5</A>, however, partially rescued the strongly reduced melanoblast generation and marker <SPAN style="color: #e0b50b; text-decoration: none; font-weight: bold;">     gene expression</SPAN> in <A style="color: #0199CC; text-decoration: underline; font-weight: bold;" href="javascript:if(!window.ihop) { window.location.href='http://www.ihop-net.org/UniPub/iHOP/go?ID1=124771'; } else { ihop('http://www.ihop-net.org/UniPub/iHOP/go?ID1=124771'); } " onmouseover="window.status='iHOP - Information Hyperlinked over Proteins'; return true;" onmouseout="window.status=''; return true;">     Sox10</A> heterozygous mice arguing that <A style="color: #0199CC; text-decoration: underline; font-weight: bold;" href="javascript:if(!window.ihop) { window.location.href='http://www.ihop-net.org/UniPub/iHOP/go?ID1=124783'; } else { ihop('http://www.ihop-net.org/UniPub/iHOP/go?ID1=124783'); } " onmouseover="window.status='iHOP - Information Hyperlinked over Proteins'; return true;" onmouseout="window.status=''; return true;">     Sox5</A>     <SPAN style="color: #000000; text-decoration: none; font-weight: bold;">     functions</SPAN> in the <SPAN style="color: #e0b50b; text-decoration: none; font-weight: bold;">     melanocyte</SPAN> lineage by modulating <A style="color: #0199CC; text-decoration: underline; font-weight: bold;" href="javascript:if(!window.ihop) { window.location.href='http://www.ihop-net.org/UniPub/iHOP/go?ID1=124771'; } else { ihop('http://www.ihop-net.org/UniPub/iHOP/go?ID1=124771'); } " onmouseover="window.status='iHOP - Information Hyperlinked over Proteins'; return true;" onmouseout="window.status=''; return true;">     Sox10</A> activity.    <FONT size="-2"> <I>Content provided by </I><A href="javascript:if(!window.ihop) { window.location.href='http://www.ihop-net.org/UniPub/iHOP/index.html'; } else { ihop('http://www.ihop-net.org/UniPub/iHOP/index.html'); }" onmouseover="window.status='iHOP - Information Hyperlinked over Proteins'; return true;" onmouseout="window.status=''; return true;" style="text-decoration: underline; color:#0199CC;"><B>iHOP</B> - <I>Information Hyperlinked over Proteins</I></A>.</FONT><A href="http://www.ihop-net.org/UniPub/iHOP/index.html" onmouseover="window.status=''; return true;" onmouseout="window.status=''; return true;" style="text-decoration: none; color:#FFFFFF; ">.</A><A href="http://cbio.mskcc.org/~hoffmann/index.html" onmouseover="window.status=''; return true;" onmouseout="window.status=''; return true;" style="text-decoration: none; color:#FFFFFF; ">.</A><A href="javascript:if(!window.ihop) { window.location.href='http://www.ihop-net.org/UniPub/iHOP/index.html'; } else { ihop('http://www.ihop-net.org/UniPub/iHOP/index.html'); }" onmouseover="window.status='iHOP - Information Hyperlinked over Proteins'; return true;" onmouseout="window.status=''; return true;"><IMG src="http://www.ihop-net.org/UniPub/html/img/hop/for_ref/iHOP_logo_50pc.png" border="0" align="left"/></A><hr />Entry for target species Mus musculus: Gene 20678<h3>STRING says (Mus musculus):</h3><p>SRY-box containing gene 5; Binds specifically to the DNA sequence 5'-AACAAT-3'. Activates transcription of COL2A1 and AGC1 in vitro</p>
chr3	34545236	34545245	[@STAT5A:330:7bp]	955	+	STAT5A	<SCRIPT Language="JavaScript">  function ihop(url) {  location.href=url;  }  </SCRIPT><table><tr><td>Model made for</td><td>Homo sapiens, Mus musculus</td></tr></table> <h2>About the matching model:</h2><p><a href="http://www.ncbi.nlm.nih.gov/gene/6776" target="_blank">Gene 6776 at NCBI</a></p><h3>iHOP says (Homo sapiens):</h3>Prolactin induces <SPAN style="color: #e0b50b; text-decoration: none; font-weight: bold;">     phosphorylation</SPAN> of Tyr694 of <A style="color: #0199CC; text-decoration: underline; font-weight: bold;" href="javascript:if(!window.ihop) { window.location.href='http://www.ihop-net.org/UniPub/iHOP/go?ID1=92440'; } else { ihop('http://www.ihop-net.org/UniPub/iHOP/go?ID1=92440'); } " onmouseover="window.status='iHOP - Information Hyperlinked over Proteins'; return true;" onmouseout="window.status=''; return true;">     Stat5</A> (MGF), a prerequisite for DNA binding and induction of transcription.    Activation of <A style="color: #0199CC; text-decoration: underline; font-weight: bold;" href="javascript:if(!window.ihop) { window.location.href='http://www.ihop-net.org/UniPub/iHOP/go?ID1=92440'; } else { ihop('http://www.ihop-net.org/UniPub/iHOP/go?ID1=92440'); } " onmouseover="window.status='iHOP - Information Hyperlinked over Proteins'; return true;" onmouseout="window.status=''; return true;">     Stat5</A> by platelet-derived growth factor (PDGF) is dependent on <SPAN style="color: #e0b50b; text-decoration: none; font-weight: bold;">     phosphorylation</SPAN> sites in PDGF beta-receptor juxtamembrane and kinase insert domains.    However, another mutant that lacked the carboxyl-terminal region retained STAT1alpha activation and nuclear translocation but was unable to fully activate <A style="color: #0199CC; text-decoration: underline; font-weight: bold;" href="javascript:if(!window.ihop) { window.location.href='http://www.ihop-net.org/UniPub/iHOP/go?ID1=92440'; } else { ihop('http://www.ihop-net.org/UniPub/iHOP/go?ID1=92440'); } " onmouseover="window.status='iHOP - Information Hyperlinked over Proteins'; return true;" onmouseout="window.status=''; return true;">     STAT5</A> proteins, although it mediated their transient <SPAN style="color: #e0b50b; text-decoration: none; font-weight: bold;">     phosphorylation</SPAN>.    <FONT size="-2"> <I>Content provided by </I><A href="javascript:if(!window.ihop) { window.location.href='http://www.ihop-net.org/UniPub/iHOP/index.html'; } else { ihop('http://www.ihop-net.org/UniPub/iHOP/index.html'); }" onmouseover="window.status='iHOP - Information Hyperlinked over Proteins'; return true;" onmouseout="window.status=''; return true;" style="text-decoration: underline; color:#0199CC;"><B>iHOP</B> - <I>Information Hyperlinked over Proteins</I></A>.</FONT><A href="http://www.ihop-net.org/UniPub/iHOP/index.html" onmouseover="window.status=''; return true;" onmouseout="window.status=''; return true;" style="text-decoration: none; color:#FFFFFF; ">.</A><A href="http://cbio.mskcc.org/~hoffmann/index.html" onmouseover="window.status=''; return true;" onmouseout="window.status=''; return true;" style="text-decoration: none; color:#FFFFFF; ">.</A>Entry for target species Mus musculus: Gene 20850<p><a href="http://www.ncbi.nlm.nih.gov/gene/20850" target="_blank">Gene 20850 at NCBI</a></p><h3>iHOP says (Mus musculus):</h3>The few surviving <A style="color: #0199CC; text-decoration: underline; font-weight: bold;" href="javascript:if(!window.ihop) { window.location.href='http://www.ihop-net.org/UniPub/iHOP/go?ID1=124900'; } else { ihop('http://www.ihop-net.org/UniPub/iHOP/go?ID1=124900'); } " onmouseover="window.status='iHOP - Information Hyperlinked over Proteins'; return true;" onmouseout="window.status=''; return true;">     Stat5a</A>/b(null/null) mice lacked CD8(+) <SPAN style="color: #e0b50b; text-decoration: none; font-weight: bold;">     T lymphocytes</SPAN>.    A massive reduction of CD8(+) <SPAN style="color: #e0b50b; text-decoration: none; font-weight: bold;">     T cells</SPAN> was also found in <A style="color: #0199CC; text-decoration: underline; font-weight: bold;" href="javascript:if(!window.ihop) { window.location.href='http://www.ihop-net.org/UniPub/iHOP/go?ID1=124900'; } else { ihop('http://www.ihop-net.org/UniPub/iHOP/go?ID1=124900'); } " onmouseover="window.status='iHOP - Information Hyperlinked over Proteins'; return true;" onmouseout="window.status=''; return true;">     Stat5a</A>/b(fl/fl) lck-cre <SPAN style="color: #e0b50b; text-decoration: none; font-weight: bold;">     transgenic animals</SPAN>.    Importantly, the expression of suppressor of cytokine signaling (SOCS)3, a potent inhibitor of IL-12-induced Stat4 activation, was decreased in <A style="color: #0199CC; text-decoration: underline; font-weight: bold;" href="javascript:if(!window.ihop) { window.location.href='http://www.ihop-net.org/UniPub/iHOP/go?ID1=124900'; } else { ihop('http://www.ihop-net.org/UniPub/iHOP/go?ID1=124900'); } " onmouseover="window.status='iHOP - Information Hyperlinked over Proteins'; return true;" onmouseout="window.status=''; return true;">     Stat5a</A>(-/-) CD4(+) <SPAN style="color: #e0b50b; text-decoration: none; font-weight: bold;">     T cells</SPAN>.    <FONT size="-2"> <I>Content provided by </I><A href="javascript:if(!window.ihop) { window.location.href='http://www.ihop-net.org/UniPub/iHOP/index.html'; } else { ihop('http://www.ihop-net.org/UniPub/iHOP/index.html'); }" onmouseover="window.status='iHOP - Information Hyperlinked over Proteins'; return true;" onmouseout="window.status=''; return true;" style="text-decoration: underline; color:#0199CC;"><B>iHOP</B> - <I>Information Hyperlinked over Proteins</I></A>.</FONT><A href="http://www.ihop-net.org/UniPub/iHOP/index.html" onmouseover="window.status=''; return true;" onmouseout="window.status=''; return true;" style="text-decoration: none; color:#FFFFFF; ">.</A><A href="http://cbio.mskcc.org/~hoffmann/index.html" onmouseover="window.status=''; return true;" onmouseout="window.status=''; return true;" style="text-decoration: none; color:#FFFFFF; ">.</A><A href="javascript:if(!window.ihop) { window.location.href='http://www.ihop-net.org/UniPub/iHOP/index.html'; } else { ihop('http://www.ihop-net.org/UniPub/iHOP/index.html'); }" onmouseover="window.status='iHOP - Information Hyperlinked over Proteins'; return true;" onmouseout="window.status=''; return true;"><IMG src="http://www.ihop-net.org/UniPub/html/img/hop/for_ref/iHOP_logo_50pc.png" border="0" align="left"/></A><hr /><h3>STRING says (Homo sapiens):</h3><p>Signal transducer and activator of transcription 5A; Carries out a dual function: signal transduction and activation of transcription. Binds to the GAS element and activates PRL-induced transcription</p>Entry for target species Mus musculus: Gene 20850<h3>STRING says (Mus musculus):</h3><p>signal transducer and activator of transcription 5A; Carries out a dual function: signal transduction and activation of transcription. Binds to the GAS element and activates PRL-induced transcription</p>
chr3	34545236	34545245	[@STAT:334:7bp]	930	+	STAT6	<SCRIPT Language="JavaScript">  function ihop(url) {  location.href=url;  }  </SCRIPT><table><tr><td>Model made for</td><td>Homo sapiens, Mus musculus</td></tr></table> <h2>About the matching model:</h2>Entry for target species Mus musculus: Gene 20852<p><a href="http://www.ncbi.nlm.nih.gov/gene/20852" target="_blank">Gene 20852 at NCBI</a></p><h3>iHOP says (Mus musculus):</h3>Furthermore, activated <SPAN style="color: #e0b50b; text-decoration: none; font-weight: bold;">     T cells</SPAN> from <A style="color: #0199CC; text-decoration: underline; font-weight: bold;" href="javascript:if(!window.ihop) { window.location.href='http://www.ihop-net.org/UniPub/iHOP/go?ID1=124902'; } else { ihop('http://www.ihop-net.org/UniPub/iHOP/go?ID1=124902'); } " onmouseover="window.status='iHOP - Information Hyperlinked over Proteins'; return true;" onmouseout="window.status=''; return true;">     Stat6</A>(-/)- mice <SPAN style="color: #000000; text-decoration: none; font-weight: bold;">     produced</SPAN> more <A style="color: #0199CC; text-decoration: underline; font-weight: bold;" href="javascript:if(!window.ihop) { window.location.href='http://www.ihop-net.org/UniPub/iHOP/go?ID1=121901'; } else { ihop('http://www.ihop-net.org/UniPub/iHOP/go?ID1=121901'); } " onmouseover="window.status='iHOP - Information Hyperlinked over Proteins'; return true;" onmouseout="window.status=''; return true;">     IFN-gamma</A> in response to <A style="color: #0199CC; text-decoration: underline; font-weight: bold;" href="javascript:if(!window.ihop) { window.location.href='http://www.ihop-net.org/UniPub/iHOP/go?ID1=121982'; } else { ihop('http://www.ihop-net.org/UniPub/iHOP/go?ID1=121982'); } " onmouseover="window.status='iHOP - Information Hyperlinked over Proteins'; return true;" onmouseout="window.status=''; return true;">     IL-18</A> than wild-type controls.    Conversely, CD8+ <SPAN style="color: #e0b50b; text-decoration: none; font-weight: bold;">     T cells</SPAN> expressing a constitutively active mutant form <A style="color: #0199CC; text-decoration: underline; font-weight: bold;" href="javascript:if(!window.ihop) { window.location.href='http://www.ihop-net.org/UniPub/iHOP/go?ID1=124902'; } else { ihop('http://www.ihop-net.org/UniPub/iHOP/go?ID1=124902'); } " onmouseover="window.status='iHOP - Information Hyperlinked over Proteins'; return true;" onmouseout="window.status=''; return true;">     Stat6</A> (Stat6VT) failed to <SPAN style="color: #000000; text-decoration: none; font-weight: bold;">     express</SPAN> VLA-4 even in the absence of <A style="color: #0199CC; text-decoration: underline; font-weight: bold;" href="javascript:if(!window.ihop) { window.location.href='http://www.ihop-net.org/UniPub/iHOP/go?ID1=121998'; } else { ihop('http://www.ihop-net.org/UniPub/iHOP/go?ID1=121998'); } " onmouseover="window.status='iHOP - Information Hyperlinked over Proteins'; return true;" onmouseout="window.status=''; return true;">     IL-4</A>-stimulation.    However, when both <A style="color: #0199CC; text-decoration: underline; font-weight: bold;" href="javascript:if(!window.ihop) { window.location.href='http://www.ihop-net.org/UniPub/iHOP/go?ID1=124899'; } else { ihop('http://www.ihop-net.org/UniPub/iHOP/go?ID1=124899'); } " onmouseover="window.status='iHOP - Information Hyperlinked over Proteins'; return true;" onmouseout="window.status=''; return true;">     Stat4</A>(-/-) and <A style="color: #0199CC; text-decoration: underline; font-weight: bold;" href="javascript:if(!window.ihop) { window.location.href='http://www.ihop-net.org/UniPub/iHOP/go?ID1=124902'; } else { ihop('http://www.ihop-net.org/UniPub/iHOP/go?ID1=124902'); } " onmouseover="window.status='iHOP - Information Hyperlinked over Proteins'; return true;" onmouseout="window.status=''; return true;">     Stat6</A>(-/-) CD4(+) <SPAN style="color: #e0b50b; text-decoration: none; font-weight: bold;">     T cells</SPAN> are coinjected into the same hosts, the <A style="color: #0199CC; text-decoration: underline; font-weight: bold;" href="javascript:if(!window.ihop) { window.location.href='http://www.ihop-net.org/UniPub/iHOP/go?ID1=124902'; } else { ihop('http://www.ihop-net.org/UniPub/iHOP/go?ID1=124902'); } " onmouseover="window.status='iHOP - Information Hyperlinked over Proteins'; return true;" onmouseout="window.status=''; return true;">     Stat6</A>(-/-) cells become dominant and out-<SPAN style="color: #000000; text-decoration: none; font-weight: bold;">     compete</SPAN>     <A style="color: #0199CC; text-decoration: underline; font-weight: bold;" href="javascript:if(!window.ihop) { window.location.href='http://www.ihop-net.org/UniPub/iHOP/go?ID1=124899'; } else { ihop('http://www.ihop-net.org/UniPub/iHOP/go?ID1=124899'); } " onmouseover="window.status='iHOP - Information Hyperlinked over Proteins'; return true;" onmouseout="window.status=''; return true;">     Stat4</A>(-/-) cells.    <FONT size="-2"> <I>Content provided by </I><A href="javascript:if(!window.ihop) { window.location.href='http://www.ihop-net.org/UniPub/iHOP/index.html'; } else { ihop('http://www.ihop-net.org/UniPub/iHOP/index.html'); }" onmouseover="window.status='iHOP - Information Hyperlinked over Proteins'; return true;" onmouseout="window.status=''; return true;" style="text-decoration: underline; color:#0199CC;"><B>iHOP</B> - <I>Information Hyperlinked over Proteins</I></A>.</FONT><A href="http://www.ihop-net.org/UniPub/iHOP/index.html" onmouseover="window.status=''; return true;" onmouseout="window.status=''; return true;" style="text-decoration: none; color:#FFFFFF; ">.</A><A href="http://cbio.mskcc.org/~hoffmann/index.html" onmouseover="window.status=''; return true;" onmouseout="window.status=''; return true;" style="text-decoration: none; color:#FFFFFF; ">.</A><p><a href="http://www.ncbi.nlm.nih.gov/gene/6778" target="_blank">Gene 6778 at NCBI</a></p><h3>iHOP says (Homo sapiens):</h3>Although we did not find any association between <A style="color: #0199CC; text-decoration: underline; font-weight: bold;" href="javascript:if(!window.ihop) { window.location.href='http://www.ihop-net.org/UniPub/iHOP/go?ID1=92442'; } else { ihop('http://www.ihop-net.org/UniPub/iHOP/go?ID1=92442'); } " onmouseover="window.status='iHOP - Information Hyperlinked over Proteins'; return true;" onmouseout="window.status=''; return true;">     STAT6</A> activation and allergy, we do not exclude a possibility that stronger activation of this transcription factor is associated with an expression of allergic <SPAN style="color: #e0b50b; text-decoration: none; font-weight: bold;">     phenotype</SPAN>.    The <A style="color: #0199CC; text-decoration: underline; font-weight: bold;" href="javascript:if(!window.ihop) { window.location.href='http://www.ihop-net.org/UniPub/iHOP/go?ID1=92442'; } else { ihop('http://www.ihop-net.org/UniPub/iHOP/go?ID1=92442'); } " onmouseover="window.status='iHOP - Information Hyperlinked over Proteins'; return true;" onmouseout="window.status=''; return true;">     STAT6</A> G2964A gene polymorphism is not involved in the overall susceptibility or in determining the <SPAN style="color: #e0b50b; text-decoration: none; font-weight: bold;">     phenotype</SPAN> of IBD.    Mounting evidence, in both patients and mouse models, supports a model where <A style="color: #0199CC; text-decoration: underline; font-weight: bold;" href="javascript:if(!window.ihop) { window.location.href='http://www.ihop-net.org/UniPub/iHOP/go?ID1=92442'; } else { ihop('http://www.ihop-net.org/UniPub/iHOP/go?ID1=92442'); } " onmouseover="window.status='iHOP - Information Hyperlinked over Proteins'; return true;" onmouseout="window.status=''; return true;">          Stat6</A> is not a mere bystander, but rather, plays an active role in promoting a transformed <SPAN style="color: #e0b50b; text-decoration: none; font-weight: bold;">     phenotype</SPAN>.    <FONT size="-2"> <I>Content provided by </I><A href="javascript:if(!window.ihop) { window.location.href='http://www.ihop-net.org/UniPub/iHOP/index.html'; } else { ihop('http://www.ihop-net.org/UniPub/iHOP/index.html'); }" onmouseover="window.status='iHOP - Information Hyperlinked over Proteins'; return true;" onmouseout="window.status=''; return true;" style="text-decoration: underline; color:#0199CC;"><B>iHOP</B> - <I>Information Hyperlinked over Proteins</I></A>.</FONT><A href="http://www.ihop-net.org/UniPub/iHOP/index.html" onmouseover="window.status=''; return true;" onmouseout="window.status=''; return true;" style="text-decoration: none; color:#FFFFFF; ">.</A><A href="http://cbio.mskcc.org/~hoffmann/index.html" onmouseover="window.status=''; return true;" onmouseout="window.status=''; return true;" style="text-decoration: none; color:#FFFFFF; ">.</A><A href="javascript:if(!window.ihop) { window.location.href='http://www.ihop-net.org/UniPub/iHOP/index.html'; } else { ihop('http://www.ihop-net.org/UniPub/iHOP/index.html'); }" onmouseover="window.status='iHOP - Information Hyperlinked over Proteins'; return true;" onmouseout="window.status=''; return true;"><IMG src="http://www.ihop-net.org/UniPub/html/img/hop/for_ref/iHOP_logo_50pc.png" border="0" align="left"/></A><hr />Entry for target species Mus musculus: Gene 20852<h3>STRING says (Mus musculus):</h3><p>signal transducer and activator of transcription 6; Carries out a dual function: signal transduction and activation of transcription. Involved in interleukin-4 signalling</p><h3>STRING says (Homo sapiens):</h3><p>Signal transducer and activator of transcription 6 (IL-4 Stat); Carries out a dual function: signal transduction and activation of transcription. Involved in interleukin-4 signalling</p>
chr3	34545235	34545249	[@cEts1p-335:12bp]	859	-	cEts1p54	<table><tr><td>Model made for</td><td>Gallus gallus</td></tr></table> <h2>About the matching model:</h2><hr /><h2>Model's TFs' homologs in target species Mus musculus:</h2><hr />
chr3	34545244	34545254	[@SRY+349:8bp]	871	+	SRY	<SCRIPT Language="JavaScript">  function ihop(url) {  location.href=url;  }  </SCRIPT><table><tr><td>Model made for</td><td>Homo sapiens</td></tr></table> <h2>About the matching model:</h2><p><a href="http://www.ncbi.nlm.nih.gov/gene/6736" target="_blank">Gene 6736 at NCBI</a></p><h3>iHOP says (Homo sapiens):</h3>The human Y-linked <SPAN style="color: #e0b50b; text-decoration: none; font-weight: bold;">     testis</SPAN> determining <A style="color: #0199CC; text-decoration: underline; font-weight: bold;" href="javascript:if(!window.ihop) { window.location.href='http://www.ihop-net.org/UniPub/iHOP/go?ID1=92401'; } else { ihop('http://www.ihop-net.org/UniPub/iHOP/go?ID1=92401'); } " onmouseover="window.status='iHOP - Information Hyperlinked over Proteins'; return true;" onmouseout="window.status=''; return true;">          gene SRY</A> encodes a protein with a DNA binding domain from the high mobility group box family.    A new de novo mutation (A113T) in HMG box of the <A style="color: #0199CC; text-decoration: underline; font-weight: bold;" href="javascript:if(!window.ihop) { window.location.href='http://www.ihop-net.org/UniPub/iHOP/go?ID1=92401'; } else { ihop('http://www.ihop-net.org/UniPub/iHOP/go?ID1=92401'); } " onmouseover="window.status='iHOP - Information Hyperlinked over Proteins'; return true;" onmouseout="window.status=''; return true;">          SRY gene</A> leads to XY <SPAN style="color: #e0b50b; text-decoration: none; font-weight: bold;">     gonadal dysgenesis</SPAN>.    In humans, mutations in the testis-determining <A style="color: #0199CC; text-decoration: underline; font-weight: bold;" href="javascript:if(!window.ihop) { window.location.href='http://www.ihop-net.org/UniPub/iHOP/go?ID1=92401'; } else { ihop('http://www.ihop-net.org/UniPub/iHOP/go?ID1=92401'); } " onmouseover="window.status='iHOP - Information Hyperlinked over Proteins'; return true;" onmouseout="window.status=''; return true;">          gene SRY</A> result in XY sex reversal with pure <SPAN style="color: #e0b50b; text-decoration: none; font-weight: bold;">     gonadal dysgenesis</SPAN> (PGD).    <FONT size="-2"> <I>Content provided by </I><A href="javascript:if(!window.ihop) { window.location.href='http://www.ihop-net.org/UniPub/iHOP/index.html'; } else { ihop('http://www.ihop-net.org/UniPub/iHOP/index.html'); }" onmouseover="window.status='iHOP - Information Hyperlinked over Proteins'; return true;" onmouseout="window.status=''; return true;" style="text-decoration: underline; color:#0199CC;"><B>iHOP</B> - <I>Information Hyperlinked over Proteins</I></A>.</FONT><A href="http://www.ihop-net.org/UniPub/iHOP/index.html" onmouseover="window.status=''; return true;" onmouseout="window.status=''; return true;" style="text-decoration: none; color:#FFFFFF; ">.</A><A href="http://cbio.mskcc.org/~hoffmann/index.html" onmouseover="window.status=''; return true;" onmouseout="window.status=''; return true;" style="text-decoration: none; color:#FFFFFF; ">.</A><A href="javascript:if(!window.ihop) { window.location.href='http://www.ihop-net.org/UniPub/iHOP/index.html'; } else { ihop('http://www.ihop-net.org/UniPub/iHOP/index.html'); }" onmouseover="window.status='iHOP - Information Hyperlinked over Proteins'; return true;" onmouseout="window.status=''; return true;"><IMG src="http://www.ihop-net.org/UniPub/html/img/hop/for_ref/iHOP_logo_50pc.png" border="0" align="left"/></A><hr /><h3>STRING says (Homo sapiens):</h3><p>Sex-determining region Y protein (Testis-determining factor); Transcriptional regulator which control a genetic switch in male development. It is necessary and sufficient for initiating male sex determination by directing the development of supporting cell precursors (pre-Sertoli cells) as Sertoli rather than granulosa cells (By similarity). In male adult brain involved in the maintenance of motor functions of dopaminergic neurons (By similarity). Involved in different aspects of gene regulation including promoter activation or repression (By similarity). Facilitates DNA bending. SRY H [...] </p><h2>Model's TFs' homologs in target species Mus musculus:</h2><A href="javascript:if(!window.ihop) { window.location.href='http://www.ihop-net.org/UniPub/iHOP/index.html'; } else { ihop('http://www.ihop-net.org/UniPub/iHOP/index.html'); }" onmouseover="window.status='iHOP - Information Hyperlinked over Proteins'; return true;" onmouseout="window.status=''; return true;"><IMG src="http://www.ihop-net.org/UniPub/html/img/hop/for_ref/iHOP_logo_50pc.png" border="0" align="left"/></A><hr />
chr3	34545294	34545303	[@STAT5A+402:7bp]	983	+	STAT5A	<SCRIPT Language="JavaScript">  function ihop(url) {  location.href=url;  }  </SCRIPT><table><tr><td>Model made for</td><td>Homo sapiens, Mus musculus</td></tr></table> <h2>About the matching model:</h2><p><a href="http://www.ncbi.nlm.nih.gov/gene/6776" target="_blank">Gene 6776 at NCBI</a></p><h3>iHOP says (Homo sapiens):</h3>Prolactin induces <SPAN style="color: #e0b50b; text-decoration: none; font-weight: bold;">     phosphorylation</SPAN> of Tyr694 of <A style="color: #0199CC; text-decoration: underline; font-weight: bold;" href="javascript:if(!window.ihop) { window.location.href='http://www.ihop-net.org/UniPub/iHOP/go?ID1=92440'; } else { ihop('http://www.ihop-net.org/UniPub/iHOP/go?ID1=92440'); } " onmouseover="window.status='iHOP - Information Hyperlinked over Proteins'; return true;" onmouseout="window.status=''; return true;">     Stat5</A> (MGF), a prerequisite for DNA binding and induction of transcription.    Activation of <A style="color: #0199CC; text-decoration: underline; font-weight: bold;" href="javascript:if(!window.ihop) { window.location.href='http://www.ihop-net.org/UniPub/iHOP/go?ID1=92440'; } else { ihop('http://www.ihop-net.org/UniPub/iHOP/go?ID1=92440'); } " onmouseover="window.status='iHOP - Information Hyperlinked over Proteins'; return true;" onmouseout="window.status=''; return true;">     Stat5</A> by platelet-derived growth factor (PDGF) is dependent on <SPAN style="color: #e0b50b; text-decoration: none; font-weight: bold;">     phosphorylation</SPAN> sites in PDGF beta-receptor juxtamembrane and kinase insert domains.    However, another mutant that lacked the carboxyl-terminal region retained STAT1alpha activation and nuclear translocation but was unable to fully activate <A style="color: #0199CC; text-decoration: underline; font-weight: bold;" href="javascript:if(!window.ihop) { window.location.href='http://www.ihop-net.org/UniPub/iHOP/go?ID1=92440'; } else { ihop('http://www.ihop-net.org/UniPub/iHOP/go?ID1=92440'); } " onmouseover="window.status='iHOP - Information Hyperlinked over Proteins'; return true;" onmouseout="window.status=''; return true;">     STAT5</A> proteins, although it mediated their transient <SPAN style="color: #e0b50b; text-decoration: none; font-weight: bold;">     phosphorylation</SPAN>.    <FONT size="-2"> <I>Content provided by </I><A href="javascript:if(!window.ihop) { window.location.href='http://www.ihop-net.org/UniPub/iHOP/index.html'; } else { ihop('http://www.ihop-net.org/UniPub/iHOP/index.html'); }" onmouseover="window.status='iHOP - Information Hyperlinked over Proteins'; return true;" onmouseout="window.status=''; return true;" style="text-decoration: underline; color:#0199CC;"><B>iHOP</B> - <I>Information Hyperlinked over Proteins</I></A>.</FONT><A href="http://www.ihop-net.org/UniPub/iHOP/index.html" onmouseover="window.status=''; return true;" onmouseout="window.status=''; return true;" style="text-decoration: none; color:#FFFFFF; ">.</A><A href="http://cbio.mskcc.org/~hoffmann/index.html" onmouseover="window.status=''; return true;" onmouseout="window.status=''; return true;" style="text-decoration: none; color:#FFFFFF; ">.</A>Entry for target species Mus musculus: Gene 20850<p><a href="http://www.ncbi.nlm.nih.gov/gene/20850" target="_blank">Gene 20850 at NCBI</a></p><h3>iHOP says (Mus musculus):</h3>The few surviving <A style="color: #0199CC; text-decoration: underline; font-weight: bold;" href="javascript:if(!window.ihop) { window.location.href='http://www.ihop-net.org/UniPub/iHOP/go?ID1=124900'; } else { ihop('http://www.ihop-net.org/UniPub/iHOP/go?ID1=124900'); } " onmouseover="window.status='iHOP - Information Hyperlinked over Proteins'; return true;" onmouseout="window.status=''; return true;">     Stat5a</A>/b(null/null) mice lacked CD8(+) <SPAN style="color: #e0b50b; text-decoration: none; font-weight: bold;">     T lymphocytes</SPAN>.    A massive reduction of CD8(+) <SPAN style="color: #e0b50b; text-decoration: none; font-weight: bold;">     T cells</SPAN> was also found in <A style="color: #0199CC; text-decoration: underline; font-weight: bold;" href="javascript:if(!window.ihop) { window.location.href='http://www.ihop-net.org/UniPub/iHOP/go?ID1=124900'; } else { ihop('http://www.ihop-net.org/UniPub/iHOP/go?ID1=124900'); } " onmouseover="window.status='iHOP - Information Hyperlinked over Proteins'; return true;" onmouseout="window.status=''; return true;">     Stat5a</A>/b(fl/fl) lck-cre <SPAN style="color: #e0b50b; text-decoration: none; font-weight: bold;">     transgenic animals</SPAN>.    Importantly, the expression of suppressor of cytokine signaling (SOCS)3, a potent inhibitor of IL-12-induced Stat4 activation, was decreased in <A style="color: #0199CC; text-decoration: underline; font-weight: bold;" href="javascript:if(!window.ihop) { window.location.href='http://www.ihop-net.org/UniPub/iHOP/go?ID1=124900'; } else { ihop('http://www.ihop-net.org/UniPub/iHOP/go?ID1=124900'); } " onmouseover="window.status='iHOP - Information Hyperlinked over Proteins'; return true;" onmouseout="window.status=''; return true;">     Stat5a</A>(-/-) CD4(+) <SPAN style="color: #e0b50b; text-decoration: none; font-weight: bold;">     T cells</SPAN>.    <FONT size="-2"> <I>Content provided by </I><A href="javascript:if(!window.ihop) { window.location.href='http://www.ihop-net.org/UniPub/iHOP/index.html'; } else { ihop('http://www.ihop-net.org/UniPub/iHOP/index.html'); }" onmouseover="window.status='iHOP - Information Hyperlinked over Proteins'; return true;" onmouseout="window.status=''; return true;" style="text-decoration: underline; color:#0199CC;"><B>iHOP</B> - <I>Information Hyperlinked over Proteins</I></A>.</FONT><A href="http://www.ihop-net.org/UniPub/iHOP/index.html" onmouseover="window.status=''; return true;" onmouseout="window.status=''; return true;" style="text-decoration: none; color:#FFFFFF; ">.</A><A href="http://cbio.mskcc.org/~hoffmann/index.html" onmouseover="window.status=''; return true;" onmouseout="window.status=''; return true;" style="text-decoration: none; color:#FFFFFF; ">.</A><A href="javascript:if(!window.ihop) { window.location.href='http://www.ihop-net.org/UniPub/iHOP/index.html'; } else { ihop('http://www.ihop-net.org/UniPub/iHOP/index.html'); }" onmouseover="window.status='iHOP - Information Hyperlinked over Proteins'; return true;" onmouseout="window.status=''; return true;"><IMG src="http://www.ihop-net.org/UniPub/html/img/hop/for_ref/iHOP_logo_50pc.png" border="0" align="left"/></A><hr /><h3>STRING says (Homo sapiens):</h3><p>Signal transducer and activator of transcription 5A; Carries out a dual function: signal transduction and activation of transcription. Binds to the GAS element and activates PRL-induced transcription</p>Entry for target species Mus musculus: Gene 20850<h3>STRING says (Mus musculus):</h3><p>signal transducer and activator of transcription 5A; Carries out a dual function: signal transduction and activation of transcription. Binds to the GAS element and activates PRL-induced transcription</p>
chr3	34545286	34545302	[@IRF+403:*bp]	840	+	IRF	<SCRIPT Language="JavaScript">  function ihop(url) {  location.href=url;  }  </SCRIPT><table><tr><td>Model made for</td><td>Homo sapiens, Mus musculus, Gallus gallus, Xenopus laevis, Rattus norvegicus</td></tr></table> <h2>About the matching model:</h2><p><a href="http://www.ncbi.nlm.nih.gov/gene/84676" target="_blank">Gene 84676 at NCBI</a></p><h3>iHOP says (Homo sapiens):</h3>The <A style="color: #0199CC; text-decoration: underline; font-weight: bold;" href="javascript:if(!window.ihop) { window.location.href='http://www.ihop-net.org/UniPub/iHOP/go?ID1=121429'; } else { ihop('http://www.ihop-net.org/UniPub/iHOP/go?ID1=121429'); } " onmouseover="window.status='iHOP - Information Hyperlinked over Proteins'; return true;" onmouseout="window.status=''; return true;">               glucocorticoid receptor</A> and <A style="color: #0199CC; text-decoration: underline; font-weight: bold;" href="javascript:if(!window.ihop) { window.location.href='http://www.ihop-net.org/UniPub/iHOP/go?ID1=88252'; } else { ihop('http://www.ihop-net.org/UniPub/iHOP/go?ID1=88252'); } " onmouseover="window.status='iHOP - Information Hyperlinked over Proteins'; return true;" onmouseout="window.status=''; return true;">     FOXO1</A> synergistically <SPAN style="color: #000000; text-decoration: none; font-weight: bold;">     activate</SPAN> the <SPAN style="color: #e0b50b; text-decoration: none; font-weight: bold;">     skeletal muscle</SPAN> atrophy-<SPAN style="color: #000000; text-decoration: none; font-weight: bold;">     associated</SPAN>     <A style="color: #0199CC; text-decoration: underline; font-weight: bold;" href="javascript:if(!window.ihop) { window.location.href='http://www.ihop-net.org/UniPub/iHOP/go?ID1=104224'; } else { ihop('http://www.ihop-net.org/UniPub/iHOP/go?ID1=104224'); } " onmouseover="window.status='iHOP - Information Hyperlinked over Proteins'; return true;" onmouseout="window.status=''; return true;">     MuRF1</A> gene.    The aim of this work was to analyze the effect of adjuvant-induced arthritis on the muscle-specific ubiquitin ligases muscle ring finger 1 (<A style="color: #0199CC; text-decoration: underline; font-weight: bold;" href="javascript:if(!window.ihop) { window.location.href='http://www.ihop-net.org/UniPub/iHOP/go?ID1=104224'; } else { ihop('http://www.ihop-net.org/UniPub/iHOP/go?ID1=104224'); } " onmouseover="window.status='iHOP - Information Hyperlinked over Proteins'; return true;" onmouseout="window.status=''; return true;">     MuRF1</A>) and <SPAN style="color: #e0b50b; text-decoration: none; font-weight: bold;">     muscle atrophy</SPAN> F-box (MAFbx) as well as on IGF-I and IGF-<SPAN style="color: #000000; text-decoration: none; font-weight: bold;">     binding</SPAN> protein-5 (<A style="color: #0199CC; text-decoration: underline; font-weight: bold;" href="javascript:if(!window.ihop) { window.location.href='http://www.ihop-net.org/UniPub/iHOP/go?ID1=89377'; } else { ihop('http://www.ihop-net.org/UniPub/iHOP/go?ID1=89377'); } " onmouseover="window.status='iHOP - Information Hyperlinked over Proteins'; return true;" onmouseout="window.status=''; return true;">          IGFBP-5</A>) <SPAN style="color: #e0b50b; text-decoration: none; font-weight: bold;">     gene expression</SPAN> in the <SPAN style="color: #e0b50b; text-decoration: none; font-weight: bold;">     skeletal muscle</SPAN>.    Of the <A style="color: #0199CC; text-decoration: underline; font-weight: bold;" href="javascript:if(!window.ihop) { window.location.href='http://www.ihop-net.org/UniPub/iHOP/go?ID1=104224'; } else { ihop('http://www.ihop-net.org/UniPub/iHOP/go?ID1=104224'); } " onmouseover="window.status='iHOP - Information Hyperlinked over Proteins'; return true;" onmouseout="window.status=''; return true;">          MURF</A> family, only <A style="color: #0199CC; text-decoration: underline; font-weight: bold;" href="javascript:if(!window.ihop) { window.location.href='http://www.ihop-net.org/UniPub/iHOP/go?ID1=104224'; } else { ihop('http://www.ihop-net.org/UniPub/iHOP/go?ID1=104224'); } " onmouseover="window.status='iHOP - Information Hyperlinked over Proteins'; return true;" onmouseout="window.status=''; return true;">     MURF-1</A>     <SPAN style="color: #000000; text-decoration: none; font-weight: bold;">     interacts</SPAN> with <A style="color: #0199CC; text-decoration: underline; font-weight: bold;" href="javascript:if(!window.ihop) { window.location.href='http://www.ihop-net.org/UniPub/iHOP/go?ID1=92913'; } else { ihop('http://www.ihop-net.org/UniPub/iHOP/go?ID1=92913'); } " onmouseover="window.status='iHOP - Information Hyperlinked over Proteins'; return true;" onmouseout="window.status=''; return true;">     titin</A> repeats A168/A169, whereas <A style="color: #0199CC; text-decoration: underline; font-weight: bold;" href="javascript:if(!window.ihop) { window.location.href='http://www.ihop-net.org/UniPub/iHOP/go?ID1=101331'; } else { ihop('http://www.ihop-net.org/UniPub/iHOP/go?ID1=101331'); } " onmouseover="window.status='iHOP - Information Hyperlinked over Proteins'; return true;" onmouseout="window.status=''; return true;">     MURF-3</A> has been reported to affect <SPAN style="color: #e0b50b; text-decoration: none; font-weight: bold;">     microtubule</SPAN> stability.    <FONT size="-2"> <I>Content provided by </I><A href="javascript:if(!window.ihop) { window.location.href='http://www.ihop-net.org/UniPub/iHOP/index.html'; } else { ihop('http://www.ihop-net.org/UniPub/iHOP/index.html'); }" onmouseover="window.status='iHOP - Information Hyperlinked over Proteins'; return true;" onmouseout="window.status=''; return true;" style="text-decoration: underline; color:#0199CC;"><B>iHOP</B> - <I>Information Hyperlinked over Proteins</I></A>.</FONT><A href="http://www.ihop-net.org/UniPub/iHOP/index.html" onmouseover="window.status=''; return true;" onmouseout="window.status=''; return true;" style="text-decoration: none; color:#FFFFFF; ">.</A><A href="http://cbio.mskcc.org/~hoffmann/index.html" onmouseover="window.status=''; return true;" onmouseout="window.status=''; return true;" style="text-decoration: none; color:#FFFFFF; ">.</A><A href="javascript:if(!window.ihop) { window.location.href='http://www.ihop-net.org/UniPub/iHOP/index.html'; } else { ihop('http://www.ihop-net.org/UniPub/iHOP/index.html'); }" onmouseover="window.status='iHOP - Information Hyperlinked over Proteins'; return true;" onmouseout="window.status=''; return true;"><IMG src="http://www.ihop-net.org/UniPub/html/img/hop/for_ref/iHOP_logo_50pc.png" border="0" align="left"/></A><hr /><h3>STRING says (Homo sapiens):</h3><p>Ubiquitin ligase TRIM63 (EC 6.3.2.-) (Tripartite motif-containing protein 63) (Muscle-specific RING finger protein 1) (MuRF1) (MURF-1) (RING finger protein 28) (Striated muscle RING zinc finger protein) (Iris RING finger protein); E3 ubiquitin ligase. Regulates proteasomal degradation of cardiac troponin I/TNNI3 and probably of other sarcomeric- associated proteins. May play a role in striated muscle atrophy and hypertrophy by regulating an anti-hypertrophic PKC-mediated signaling pathway. May regulate the organization of myofibrils through TTN in muscle cells</p><h2>Model's TFs' homologs in target species Mus musculus:</h2>433766<p><a href="http://www.ncbi.nlm.nih.gov/gene/433766" target="_blank">Gene 433766 at NCBI</a></p><h3>iHOP says:</h3>CONCLUSION: The results of this study demonstrate for the first time that <A style="color: #0199CC; text-decoration: underline; font-weight: bold;" href="javascript:if(!window.ihop) { window.location.href='http://www.ihop-net.org/UniPub/iHOP/go?ID1=125622'; } else { ihop('http://www.ihop-net.org/UniPub/iHOP/go?ID1=125622'); } " onmouseover="window.status='iHOP - Information Hyperlinked over Proteins'; return true;" onmouseout="window.status=''; return true;">     TNF-alpha</A>-<SPAN style="color: #000000; text-decoration: none; font-weight: bold;">     induced</SPAN> reduction in <SPAN style="color: #e0b50b; text-decoration: none; font-weight: bold;">     skeletal muscle</SPAN> force development depends on the induction of the atrophy-related E3 ubiquitin ligase <A style="color: #0199CC; text-decoration: underline; font-weight: bold;" href="javascript:if(!window.ihop) { window.location.href='http://www.ihop-net.org/UniPub/iHOP/go?ID1=317153'; } else { ihop('http://www.ihop-net.org/UniPub/iHOP/go?ID1=317153'); } " onmouseover="window.status='iHOP - Information Hyperlinked over Proteins'; return true;" onmouseout="window.status=''; return true;">     MuRF1</A>.    The <A style="color: #0199CC; text-decoration: underline; font-weight: bold;" href="javascript:if(!window.ihop) { window.location.href='http://www.ihop-net.org/UniPub/iHOP/go?ID1=121429'; } else { ihop('http://www.ihop-net.org/UniPub/iHOP/go?ID1=121429'); } " onmouseover="window.status='iHOP - Information Hyperlinked over Proteins'; return true;" onmouseout="window.status=''; return true;">               GR</A> antagonist RU38486 <SPAN style="color: #000000; text-decoration: none; font-weight: bold;">     inhibited</SPAN> the                               dexamethasone- and                          corticosterone-<SPAN style="color: #000000; text-decoration: none; font-weight: bold;">     induced</SPAN> increases in atrogin-1 and <A style="color: #0199CC; text-decoration: underline; font-weight: bold;" href="javascript:if(!window.ihop) { window.location.href='http://www.ihop-net.org/UniPub/iHOP/go?ID1=317153'; } else { ihop('http://www.ihop-net.org/UniPub/iHOP/go?ID1=317153'); } " onmouseover="window.status='iHOP - Information Hyperlinked over Proteins'; return true;" onmouseout="window.status=''; return true;">          MuRF1</A> expression in L6 <SPAN style="color: #e0b50b; text-decoration: none; font-weight: bold;">     myotubes</SPAN> but not in C2C12 <SPAN style="color: #e0b50b; text-decoration: none; font-weight: bold;">     myotubes</SPAN>.    Moreover, the mechanism for this inhibition involves <A style="color: #0199CC; text-decoration: underline; font-weight: bold;" href="javascript:if(!window.ihop) { window.location.href='http://www.ihop-net.org/UniPub/iHOP/go?ID1=119400'; } else { ihop('http://www.ihop-net.org/UniPub/iHOP/go?ID1=119400'); } " onmouseover="window.status='iHOP - Information Hyperlinked over Proteins'; return true;" onmouseout="window.status=''; return true;">     Akt</A>-mediated inhibition of the FoxO family of transcription factors; a mutant form of FOXO1, which prevents <A style="color: #0199CC; text-decoration: underline; font-weight: bold;" href="javascript:if(!window.ihop) { window.location.href='http://www.ihop-net.org/UniPub/iHOP/go?ID1=119400'; } else { ihop('http://www.ihop-net.org/UniPub/iHOP/go?ID1=119400'); } " onmouseover="window.status='iHOP - Information Hyperlinked over Proteins'; return true;" onmouseout="window.status=''; return true;">     Akt</A>     <SPAN style="color: #e0b50b; text-decoration: none; font-weight: bold;">     phosphorylation</SPAN>, thereby prevents <A style="color: #0199CC; text-decoration: underline; font-weight: bold;" href="javascript:if(!window.ihop) { window.location.href='http://www.ihop-net.org/UniPub/iHOP/go?ID1=119400'; } else { ihop('http://www.ihop-net.org/UniPub/iHOP/go?ID1=119400'); } " onmouseover="window.status='iHOP - Information Hyperlinked over Proteins'; return true;" onmouseout="window.status=''; return true;">     Akt</A>-<SPAN style="color: #000000; text-decoration: none; font-weight: bold;">     mediated</SPAN> inhibition of <A style="color: #0199CC; text-decoration: underline; font-weight: bold;" href="javascript:if(!window.ihop) { window.location.href='http://www.ihop-net.org/UniPub/iHOP/go?ID1=317153'; } else { ihop('http://www.ihop-net.org/UniPub/iHOP/go?ID1=317153'); } " onmouseover="window.status='iHOP - Information Hyperlinked over Proteins'; return true;" onmouseout="window.status=''; return true;">     MuRF1</A> and <A style="color: #0199CC; text-decoration: underline; font-weight: bold;" href="javascript:if(!window.ihop) { window.location.href='http://www.ihop-net.org/UniPub/iHOP/go?ID1=133872'; } else { ihop('http://www.ihop-net.org/UniPub/iHOP/go?ID1=133872'); } " onmouseover="window.status='iHOP - Information Hyperlinked over Proteins'; return true;" onmouseout="window.status=''; return true;">     MAFbx</A>     <SPAN style="color: #e0b50b; text-decoration: none; font-weight: bold;">     upregulation</SPAN>.    <FONT size="-2"> <I>Content provided by </I><A href="javascript:if(!window.ihop) { window.location.href='http://www.ihop-net.org/UniPub/iHOP/index.html'; } else { ihop('http://www.ihop-net.org/UniPub/iHOP/index.html'); }" onmouseover="window.status='iHOP - Information Hyperlinked over Proteins'; return true;" onmouseout="window.status=''; return true;" style="text-decoration: underline; color:#0199CC;"><B>iHOP</B> - <I>Information Hyperlinked over Proteins</I></A>.</FONT><A href="http://www.ihop-net.org/UniPub/iHOP/index.html" onmouseover="window.status=''; return true;" onmouseout="window.status=''; return true;" style="text-decoration: none; color:#FFFFFF; ">.</A><A href="http://cbio.mskcc.org/~hoffmann/index.html" onmouseover="window.status=''; return true;" onmouseout="window.status=''; return true;" style="text-decoration: none; color:#FFFFFF; ">.</A><A href="javascript:if(!window.ihop) { window.location.href='http://www.ihop-net.org/UniPub/iHOP/index.html'; } else { ihop('http://www.ihop-net.org/UniPub/iHOP/index.html'); }" onmouseover="window.status='iHOP - Information Hyperlinked over Proteins'; return true;" onmouseout="window.status=''; return true;"><IMG src="http://www.ihop-net.org/UniPub/html/img/hop/for_ref/iHOP_logo_50pc.png" border="0" align="left"/></A><hr />
chr3	34545291	34545300	[@GENINI+405:7bp]	945	+	GENINI	<table><tr><td>Model made for</td><td></td></tr></table> <h2>About the matching model:</h2><hr /><h2>Model's TFs' homologs in target species Mus musculus:</h2><hr />
chr3	34545294	34545303	[@STAT+408:7bp]	953	+	STAT6	<SCRIPT Language="JavaScript">  function ihop(url) {  location.href=url;  }  </SCRIPT><table><tr><td>Model made for</td><td>Homo sapiens, Mus musculus</td></tr></table> <h2>About the matching model:</h2>Entry for target species Mus musculus: Gene 20852<p><a href="http://www.ncbi.nlm.nih.gov/gene/20852" target="_blank">Gene 20852 at NCBI</a></p><h3>iHOP says (Mus musculus):</h3>Furthermore, activated <SPAN style="color: #e0b50b; text-decoration: none; font-weight: bold;">     T cells</SPAN> from <A style="color: #0199CC; text-decoration: underline; font-weight: bold;" href="javascript:if(!window.ihop) { window.location.href='http://www.ihop-net.org/UniPub/iHOP/go?ID1=124902'; } else { ihop('http://www.ihop-net.org/UniPub/iHOP/go?ID1=124902'); } " onmouseover="window.status='iHOP - Information Hyperlinked over Proteins'; return true;" onmouseout="window.status=''; return true;">     Stat6</A>(-/)- mice <SPAN style="color: #000000; text-decoration: none; font-weight: bold;">     produced</SPAN> more <A style="color: #0199CC; text-decoration: underline; font-weight: bold;" href="javascript:if(!window.ihop) { window.location.href='http://www.ihop-net.org/UniPub/iHOP/go?ID1=121901'; } else { ihop('http://www.ihop-net.org/UniPub/iHOP/go?ID1=121901'); } " onmouseover="window.status='iHOP - Information Hyperlinked over Proteins'; return true;" onmouseout="window.status=''; return true;">     IFN-gamma</A> in response to <A style="color: #0199CC; text-decoration: underline; font-weight: bold;" href="javascript:if(!window.ihop) { window.location.href='http://www.ihop-net.org/UniPub/iHOP/go?ID1=121982'; } else { ihop('http://www.ihop-net.org/UniPub/iHOP/go?ID1=121982'); } " onmouseover="window.status='iHOP - Information Hyperlinked over Proteins'; return true;" onmouseout="window.status=''; return true;">     IL-18</A> than wild-type controls.    Conversely, CD8+ <SPAN style="color: #e0b50b; text-decoration: none; font-weight: bold;">     T cells</SPAN> expressing a constitutively active mutant form <A style="color: #0199CC; text-decoration: underline; font-weight: bold;" href="javascript:if(!window.ihop) { window.location.href='http://www.ihop-net.org/UniPub/iHOP/go?ID1=124902'; } else { ihop('http://www.ihop-net.org/UniPub/iHOP/go?ID1=124902'); } " onmouseover="window.status='iHOP - Information Hyperlinked over Proteins'; return true;" onmouseout="window.status=''; return true;">     Stat6</A> (Stat6VT) failed to <SPAN style="color: #000000; text-decoration: none; font-weight: bold;">     express</SPAN> VLA-4 even in the absence of <A style="color: #0199CC; text-decoration: underline; font-weight: bold;" href="javascript:if(!window.ihop) { window.location.href='http://www.ihop-net.org/UniPub/iHOP/go?ID1=121998'; } else { ihop('http://www.ihop-net.org/UniPub/iHOP/go?ID1=121998'); } " onmouseover="window.status='iHOP - Information Hyperlinked over Proteins'; return true;" onmouseout="window.status=''; return true;">     IL-4</A>-stimulation.    However, when both <A style="color: #0199CC; text-decoration: underline; font-weight: bold;" href="javascript:if(!window.ihop) { window.location.href='http://www.ihop-net.org/UniPub/iHOP/go?ID1=124899'; } else { ihop('http://www.ihop-net.org/UniPub/iHOP/go?ID1=124899'); } " onmouseover="window.status='iHOP - Information Hyperlinked over Proteins'; return true;" onmouseout="window.status=''; return true;">     Stat4</A>(-/-) and <A style="color: #0199CC; text-decoration: underline; font-weight: bold;" href="javascript:if(!window.ihop) { window.location.href='http://www.ihop-net.org/UniPub/iHOP/go?ID1=124902'; } else { ihop('http://www.ihop-net.org/UniPub/iHOP/go?ID1=124902'); } " onmouseover="window.status='iHOP - Information Hyperlinked over Proteins'; return true;" onmouseout="window.status=''; return true;">     Stat6</A>(-/-) CD4(+) <SPAN style="color: #e0b50b; text-decoration: none; font-weight: bold;">     T cells</SPAN> are coinjected into the same hosts, the <A style="color: #0199CC; text-decoration: underline; font-weight: bold;" href="javascript:if(!window.ihop) { window.location.href='http://www.ihop-net.org/UniPub/iHOP/go?ID1=124902'; } else { ihop('http://www.ihop-net.org/UniPub/iHOP/go?ID1=124902'); } " onmouseover="window.status='iHOP - Information Hyperlinked over Proteins'; return true;" onmouseout="window.status=''; return true;">     Stat6</A>(-/-) cells become dominant and out-<SPAN style="color: #000000; text-decoration: none; font-weight: bold;">     compete</SPAN>     <A style="color: #0199CC; text-decoration: underline; font-weight: bold;" href="javascript:if(!window.ihop) { window.location.href='http://www.ihop-net.org/UniPub/iHOP/go?ID1=124899'; } else { ihop('http://www.ihop-net.org/UniPub/iHOP/go?ID1=124899'); } " onmouseover="window.status='iHOP - Information Hyperlinked over Proteins'; return true;" onmouseout="window.status=''; return true;">     Stat4</A>(-/-) cells.    <FONT size="-2"> <I>Content provided by </I><A href="javascript:if(!window.ihop) { window.location.href='http://www.ihop-net.org/UniPub/iHOP/index.html'; } else { ihop('http://www.ihop-net.org/UniPub/iHOP/index.html'); }" onmouseover="window.status='iHOP - Information Hyperlinked over Proteins'; return true;" onmouseout="window.status=''; return true;" style="text-decoration: underline; color:#0199CC;"><B>iHOP</B> - <I>Information Hyperlinked over Proteins</I></A>.</FONT><A href="http://www.ihop-net.org/UniPub/iHOP/index.html" onmouseover="window.status=''; return true;" onmouseout="window.status=''; return true;" style="text-decoration: none; color:#FFFFFF; ">.</A><A href="http://cbio.mskcc.org/~hoffmann/index.html" onmouseover="window.status=''; return true;" onmouseout="window.status=''; return true;" style="text-decoration: none; color:#FFFFFF; ">.</A><p><a href="http://www.ncbi.nlm.nih.gov/gene/6778" target="_blank">Gene 6778 at NCBI</a></p><h3>iHOP says (Homo sapiens):</h3>Although we did not find any association between <A style="color: #0199CC; text-decoration: underline; font-weight: bold;" href="javascript:if(!window.ihop) { window.location.href='http://www.ihop-net.org/UniPub/iHOP/go?ID1=92442'; } else { ihop('http://www.ihop-net.org/UniPub/iHOP/go?ID1=92442'); } " onmouseover="window.status='iHOP - Information Hyperlinked over Proteins'; return true;" onmouseout="window.status=''; return true;">     STAT6</A> activation and allergy, we do not exclude a possibility that stronger activation of this transcription factor is associated with an expression of allergic <SPAN style="color: #e0b50b; text-decoration: none; font-weight: bold;">     phenotype</SPAN>.    The <A style="color: #0199CC; text-decoration: underline; font-weight: bold;" href="javascript:if(!window.ihop) { window.location.href='http://www.ihop-net.org/UniPub/iHOP/go?ID1=92442'; } else { ihop('http://www.ihop-net.org/UniPub/iHOP/go?ID1=92442'); } " onmouseover="window.status='iHOP - Information Hyperlinked over Proteins'; return true;" onmouseout="window.status=''; return true;">     STAT6</A> G2964A gene polymorphism is not involved in the overall susceptibility or in determining the <SPAN style="color: #e0b50b; text-decoration: none; font-weight: bold;">     phenotype</SPAN> of IBD.    Mounting evidence, in both patients and mouse models, supports a model where <A style="color: #0199CC; text-decoration: underline; font-weight: bold;" href="javascript:if(!window.ihop) { window.location.href='http://www.ihop-net.org/UniPub/iHOP/go?ID1=92442'; } else { ihop('http://www.ihop-net.org/UniPub/iHOP/go?ID1=92442'); } " onmouseover="window.status='iHOP - Information Hyperlinked over Proteins'; return true;" onmouseout="window.status=''; return true;">          Stat6</A> is not a mere bystander, but rather, plays an active role in promoting a transformed <SPAN style="color: #e0b50b; text-decoration: none; font-weight: bold;">     phenotype</SPAN>.    <FONT size="-2"> <I>Content provided by </I><A href="javascript:if(!window.ihop) { window.location.href='http://www.ihop-net.org/UniPub/iHOP/index.html'; } else { ihop('http://www.ihop-net.org/UniPub/iHOP/index.html'); }" onmouseover="window.status='iHOP - Information Hyperlinked over Proteins'; return true;" onmouseout="window.status=''; return true;" style="text-decoration: underline; color:#0199CC;"><B>iHOP</B> - <I>Information Hyperlinked over Proteins</I></A>.</FONT><A href="http://www.ihop-net.org/UniPub/iHOP/index.html" onmouseover="window.status=''; return true;" onmouseout="window.status=''; return true;" style="text-decoration: none; color:#FFFFFF; ">.</A><A href="http://cbio.mskcc.org/~hoffmann/index.html" onmouseover="window.status=''; return true;" onmouseout="window.status=''; return true;" style="text-decoration: none; color:#FFFFFF; ">.</A><A href="javascript:if(!window.ihop) { window.location.href='http://www.ihop-net.org/UniPub/iHOP/index.html'; } else { ihop('http://www.ihop-net.org/UniPub/iHOP/index.html'); }" onmouseover="window.status='iHOP - Information Hyperlinked over Proteins'; return true;" onmouseout="window.status=''; return true;"><IMG src="http://www.ihop-net.org/UniPub/html/img/hop/for_ref/iHOP_logo_50pc.png" border="0" align="left"/></A><hr />Entry for target species Mus musculus: Gene 20852<h3>STRING says (Mus musculus):</h3><p>signal transducer and activator of transcription 6; Carries out a dual function: signal transduction and activation of transcription. Involved in interleukin-4 signalling</p><h3>STRING says (Homo sapiens):</h3><p>Signal transducer and activator of transcription 6 (IL-4 Stat); Carries out a dual function: signal transduction and activation of transcription. Involved in interleukin-4 signalling</p>
chr3	34545295	34545303	[@NFATC2+409:6bp]	892	+	NFATC2	<SCRIPT Language="JavaScript">  function ihop(url) {  location.href=url;  }  </SCRIPT><table><tr><td>Model made for</td><td>Mus musculus</td></tr></table> <h2>About the matching model:</h2>Entry for target species Mus musculus: Gene 18019<p><a href="http://www.ncbi.nlm.nih.gov/gene/18019" target="_blank">Gene 18019 at NCBI</a></p><h3>iHOP says (Mus musculus):</h3>Ca2+/calcineurin signaling induces a limited set of anergy-associated genes, distinct from genes induced in the productive immune response; these genes are upregulated in vivo in tolerant <SPAN style="color: #e0b50b; text-decoration: none; font-weight: bold;">     T cells</SPAN> and are largely <A style="color: #0199CC; text-decoration: underline; font-weight: bold;" href="javascript:if(!window.ihop) { window.location.href='http://www.ihop-net.org/UniPub/iHOP/go?ID1=123106'; } else { ihop('http://www.ihop-net.org/UniPub/iHOP/go?ID1=123106'); } " onmouseover="window.status='iHOP - Information Hyperlinked over Proteins'; return true;" onmouseout="window.status=''; return true;">     NFAT</A> dependent.    The <SPAN style="color: #e0b50b; text-decoration: none; font-weight: bold;">     molecular cloning</SPAN> of <A style="color: #0199CC; text-decoration: underline; font-weight: bold;" href="javascript:if(!window.ihop) { window.location.href='http://www.ihop-net.org/UniPub/iHOP/go?ID1=123106'; } else { ihop('http://www.ihop-net.org/UniPub/iHOP/go?ID1=123106'); } " onmouseover="window.status='iHOP - Information Hyperlinked over Proteins'; return true;" onmouseout="window.status=''; return true;">     NFATp</A> should allow detailed analysis of a <SPAN style="color: #e0b50b; text-decoration: none; font-weight: bold;">     T cell</SPAN> transcription factor that is central to initiation of the immune response.    Whereas stimulated <SPAN style="color: #e0b50b; text-decoration: none; font-weight: bold;">     T cells</SPAN> from wild-type mice show a transient increase and then a rapid decline in the steady-state levels of IL-4 mRNA <SPAN style="color: #e0b50b; text-decoration: none; font-weight: bold;">     in vitro</SPAN>, the levels of IL-4 gene transcripts in <A style="color: #0199CC; text-decoration: underline; font-weight: bold;" href="javascript:if(!window.ihop) { window.location.href='http://www.ihop-net.org/UniPub/iHOP/go?ID1=123106'; } else { ihop('http://www.ihop-net.org/UniPub/iHOP/go?ID1=123106'); } " onmouseover="window.status='iHOP - Information Hyperlinked over Proteins'; return true;" onmouseout="window.status=''; return true;">     NFAT1</A>-deficient <SPAN style="color: #e0b50b; text-decoration: none; font-weight: bold;">     T cells</SPAN> are maintained at high levels under the same conditions.    <FONT size="-2"> <I>Content provided by </I><A href="javascript:if(!window.ihop) { window.location.href='http://www.ihop-net.org/UniPub/iHOP/index.html'; } else { ihop('http://www.ihop-net.org/UniPub/iHOP/index.html'); }" onmouseover="window.status='iHOP - Information Hyperlinked over Proteins'; return true;" onmouseout="window.status=''; return true;" style="text-decoration: underline; color:#0199CC;"><B>iHOP</B> - <I>Information Hyperlinked over Proteins</I></A>.</FONT><A href="http://www.ihop-net.org/UniPub/iHOP/index.html" onmouseover="window.status=''; return true;" onmouseout="window.status=''; return true;" style="text-decoration: none; color:#FFFFFF; ">.</A><A href="http://cbio.mskcc.org/~hoffmann/index.html" onmouseover="window.status=''; return true;" onmouseout="window.status=''; return true;" style="text-decoration: none; color:#FFFFFF; ">.</A><A href="javascript:if(!window.ihop) { window.location.href='http://www.ihop-net.org/UniPub/iHOP/index.html'; } else { ihop('http://www.ihop-net.org/UniPub/iHOP/index.html'); }" onmouseover="window.status='iHOP - Information Hyperlinked over Proteins'; return true;" onmouseout="window.status=''; return true;"><IMG src="http://www.ihop-net.org/UniPub/html/img/hop/for_ref/iHOP_logo_50pc.png" border="0" align="left"/></A><hr />Entry for target species Mus musculus: Gene 18019
chr3	34545292	34545306	[@OCTx+409:12bp]	849	+	OCTx	<table><tr><td>Model made for</td><td>Homo sapiens, Xenopus laevis, Hylobates lar, Cercopithecus aethiops, Felis silvestris, Mus musculus, Gallus gallus, Rattus rattus, Rattus norvegicus</td></tr></table> <h2>About the matching model:</h2><hr /><h2>Model's TFs' homologs in target species Mus musculus:</h2><hr />
chr3	34545318	34545329	[@MZF+436:*bp]	895	+	MZF1513	<SCRIPT Language="JavaScript">  function ihop(url) {  location.href=url;  }  </SCRIPT><table><tr><td>Model made for</td><td>Homo sapiens</td></tr></table> <h2>About the matching model:</h2><p><a href="http://www.ncbi.nlm.nih.gov/gene/7593" target="_blank">Gene 7593 at NCBI</a></p><h3>iHOP says (Homo sapiens):</h3>    <A style="color: #0199CC; text-decoration: underline; font-weight: bold;" href="javascript:if(!window.ihop) { window.location.href='http://www.ihop-net.org/UniPub/iHOP/go?ID1=88221'; } else { ihop('http://www.ihop-net.org/UniPub/iHOP/go?ID1=88221'); } " onmouseover="window.status='iHOP - Information Hyperlinked over Proteins'; return true;" onmouseout="window.status=''; return true;">     FHL3</A> negatively <SPAN style="color: #000000; text-decoration: none; font-weight: bold;">     regulates</SPAN> human high-affinity IgE receptor beta-chain <SPAN style="color: #e0b50b; text-decoration: none; font-weight: bold;">     gene expression</SPAN> by acting as a transcriptional co-repressor of <A style="color: #0199CC; text-decoration: underline; font-weight: bold;" href="javascript:if(!window.ihop) { window.location.href='http://www.ihop-net.org/UniPub/iHOP/go?ID1=93211'; } else { ihop('http://www.ihop-net.org/UniPub/iHOP/go?ID1=93211'); } " onmouseover="window.status='iHOP - Information Hyperlinked over Proteins'; return true;" onmouseout="window.status=''; return true;">     MZF-1</A>.    Overexpression of <A style="color: #0199CC; text-decoration: underline; font-weight: bold;" href="javascript:if(!window.ihop) { window.location.href='http://www.ihop-net.org/UniPub/iHOP/go?ID1=88221'; } else { ihop('http://www.ihop-net.org/UniPub/iHOP/go?ID1=88221'); } " onmouseover="window.status='iHOP - Information Hyperlinked over Proteins'; return true;" onmouseout="window.status=''; return true;">     FHL3</A> in KU812 cells <SPAN style="color: #000000; text-decoration: none; font-weight: bold;">     suppressed</SPAN> the beta-chain promoter activity through the element in the fourth <SPAN style="color: #e0b50b; text-decoration: none; font-weight: bold;">     intron</SPAN> in an <A style="color: #0199CC; text-decoration: underline; font-weight: bold;" href="javascript:if(!window.ihop) { window.location.href='http://www.ihop-net.org/UniPub/iHOP/go?ID1=93211'; } else { ihop('http://www.ihop-net.org/UniPub/iHOP/go?ID1=93211'); } " onmouseover="window.status='iHOP - Information Hyperlinked over Proteins'; return true;" onmouseout="window.status=''; return true;">     MZF-1</A>-dependent manner.    These results indicate that Sp1/Sp3 and <A style="color: #0199CC; text-decoration: underline; font-weight: bold;" href="javascript:if(!window.ihop) { window.location.href='http://www.ihop-net.org/UniPub/iHOP/go?ID1=93211'; } else { ihop('http://www.ihop-net.org/UniPub/iHOP/go?ID1=93211'); } " onmouseover="window.status='iHOP - Information Hyperlinked over Proteins'; return true;" onmouseout="window.status=''; return true;">     MZF1</A> are important transcription factors <SPAN style="color: #000000; text-decoration: none; font-weight: bold;">     regulating</SPAN>     <A style="color: #0199CC; text-decoration: underline; font-weight: bold;" href="javascript:if(!window.ihop) { window.location.href='http://www.ihop-net.org/UniPub/iHOP/go?ID1=87078'; } else { ihop('http://www.ihop-net.org/UniPub/iHOP/go?ID1=87078'); } " onmouseover="window.status='iHOP - Information Hyperlinked over Proteins'; return true;" onmouseout="window.status=''; return true;">     N-cadherin</A> promoter activity and expression in <SPAN style="color: #e0b50b; text-decoration: none; font-weight: bold;">     osteoblasts</SPAN>.    <FONT size="-2"> <I>Content provided by </I><A href="javascript:if(!window.ihop) { window.location.href='http://www.ihop-net.org/UniPub/iHOP/index.html'; } else { ihop('http://www.ihop-net.org/UniPub/iHOP/index.html'); }" onmouseover="window.status='iHOP - Information Hyperlinked over Proteins'; return true;" onmouseout="window.status=''; return true;" style="text-decoration: underline; color:#0199CC;"><B>iHOP</B> - <I>Information Hyperlinked over Proteins</I></A>.</FONT><A href="http://www.ihop-net.org/UniPub/iHOP/index.html" onmouseover="window.status=''; return true;" onmouseout="window.status=''; return true;" style="text-decoration: none; color:#FFFFFF; ">.</A><A href="http://cbio.mskcc.org/~hoffmann/index.html" onmouseover="window.status=''; return true;" onmouseout="window.status=''; return true;" style="text-decoration: none; color:#FFFFFF; ">.</A><A href="javascript:if(!window.ihop) { window.location.href='http://www.ihop-net.org/UniPub/iHOP/index.html'; } else { ihop('http://www.ihop-net.org/UniPub/iHOP/index.html'); }" onmouseover="window.status='iHOP - Information Hyperlinked over Proteins'; return true;" onmouseout="window.status=''; return true;"><IMG src="http://www.ihop-net.org/UniPub/html/img/hop/for_ref/iHOP_logo_50pc.png" border="0" align="left"/></A><hr /><h3>STRING says (Homo sapiens):</h3><p>Myeloid zinc finger 1 (MZF-1) (Zinc finger protein 42) (Zinc finger and SCAN domain-containing protein 6); May be one regulator of transcriptional events during hemopoietic development</p><h2>Model's TFs' homologs in target species Mus musculus:</h2>109889<p><a href="http://www.ncbi.nlm.nih.gov/gene/109889" target="_blank">Gene 109889 at NCBI</a></p><h3>iHOP says:</h3>Finally, we analyzed promoters of regulated genes which where apparently not regulated by <A style="color: #0199CC; text-decoration: underline; font-weight: bold;" href="javascript:if(!window.ihop) { window.location.href='http://www.ihop-net.org/UniPub/iHOP/go?ID1=123000'; } else { ihop('http://www.ihop-net.org/UniPub/iHOP/go?ID1=123000'); } " onmouseover="window.status='iHOP - Information Hyperlinked over Proteins'; return true;" onmouseout="window.status=''; return true;">          c-Myc</A> or other <A style="color: #0199CC; text-decoration: underline; font-weight: bold;" href="javascript:if(!window.ihop) { window.location.href='http://www.ihop-net.org/UniPub/iHOP/go?ID1=123000'; } else { ihop('http://www.ihop-net.org/UniPub/iHOP/go?ID1=123000'); } " onmouseover="window.status='iHOP - Information Hyperlinked over Proteins'; return true;" onmouseout="window.status=''; return true;">          c-Myc</A>     <SPAN style="color: #000000; text-decoration: none; font-weight: bold;">     targeted</SPAN> TFs and identified overrepresented <A style="color: #0199CC; text-decoration: underline; font-weight: bold;" href="javascript:if(!window.ihop) { window.location.href='http://www.ihop-net.org/UniPub/iHOP/go?ID1=91188'; } else { ihop('http://www.ihop-net.org/UniPub/iHOP/go?ID1=91188'); } " onmouseover="window.status='iHOP - Information Hyperlinked over Proteins'; return true;" onmouseout="window.status=''; return true;">          Oct1</A>, <A style="color: #0199CC; text-decoration: underline; font-weight: bold;" href="javascript:if(!window.ihop) { window.location.href='http://www.ihop-net.org/UniPub/iHOP/go?ID1=147357'; } else { ihop('http://www.ihop-net.org/UniPub/iHOP/go?ID1=147357'); } " onmouseover="window.status='iHOP - Information Hyperlinked over Proteins'; return true;" onmouseout="window.status=''; return true;">     Mzf1</A>, Ppargamma, <A style="color: #0199CC; text-decoration: underline; font-weight: bold;" href="javascript:if(!window.ihop) { window.location.href='http://www.ihop-net.org/UniPub/iHOP/go?ID1=93307'; } else { ihop('http://www.ihop-net.org/UniPub/iHOP/go?ID1=93307'); } " onmouseover="window.status='iHOP - Information Hyperlinked over Proteins'; return true;" onmouseout="window.status=''; return true;">     Plzf</A>, Ets, and HmgIY <SPAN style="color: #e0b50b; text-decoration: none; font-weight: bold;">     binding sites</SPAN> when compared against control promoter background.    Myeloid-specific <SPAN style="color: #e0b50b; text-decoration: none; font-weight: bold;">     transcriptional activation</SPAN> by murine <A style="color: #0199CC; text-decoration: underline; font-weight: bold;" href="javascript:if(!window.ihop) { window.location.href='http://www.ihop-net.org/UniPub/iHOP/go?ID1=147357'; } else { ihop('http://www.ihop-net.org/UniPub/iHOP/go?ID1=147357'); } " onmouseover="window.status='iHOP - Information Hyperlinked over Proteins'; return true;" onmouseout="window.status=''; return true;">     myeloid zinc-finger</A> protein 2.    Furthermore, in an in vivo competition assay, the middle region of <A style="color: #0199CC; text-decoration: underline; font-weight: bold;" href="javascript:if(!window.ihop) { window.location.href='http://www.ihop-net.org/UniPub/iHOP/go?ID1=147357'; } else { ihop('http://www.ihop-net.org/UniPub/iHOP/go?ID1=147357'); } " onmouseover="window.status='iHOP - Information Hyperlinked over Proteins'; return true;" onmouseout="window.status=''; return true;">     MZF-2</A> inhibited the mMZF-2-mediated <SPAN style="color: #e0b50b; text-decoration: none; font-weight: bold;">     transcription activation</SPAN>.    <FONT size="-2"> <I>Content provided by </I><A href="javascript:if(!window.ihop) { window.location.href='http://www.ihop-net.org/UniPub/iHOP/index.html'; } else { ihop('http://www.ihop-net.org/UniPub/iHOP/index.html'); }" onmouseover="window.status='iHOP - Information Hyperlinked over Proteins'; return true;" onmouseout="window.status=''; return true;" style="text-decoration: underline; color:#0199CC;"><B>iHOP</B> - <I>Information Hyperlinked over Proteins</I></A>.</FONT><A href="http://www.ihop-net.org/UniPub/iHOP/index.html" onmouseover="window.status=''; return true;" onmouseout="window.status=''; return true;" style="text-decoration: none; color:#FFFFFF; ">.</A><A href="http://cbio.mskcc.org/~hoffmann/index.html" onmouseover="window.status=''; return true;" onmouseout="window.status=''; return true;" style="text-decoration: none; color:#FFFFFF; ">.</A><A href="javascript:if(!window.ihop) { window.location.href='http://www.ihop-net.org/UniPub/iHOP/index.html'; } else { ihop('http://www.ihop-net.org/UniPub/iHOP/index.html'); }" onmouseover="window.status='iHOP - Information Hyperlinked over Proteins'; return true;" onmouseout="window.status=''; return true;"><IMG src="http://www.ihop-net.org/UniPub/html/img/hop/for_ref/iHOP_logo_50pc.png" border="0" align="left"/></A><hr /><h3>STRING says:</h3><p>myeloid zinc finger 1</p>
chr3	34545301	34545313	[@ELF5:413:*bp]	863	+	ELF5	<SCRIPT Language="JavaScript">  function ihop(url) {  location.href=url;  }  </SCRIPT><table><tr><td>Model made for</td><td>Mus musculus</td></tr></table> <h2>About the matching model:</h2>Entry for target species Mus musculus: Gene 13711<p><a href="http://www.ncbi.nlm.nih.gov/gene/13711" target="_blank">Gene 13711 at NCBI</a></p><h3>iHOP says (Mus musculus):</h3>To test the hypothesis that ELF5 represses distal epithelial differentiation, we generated a <SPAN style="color: #e0b50b; text-decoration: none; font-weight: bold;">     transgenic mouse</SPAN> model in which a                          doxycycline inducible HA-tagged mouse <A style="color: #0199CC; text-decoration: underline; font-weight: bold;" href="javascript:if(!window.ihop) { window.location.href='http://www.ihop-net.org/UniPub/iHOP/go?ID1=120779'; } else { ihop('http://www.ihop-net.org/UniPub/iHOP/go?ID1=120779'); } " onmouseover="window.status='iHOP - Information Hyperlinked over Proteins'; return true;" onmouseout="window.status=''; return true;">     Elf5</A>     <SPAN style="color: #e0b50b; text-decoration: none; font-weight: bold;">     transgene</SPAN> was placed under the <SPAN style="color: #000000; text-decoration: none; font-weight: bold;">     control</SPAN> of the lung epithelium-specific human <A style="color: #0199CC; text-decoration: underline; font-weight: bold;" href="javascript:if(!window.ihop) { window.location.href='http://www.ihop-net.org/UniPub/iHOP/go?ID1=124567'; } else { ihop('http://www.ihop-net.org/UniPub/iHOP/go?ID1=124567'); } " onmouseover="window.status='iHOP - Information Hyperlinked over Proteins'; return true;" onmouseout="window.status=''; return true;">     SFTPC</A> promoter.    The loss of one functional allele led to complete developmental arrest of the <SPAN style="color: #e0b50b; text-decoration: none; font-weight: bold;">     mammary gland</SPAN> in pregnant <A style="color: #0199CC; text-decoration: underline; font-weight: bold;" href="javascript:if(!window.ihop) { window.location.href='http://www.ihop-net.org/UniPub/iHOP/go?ID1=120779'; } else { ihop('http://www.ihop-net.org/UniPub/iHOP/go?ID1=120779'); } " onmouseover="window.status='iHOP - Information Hyperlinked over Proteins'; return true;" onmouseout="window.status=''; return true;">     Elf5</A> heterozygous mice.    Our data demonstrate that <A style="color: #0199CC; text-decoration: underline; font-weight: bold;" href="javascript:if(!window.ihop) { window.location.href='http://www.ihop-net.org/UniPub/iHOP/go?ID1=120779'; } else { ihop('http://www.ihop-net.org/UniPub/iHOP/go?ID1=120779'); } " onmouseover="window.status='iHOP - Information Hyperlinked over Proteins'; return true;" onmouseout="window.status=''; return true;">     Elf5</A> is essential for developmental processes in the embryo and in the <SPAN style="color: #e0b50b; text-decoration: none; font-weight: bold;">     mammary gland</SPAN> during pregnancy.    <FONT size="-2"> <I>Content provided by </I><A href="javascript:if(!window.ihop) { window.location.href='http://www.ihop-net.org/UniPub/iHOP/index.html'; } else { ihop('http://www.ihop-net.org/UniPub/iHOP/index.html'); }" onmouseover="window.status='iHOP - Information Hyperlinked over Proteins'; return true;" onmouseout="window.status=''; return true;" style="text-decoration: underline; color:#0199CC;"><B>iHOP</B> - <I>Information Hyperlinked over Proteins</I></A>.</FONT><A href="http://www.ihop-net.org/UniPub/iHOP/index.html" onmouseover="window.status=''; return true;" onmouseout="window.status=''; return true;" style="text-decoration: none; color:#FFFFFF; ">.</A><A href="http://cbio.mskcc.org/~hoffmann/index.html" onmouseover="window.status=''; return true;" onmouseout="window.status=''; return true;" style="text-decoration: none; color:#FFFFFF; ">.</A><A href="javascript:if(!window.ihop) { window.location.href='http://www.ihop-net.org/UniPub/iHOP/index.html'; } else { ihop('http://www.ihop-net.org/UniPub/iHOP/index.html'); }" onmouseover="window.status='iHOP - Information Hyperlinked over Proteins'; return true;" onmouseout="window.status=''; return true;"><IMG src="http://www.ihop-net.org/UniPub/html/img/hop/for_ref/iHOP_logo_50pc.png" border="0" align="left"/></A><hr />Entry for target species Mus musculus: Gene 13711<h3>STRING says (Mus musculus):</h3><p>E74-like factor 5; Transcriptionally activator that may play a role in regulating the later stages of keratinocytes terminal differentiation (By similarity). Binds to DNA sequences containing the consensus nucleotide core sequence GGA[AT]. Transcriptionally activates the TK promoter</p>
chr3	34545109	34545122	[@TFIIA-139:11bp]	850	-	TFIIA	<table><tr><td>Model made for</td><td>Homo sapiens</td></tr></table> <h2>About the matching model:</h2><hr /><h2>Model's TFs' homologs in target species Mus musculus:</h2><hr />
track name="m4:vad1:s71:78_" type=bedDetail description="#4 !bls=275@[Boreot,Amniot]" visibility=3 color=188,142,204 useScore=1 db=mm9 url=http://www.ihop-net.org/UniPub/iHOP/in?syns_1=$$&ncbi_tax_id_1=10090 htmlUrl=http://bio.math-inf.uni-greifswald.de/rexspecies2/getFile/cached/1/p/f/pub/docs/rsDesc.html
chr3	34545189	34545197	[@MOVOB-260:6bp]	896	-	MOVOB	<table><tr><td>Model made for</td><td>Mus musculus</td></tr></table> <h2>About the matching model:</h2><hr /><h2>Model's TFs' homologs in target species Mus musculus:</h2><hr />
chr3	34545156	34545165	[@STAT-224:7bp]	891	-	STAT1	<SCRIPT Language="JavaScript">  function ihop(url) {  location.href=url;  }  </SCRIPT><table><tr><td>Model made for</td><td>Homo sapiens, Mus musculus</td></tr></table> <h2>About the matching model:</h2>Entry for target species Mus musculus: Gene 20846<p><a href="http://www.ncbi.nlm.nih.gov/gene/20846" target="_blank">Gene 20846 at NCBI</a></p><h3>iHOP says (Mus musculus):</h3>    <A style="color: #0199CC; text-decoration: underline; font-weight: bold;" href="javascript:if(!window.ihop) { window.location.href='http://www.ihop-net.org/UniPub/iHOP/go?ID1=155883'; } else { ihop('http://www.ihop-net.org/UniPub/iHOP/go?ID1=155883'); } " onmouseover="window.status='iHOP - Information Hyperlinked over Proteins'; return true;" onmouseout="window.status=''; return true;">               IL-27</A> signaling through <A style="color: #0199CC; text-decoration: underline; font-weight: bold;" href="javascript:if(!window.ihop) { window.location.href='http://www.ihop-net.org/UniPub/iHOP/go?ID1=127565'; } else { ihop('http://www.ihop-net.org/UniPub/iHOP/go?ID1=127565'); } " onmouseover="window.status='iHOP - Information Hyperlinked over Proteins'; return true;" onmouseout="window.status=''; return true;">     TCCR</A>/<A style="color: #0199CC; text-decoration: underline; font-weight: bold;" href="javascript:if(!window.ihop) { window.location.href='http://www.ihop-net.org/UniPub/iHOP/go?ID1=127565'; } else { ihop('http://www.ihop-net.org/UniPub/iHOP/go?ID1=127565'); } " onmouseover="window.status='iHOP - Information Hyperlinked over Proteins'; return true;" onmouseout="window.status=''; return true;">     WSX-1</A>     <SPAN style="color: #000000; text-decoration: none; font-weight: bold;">     induces</SPAN>     <SPAN style="color: #e0b50b; text-decoration: none; font-weight: bold;">     phosphorylation</SPAN> of <A style="color: #0199CC; text-decoration: underline; font-weight: bold;" href="javascript:if(!window.ihop) { window.location.href='http://www.ihop-net.org/UniPub/iHOP/go?ID1=124896'; } else { ihop('http://www.ihop-net.org/UniPub/iHOP/go?ID1=124896'); } " onmouseover="window.status='iHOP - Information Hyperlinked over Proteins'; return true;" onmouseout="window.status=''; return true;">          Stat1</A>, Stat3, Stat4, and Stat5.        <A style="color: #0199CC; text-decoration: underline; font-weight: bold;" href="javascript:if(!window.ihop) { window.location.href='http://www.ihop-net.org/UniPub/iHOP/go?ID1=124896'; } else { ihop('http://www.ihop-net.org/UniPub/iHOP/go?ID1=124896'); } " onmouseover="window.status='iHOP - Information Hyperlinked over Proteins'; return true;" onmouseout="window.status=''; return true;">     Stat1</A> was <SPAN style="color: #000000; text-decoration: none; font-weight: bold;">     phosphorylated</SPAN> by IFN-alpha in <A style="color: #0199CC; text-decoration: underline; font-weight: bold;" href="javascript:if(!window.ihop) { window.location.href='http://www.ihop-net.org/UniPub/iHOP/go?ID1=129167'; } else { ihop('http://www.ihop-net.org/UniPub/iHOP/go?ID1=129167'); } " onmouseover="window.status='iHOP - Information Hyperlinked over Proteins'; return true;" onmouseout="window.status=''; return true;">          Tyk2</A>-deficient cells, although the level of <SPAN style="color: #e0b50b; text-decoration: none; font-weight: bold;">     phosphorylation</SPAN> was weaker than that observed in wild type mice.    Such effects are associated with impaired IFN-dependent <SPAN style="color: #e0b50b; text-decoration: none; font-weight: bold;">     phosphorylation</SPAN> of <A style="color: #0199CC; text-decoration: underline; font-weight: bold;" href="javascript:if(!window.ihop) { window.location.href='http://www.ihop-net.org/UniPub/iHOP/go?ID1=124896'; } else { ihop('http://www.ihop-net.org/UniPub/iHOP/go?ID1=124896'); } " onmouseover="window.status='iHOP - Information Hyperlinked over Proteins'; return true;" onmouseout="window.status=''; return true;">     Stat1</A> on Tyr(701) and <A style="color: #0199CC; text-decoration: underline; font-weight: bold;" href="javascript:if(!window.ihop) { window.location.href='http://www.ihop-net.org/UniPub/iHOP/go?ID1=124898'; } else { ihop('http://www.ihop-net.org/UniPub/iHOP/go?ID1=124898'); } " onmouseover="window.status='iHOP - Information Hyperlinked over Proteins'; return true;" onmouseout="window.status=''; return true;">     Stat3</A> on Tyr(705) and defective <SPAN style="color: #000000; text-decoration: none; font-weight: bold;">     binding</SPAN> of <A style="color: #0199CC; text-decoration: underline; font-weight: bold;" href="javascript:if(!window.ihop) { window.location.href='http://www.ihop-net.org/UniPub/iHOP/go?ID1=124896'; } else { ihop('http://www.ihop-net.org/UniPub/iHOP/go?ID1=124896'); } " onmouseover="window.status='iHOP - Information Hyperlinked over Proteins'; return true;" onmouseout="window.status=''; return true;">     Stat</A> complexes to ISRE or GAS elements.    <FONT size="-2"> <I>Content provided by </I><A href="javascript:if(!window.ihop) { window.location.href='http://www.ihop-net.org/UniPub/iHOP/index.html'; } else { ihop('http://www.ihop-net.org/UniPub/iHOP/index.html'); }" onmouseover="window.status='iHOP - Information Hyperlinked over Proteins'; return true;" onmouseout="window.status=''; return true;" style="text-decoration: underline; color:#0199CC;"><B>iHOP</B> - <I>Information Hyperlinked over Proteins</I></A>.</FONT><A href="http://www.ihop-net.org/UniPub/iHOP/index.html" onmouseover="window.status=''; return true;" onmouseout="window.status=''; return true;" style="text-decoration: none; color:#FFFFFF; ">.</A><A href="http://cbio.mskcc.org/~hoffmann/index.html" onmouseover="window.status=''; return true;" onmouseout="window.status=''; return true;" style="text-decoration: none; color:#FFFFFF; ">.</A><p><a href="http://www.ncbi.nlm.nih.gov/gene/6772" target="_blank">Gene 6772 at NCBI</a></p><h3>iHOP says (Homo sapiens):</h3>Interestingly, no cytoplasmic tyrosines are required for <SPAN style="color: #e0b50b; text-decoration: none; font-weight: bold;">     phosphorylation</SPAN> of <A style="color: #0199CC; text-decoration: underline; font-weight: bold;" href="javascript:if(!window.ihop) { window.location.href='http://www.ihop-net.org/UniPub/iHOP/go?ID1=92436'; } else { ihop('http://www.ihop-net.org/UniPub/iHOP/go?ID1=92436'); } " onmouseover="window.status='iHOP - Information Hyperlinked over Proteins'; return true;" onmouseout="window.status=''; return true;">     STAT1</A>.    HCV NS5A inhibits interferon-alpha signaling through suppression of <A style="color: #0199CC; text-decoration: underline; font-weight: bold;" href="javascript:if(!window.ihop) { window.location.href='http://www.ihop-net.org/UniPub/iHOP/go?ID1=92436'; } else { ihop('http://www.ihop-net.org/UniPub/iHOP/go?ID1=92436'); } " onmouseover="window.status='iHOP - Information Hyperlinked over Proteins'; return true;" onmouseout="window.status=''; return true;">     STAT1</A>     <SPAN style="color: #e0b50b; text-decoration: none; font-weight: bold;">     phosphorylation</SPAN> in hepatocyte-derived <SPAN style="color: #e0b50b; text-decoration: none; font-weight: bold;">     cell lines</SPAN>.        <SPAN style="color: #e0b50b; text-decoration: none; font-weight: bold;">     Phosphorylation</SPAN> at Ser727 in signal <SPAN style="color: #e0b50b; text-decoration: none; font-weight: bold;">     transducer</SPAN> and activator of transcription 1 (<A style="color: #0199CC; text-decoration: underline; font-weight: bold;" href="javascript:if(!window.ihop) { window.location.href='http://www.ihop-net.org/UniPub/iHOP/go?ID1=92436'; } else { ihop('http://www.ihop-net.org/UniPub/iHOP/go?ID1=92436'); } " onmouseover="window.status='iHOP - Information Hyperlinked over Proteins'; return true;" onmouseout="window.status=''; return true;">     STAT1</A>) is essential for its activation and <SPAN style="color: #e0b50b; text-decoration: none; font-weight: bold;">     signal transduction</SPAN>.    <FONT size="-2"> <I>Content provided by </I><A href="javascript:if(!window.ihop) { window.location.href='http://www.ihop-net.org/UniPub/iHOP/index.html'; } else { ihop('http://www.ihop-net.org/UniPub/iHOP/index.html'); }" onmouseover="window.status='iHOP - Information Hyperlinked over Proteins'; return true;" onmouseout="window.status=''; return true;" style="text-decoration: underline; color:#0199CC;"><B>iHOP</B> - <I>Information Hyperlinked over Proteins</I></A>.</FONT><A href="http://www.ihop-net.org/UniPub/iHOP/index.html" onmouseover="window.status=''; return true;" onmouseout="window.status=''; return true;" style="text-decoration: none; color:#FFFFFF; ">.</A><A href="http://cbio.mskcc.org/~hoffmann/index.html" onmouseover="window.status=''; return true;" onmouseout="window.status=''; return true;" style="text-decoration: none; color:#FFFFFF; ">.</A><A href="javascript:if(!window.ihop) { window.location.href='http://www.ihop-net.org/UniPub/iHOP/index.html'; } else { ihop('http://www.ihop-net.org/UniPub/iHOP/index.html'); }" onmouseover="window.status='iHOP - Information Hyperlinked over Proteins'; return true;" onmouseout="window.status=''; return true;"><IMG src="http://www.ihop-net.org/UniPub/html/img/hop/for_ref/iHOP_logo_50pc.png" border="0" align="left"/></A><hr />Entry for target species Mus musculus: Gene 20846<h3>STRING says (Mus musculus):</h3><p>signal transducer and activator of transcription 1; Transcription factor that binds to the IFN-stimulated response element (ISRE) and to the GAS element. This multiprotein transcription factor is termed ISGF3</p><h3>STRING says (Homo sapiens):</h3><p>Signal transducer and activator of transcription 1-alpha/beta (Transcription factor ISGF-3 components p91/p84); Signal transducer and activator of transcription that mediates signaling by interferons (IFNs). Following type I IFN (IFN-alpha and IFN-beta) binding to cell surface receptors, Jak kinases (TYK2 and JAK1) are activated, leading to tyrosine phosphorylation of STAT1 and STAT2. The phosphorylated STATs dimerize, associate with ISGF3G/IRF-9 to form a complex termed ISGF3 transcription factor, that enters the nucleus. ISGF3 binds to the IFN stimulated response element (ISRE) to ac [...] </p>
track name="m8:vad1:s71:78_" type=bedDetail description="#6 bls=95@[Boreot]" visibility=3 color=0,153,114 useScore=1 db=mm9 url=http://www.ihop-net.org/UniPub/iHOP/in?syns_1=$$&ncbi_tax_id_1=10090 htmlUrl=http://bio.math-inf.uni-greifswald.de/rexspecies2/getFile/cached/1/p/f/pub/docs/rsDesc.html
chr3	34545157	34545164	[@TEF1+224:5bp]	1000	+	TEF1	<SCRIPT Language="JavaScript">  function ihop(url) {  location.href=url;  }  </SCRIPT><table><tr><td>Model made for</td><td>Homo sapiens, Mus musculus, Rattus norvegicus</td></tr></table> <h2>About the matching model:</h2>Entry for target species Mus musculus: Gene 21676<p><a href="http://www.ncbi.nlm.nih.gov/gene/21676" target="_blank">Gene 21676 at NCBI</a></p><h3>iHOP says (Mus musculus):</h3>However, the mechanism whereby <A style="color: #0199CC; text-decoration: underline; font-weight: bold;" href="javascript:if(!window.ihop) { window.location.href='http://www.ihop-net.org/UniPub/iHOP/go?ID1=152003'; } else { ihop('http://www.ihop-net.org/UniPub/iHOP/go?ID1=152003'); } " onmouseover="window.status='iHOP - Information Hyperlinked over Proteins'; return true;" onmouseout="window.status=''; return true;">     Vgl-2</A>     <SPAN style="color: #000000; text-decoration: none; font-weight: bold;">     regulates</SPAN>     <A style="color: #0199CC; text-decoration: underline; font-weight: bold;" href="javascript:if(!window.ihop) { window.location.href='http://www.ihop-net.org/UniPub/iHOP/go?ID1=125476'; } else { ihop('http://www.ihop-net.org/UniPub/iHOP/go?ID1=125476'); } " onmouseover="window.status='iHOP - Information Hyperlinked over Proteins'; return true;" onmouseout="window.status=''; return true;">     TEF-1</A> factors and the requirement for <A style="color: #0199CC; text-decoration: underline; font-weight: bold;" href="javascript:if(!window.ihop) { window.location.href='http://www.ihop-net.org/UniPub/iHOP/go?ID1=152003'; } else { ihop('http://www.ihop-net.org/UniPub/iHOP/go?ID1=152003'); } " onmouseover="window.status='iHOP - Information Hyperlinked over Proteins'; return true;" onmouseout="window.status=''; return true;">     Vgl-2</A> for muscle-specific <SPAN style="color: #e0b50b; text-decoration: none; font-weight: bold;">     gene expression</SPAN> were not known.    Because <A style="color: #0199CC; text-decoration: underline; font-weight: bold;" href="javascript:if(!window.ihop) { window.location.href='http://www.ihop-net.org/UniPub/iHOP/go?ID1=125476'; } else { ihop('http://www.ihop-net.org/UniPub/iHOP/go?ID1=125476'); } " onmouseover="window.status='iHOP - Information Hyperlinked over Proteins'; return true;" onmouseout="window.status=''; return true;">          TEAD</A>-dependent transcription was limited by <A style="color: #0199CC; text-decoration: underline; font-weight: bold;" href="javascript:if(!window.ihop) { window.location.href='http://www.ihop-net.org/UniPub/iHOP/go?ID1=125993'; } else { ihop('http://www.ihop-net.org/UniPub/iHOP/go?ID1=125993'); } " onmouseover="window.status='iHOP - Information Hyperlinked over Proteins'; return true;" onmouseout="window.status=''; return true;">          YAP65</A>, and <A style="color: #0199CC; text-decoration: underline; font-weight: bold;" href="javascript:if(!window.ihop) { window.location.href='http://www.ihop-net.org/UniPub/iHOP/go?ID1=125993'; } else { ihop('http://www.ihop-net.org/UniPub/iHOP/go?ID1=125993'); } " onmouseover="window.status='iHOP - Information Hyperlinked over Proteins'; return true;" onmouseout="window.status=''; return true;">          YAP65</A> also binds Src/Yes protein                          tyrosine kinases, we propose that <A style="color: #0199CC; text-decoration: underline; font-weight: bold;" href="javascript:if(!window.ihop) { window.location.href='http://www.ihop-net.org/UniPub/iHOP/go?ID1=125993'; } else { ihop('http://www.ihop-net.org/UniPub/iHOP/go?ID1=125993'); } " onmouseover="window.status='iHOP - Information Hyperlinked over Proteins'; return true;" onmouseout="window.status=''; return true;">          YAP65</A>     <SPAN style="color: #000000; text-decoration: none; font-weight: bold;">     regulates</SPAN>     <A style="color: #0199CC; text-decoration: underline; font-weight: bold;" href="javascript:if(!window.ihop) { window.location.href='http://www.ihop-net.org/UniPub/iHOP/go?ID1=125476'; } else { ihop('http://www.ihop-net.org/UniPub/iHOP/go?ID1=125476'); } " onmouseover="window.status='iHOP - Information Hyperlinked over Proteins'; return true;" onmouseout="window.status=''; return true;">          TEAD</A>-dependent transcription in response to mitogenic signals.    Our data therefore show that <A style="color: #0199CC; text-decoration: underline; font-weight: bold;" href="javascript:if(!window.ihop) { window.location.href='http://www.ihop-net.org/UniPub/iHOP/go?ID1=126354'; } else { ihop('http://www.ihop-net.org/UniPub/iHOP/go?ID1=126354'); } " onmouseover="window.status='iHOP - Information Hyperlinked over Proteins'; return true;" onmouseout="window.status=''; return true;">     p38</A> MAPKs <SPAN style="color: #000000; text-decoration: none; font-weight: bold;">     regulate</SPAN>     <A style="color: #0199CC; text-decoration: underline; font-weight: bold;" href="javascript:if(!window.ihop) { window.location.href='http://www.ihop-net.org/UniPub/iHOP/go?ID1=125476'; } else { ihop('http://www.ihop-net.org/UniPub/iHOP/go?ID1=125476'); } " onmouseover="window.status='iHOP - Information Hyperlinked over Proteins'; return true;" onmouseout="window.status=''; return true;">     TEF-1</A> and C/EBPbeta transcriptional activity in the absence of environmental stress and suggests a role for <A style="color: #0199CC; text-decoration: underline; font-weight: bold;" href="javascript:if(!window.ihop) { window.location.href='http://www.ihop-net.org/UniPub/iHOP/go?ID1=126354'; } else { ihop('http://www.ihop-net.org/UniPub/iHOP/go?ID1=126354'); } " onmouseover="window.status='iHOP - Information Hyperlinked over Proteins'; return true;" onmouseout="window.status=''; return true;">     p38alpha</A> in the expression of <SPAN style="color: #e0b50b; text-decoration: none; font-weight: bold;">     extracellular matrix</SPAN> components that maintain organ architecture.    <FONT size="-2"> <I>Content provided by </I><A href="javascript:if(!window.ihop) { window.location.href='http://www.ihop-net.org/UniPub/iHOP/index.html'; } else { ihop('http://www.ihop-net.org/UniPub/iHOP/index.html'); }" onmouseover="window.status='iHOP - Information Hyperlinked over Proteins'; return true;" onmouseout="window.status=''; return true;" style="text-decoration: underline; color:#0199CC;"><B>iHOP</B> - <I>Information Hyperlinked over Proteins</I></A>.</FONT><A href="http://www.ihop-net.org/UniPub/iHOP/index.html" onmouseover="window.status=''; return true;" onmouseout="window.status=''; return true;" style="text-decoration: none; color:#FFFFFF; ">.</A><A href="http://cbio.mskcc.org/~hoffmann/index.html" onmouseover="window.status=''; return true;" onmouseout="window.status=''; return true;" style="text-decoration: none; color:#FFFFFF; ">.</A><A href="javascript:if(!window.ihop) { window.location.href='http://www.ihop-net.org/UniPub/iHOP/index.html'; } else { ihop('http://www.ihop-net.org/UniPub/iHOP/index.html'); }" onmouseover="window.status='iHOP - Information Hyperlinked over Proteins'; return true;" onmouseout="window.status=''; return true;"><IMG src="http://www.ihop-net.org/UniPub/html/img/hop/for_ref/iHOP_logo_50pc.png" border="0" align="left"/></A><hr />Entry for target species Mus musculus: Gene 21676<h3>STRING says (Mus musculus):</h3><p>TEA domain family member 1; Binds specifically and cooperatively to the SPH and GT- IIC "enhansons" (5'-GTGGAATGT-3') and activates transcription in vivo in a cell-specific manner. The activation function appears to be mediated by a limiting cell-specific transcriptional intermediary factor (TIF). Involved in cardiac development. Binds to the M-CAT motif</p>
chr3	34545189	34545197	[@MOVOB-260:6bp]	896	-	MOVOB	<table><tr><td>Model made for</td><td>Mus musculus</td></tr></table> <h2>About the matching model:</h2><hr /><h2>Model's TFs' homologs in target species Mus musculus:</h2><hr />
chr3	34545189	34545199	[@ACAAT-265:8bp]	836	-	ACAAT	<table><tr><td>Model made for</td><td></td></tr></table> <h2>About the matching model:</h2><hr /><h2>Model's TFs' homologs in target species Mus musculus:</h2><hr />
chr3	34545156	34545165	[@STAT-224:7bp]	891	-	STAT1	<SCRIPT Language="JavaScript">  function ihop(url) {  location.href=url;  }  </SCRIPT><table><tr><td>Model made for</td><td>Homo sapiens, Mus musculus</td></tr></table> <h2>About the matching model:</h2>Entry for target species Mus musculus: Gene 20846<p><a href="http://www.ncbi.nlm.nih.gov/gene/20846" target="_blank">Gene 20846 at NCBI</a></p><h3>iHOP says (Mus musculus):</h3>    <A style="color: #0199CC; text-decoration: underline; font-weight: bold;" href="javascript:if(!window.ihop) { window.location.href='http://www.ihop-net.org/UniPub/iHOP/go?ID1=155883'; } else { ihop('http://www.ihop-net.org/UniPub/iHOP/go?ID1=155883'); } " onmouseover="window.status='iHOP - Information Hyperlinked over Proteins'; return true;" onmouseout="window.status=''; return true;">               IL-27</A> signaling through <A style="color: #0199CC; text-decoration: underline; font-weight: bold;" href="javascript:if(!window.ihop) { window.location.href='http://www.ihop-net.org/UniPub/iHOP/go?ID1=127565'; } else { ihop('http://www.ihop-net.org/UniPub/iHOP/go?ID1=127565'); } " onmouseover="window.status='iHOP - Information Hyperlinked over Proteins'; return true;" onmouseout="window.status=''; return true;">     TCCR</A>/<A style="color: #0199CC; text-decoration: underline; font-weight: bold;" href="javascript:if(!window.ihop) { window.location.href='http://www.ihop-net.org/UniPub/iHOP/go?ID1=127565'; } else { ihop('http://www.ihop-net.org/UniPub/iHOP/go?ID1=127565'); } " onmouseover="window.status='iHOP - Information Hyperlinked over Proteins'; return true;" onmouseout="window.status=''; return true;">     WSX-1</A>     <SPAN style="color: #000000; text-decoration: none; font-weight: bold;">     induces</SPAN>     <SPAN style="color: #e0b50b; text-decoration: none; font-weight: bold;">     phosphorylation</SPAN> of <A style="color: #0199CC; text-decoration: underline; font-weight: bold;" href="javascript:if(!window.ihop) { window.location.href='http://www.ihop-net.org/UniPub/iHOP/go?ID1=124896'; } else { ihop('http://www.ihop-net.org/UniPub/iHOP/go?ID1=124896'); } " onmouseover="window.status='iHOP - Information Hyperlinked over Proteins'; return true;" onmouseout="window.status=''; return true;">          Stat1</A>, Stat3, Stat4, and Stat5.        <A style="color: #0199CC; text-decoration: underline; font-weight: bold;" href="javascript:if(!window.ihop) { window.location.href='http://www.ihop-net.org/UniPub/iHOP/go?ID1=124896'; } else { ihop('http://www.ihop-net.org/UniPub/iHOP/go?ID1=124896'); } " onmouseover="window.status='iHOP - Information Hyperlinked over Proteins'; return true;" onmouseout="window.status=''; return true;">     Stat1</A> was <SPAN style="color: #000000; text-decoration: none; font-weight: bold;">     phosphorylated</SPAN> by IFN-alpha in <A style="color: #0199CC; text-decoration: underline; font-weight: bold;" href="javascript:if(!window.ihop) { window.location.href='http://www.ihop-net.org/UniPub/iHOP/go?ID1=129167'; } else { ihop('http://www.ihop-net.org/UniPub/iHOP/go?ID1=129167'); } " onmouseover="window.status='iHOP - Information Hyperlinked over Proteins'; return true;" onmouseout="window.status=''; return true;">          Tyk2</A>-deficient cells, although the level of <SPAN style="color: #e0b50b; text-decoration: none; font-weight: bold;">     phosphorylation</SPAN> was weaker than that observed in wild type mice.    Such effects are associated with impaired IFN-dependent <SPAN style="color: #e0b50b; text-decoration: none; font-weight: bold;">     phosphorylation</SPAN> of <A style="color: #0199CC; text-decoration: underline; font-weight: bold;" href="javascript:if(!window.ihop) { window.location.href='http://www.ihop-net.org/UniPub/iHOP/go?ID1=124896'; } else { ihop('http://www.ihop-net.org/UniPub/iHOP/go?ID1=124896'); } " onmouseover="window.status='iHOP - Information Hyperlinked over Proteins'; return true;" onmouseout="window.status=''; return true;">     Stat1</A> on Tyr(701) and <A style="color: #0199CC; text-decoration: underline; font-weight: bold;" href="javascript:if(!window.ihop) { window.location.href='http://www.ihop-net.org/UniPub/iHOP/go?ID1=124898'; } else { ihop('http://www.ihop-net.org/UniPub/iHOP/go?ID1=124898'); } " onmouseover="window.status='iHOP - Information Hyperlinked over Proteins'; return true;" onmouseout="window.status=''; return true;">     Stat3</A> on Tyr(705) and defective <SPAN style="color: #000000; text-decoration: none; font-weight: bold;">     binding</SPAN> of <A style="color: #0199CC; text-decoration: underline; font-weight: bold;" href="javascript:if(!window.ihop) { window.location.href='http://www.ihop-net.org/UniPub/iHOP/go?ID1=124896'; } else { ihop('http://www.ihop-net.org/UniPub/iHOP/go?ID1=124896'); } " onmouseover="window.status='iHOP - Information Hyperlinked over Proteins'; return true;" onmouseout="window.status=''; return true;">     Stat</A> complexes to ISRE or GAS elements.    <FONT size="-2"> <I>Content provided by </I><A href="javascript:if(!window.ihop) { window.location.href='http://www.ihop-net.org/UniPub/iHOP/index.html'; } else { ihop('http://www.ihop-net.org/UniPub/iHOP/index.html'); }" onmouseover="window.status='iHOP - Information Hyperlinked over Proteins'; return true;" onmouseout="window.status=''; return true;" style="text-decoration: underline; color:#0199CC;"><B>iHOP</B> - <I>Information Hyperlinked over Proteins</I></A>.</FONT><A href="http://www.ihop-net.org/UniPub/iHOP/index.html" onmouseover="window.status=''; return true;" onmouseout="window.status=''; return true;" style="text-decoration: none; color:#FFFFFF; ">.</A><A href="http://cbio.mskcc.org/~hoffmann/index.html" onmouseover="window.status=''; return true;" onmouseout="window.status=''; return true;" style="text-decoration: none; color:#FFFFFF; ">.</A><p><a href="http://www.ncbi.nlm.nih.gov/gene/6772" target="_blank">Gene 6772 at NCBI</a></p><h3>iHOP says (Homo sapiens):</h3>Interestingly, no cytoplasmic tyrosines are required for <SPAN style="color: #e0b50b; text-decoration: none; font-weight: bold;">     phosphorylation</SPAN> of <A style="color: #0199CC; text-decoration: underline; font-weight: bold;" href="javascript:if(!window.ihop) { window.location.href='http://www.ihop-net.org/UniPub/iHOP/go?ID1=92436'; } else { ihop('http://www.ihop-net.org/UniPub/iHOP/go?ID1=92436'); } " onmouseover="window.status='iHOP - Information Hyperlinked over Proteins'; return true;" onmouseout="window.status=''; return true;">     STAT1</A>.    HCV NS5A inhibits interferon-alpha signaling through suppression of <A style="color: #0199CC; text-decoration: underline; font-weight: bold;" href="javascript:if(!window.ihop) { window.location.href='http://www.ihop-net.org/UniPub/iHOP/go?ID1=92436'; } else { ihop('http://www.ihop-net.org/UniPub/iHOP/go?ID1=92436'); } " onmouseover="window.status='iHOP - Information Hyperlinked over Proteins'; return true;" onmouseout="window.status=''; return true;">     STAT1</A>     <SPAN style="color: #e0b50b; text-decoration: none; font-weight: bold;">     phosphorylation</SPAN> in hepatocyte-derived <SPAN style="color: #e0b50b; text-decoration: none; font-weight: bold;">     cell lines</SPAN>.        <SPAN style="color: #e0b50b; text-decoration: none; font-weight: bold;">     Phosphorylation</SPAN> at Ser727 in signal <SPAN style="color: #e0b50b; text-decoration: none; font-weight: bold;">     transducer</SPAN> and activator of transcription 1 (<A style="color: #0199CC; text-decoration: underline; font-weight: bold;" href="javascript:if(!window.ihop) { window.location.href='http://www.ihop-net.org/UniPub/iHOP/go?ID1=92436'; } else { ihop('http://www.ihop-net.org/UniPub/iHOP/go?ID1=92436'); } " onmouseover="window.status='iHOP - Information Hyperlinked over Proteins'; return true;" onmouseout="window.status=''; return true;">     STAT1</A>) is essential for its activation and <SPAN style="color: #e0b50b; text-decoration: none; font-weight: bold;">     signal transduction</SPAN>.    <FONT size="-2"> <I>Content provided by </I><A href="javascript:if(!window.ihop) { window.location.href='http://www.ihop-net.org/UniPub/iHOP/index.html'; } else { ihop('http://www.ihop-net.org/UniPub/iHOP/index.html'); }" onmouseover="window.status='iHOP - Information Hyperlinked over Proteins'; return true;" onmouseout="window.status=''; return true;" style="text-decoration: underline; color:#0199CC;"><B>iHOP</B> - <I>Information Hyperlinked over Proteins</I></A>.</FONT><A href="http://www.ihop-net.org/UniPub/iHOP/index.html" onmouseover="window.status=''; return true;" onmouseout="window.status=''; return true;" style="text-decoration: none; color:#FFFFFF; ">.</A><A href="http://cbio.mskcc.org/~hoffmann/index.html" onmouseover="window.status=''; return true;" onmouseout="window.status=''; return true;" style="text-decoration: none; color:#FFFFFF; ">.</A><A href="javascript:if(!window.ihop) { window.location.href='http://www.ihop-net.org/UniPub/iHOP/index.html'; } else { ihop('http://www.ihop-net.org/UniPub/iHOP/index.html'); }" onmouseover="window.status='iHOP - Information Hyperlinked over Proteins'; return true;" onmouseout="window.status=''; return true;"><IMG src="http://www.ihop-net.org/UniPub/html/img/hop/for_ref/iHOP_logo_50pc.png" border="0" align="left"/></A><hr />Entry for target species Mus musculus: Gene 20846<h3>STRING says (Mus musculus):</h3><p>signal transducer and activator of transcription 1; Transcription factor that binds to the IFN-stimulated response element (ISRE) and to the GAS element. This multiprotein transcription factor is termed ISGF3</p><h3>STRING says (Homo sapiens):</h3><p>Signal transducer and activator of transcription 1-alpha/beta (Transcription factor ISGF-3 components p91/p84); Signal transducer and activator of transcription that mediates signaling by interferons (IFNs). Following type I IFN (IFN-alpha and IFN-beta) binding to cell surface receptors, Jak kinases (TYK2 and JAK1) are activated, leading to tyrosine phosphorylation of STAT1 and STAT2. The phosphorylated STATs dimerize, associate with ISGF3G/IRF-9 to form a complex termed ISGF3 transcription factor, that enters the nucleus. ISGF3 binds to the IFN stimulated response element (ISRE) to ac [...] </p>
track name="m6:vad1:s71:78_" type=bedDetail description="#7 bls=59@[Euther]" visibility=3 color=153,114,0 useScore=1 db=mm9 url=http://www.ihop-net.org/UniPub/iHOP/in?syns_1=$$&ncbi_tax_id_1=10090 htmlUrl=http://bio.math-inf.uni-greifswald.de/rexspecies2/getFile/cached/1/p/f/pub/docs/rsDesc.html
chr3	34545165	34545182	[@CBFcor+226:15bp]	848	+	CBFcorebindingfactor	<table><tr><td>Model made for</td><td>Bos taurus</td></tr></table> <h2>About the matching model:</h2><hr /><h2>Model's TFs' homologs in target species Mus musculus:</h2><hr />
chr3	34545167	34545179	[@NFY:237:10bp]	870	-	NFY	<table><tr><td>Model made for</td><td>Homo sapiens, Mus musculus, long, Rattus norvegicus</td></tr></table> <h2>About the matching model:</h2><hr /><h2>Model's TFs' homologs in target species Mus musculus:</h2><hr />
chr3	34545170	34545179	[@corebi+239:7bp]	869	+	corebindingfactor	<table><tr><td>Model made for</td><td>Felis silvestris</td></tr></table> <h2>About the matching model:</h2><hr /><h2>Model's TFs' homologs in target species Mus musculus:</h2><hr />
chr3	34545315	34545326	[@SP1-434:9bp]	847	-	SP1	<SCRIPT Language="JavaScript">  function ihop(url) {  location.href=url;  }  </SCRIPT><table><tr><td>Model made for</td><td>Homo sapiens</td></tr></table> <h2>About the matching model:</h2><p><a href="http://www.ncbi.nlm.nih.gov/gene/6667" target="_blank">Gene 6667 at NCBI</a></p><h3>iHOP says (Homo sapiens):</h3>Promoter analysis of intestinal genes induced during iron-deprivation reveals enrichment of conserved <A style="color: #0199CC; text-decoration: underline; font-weight: bold;" href="javascript:if(!window.ihop) { window.location.href='http://www.ihop-net.org/UniPub/iHOP/go?ID1=92337'; } else { ihop('http://www.ihop-net.org/UniPub/iHOP/go?ID1=92337'); } " onmouseover="window.status='iHOP - Information Hyperlinked over Proteins'; return true;" onmouseout="window.status=''; return true;">     SP1</A>-like <SPAN style="color: #e0b50b; text-decoration: none; font-weight: bold;">     binding sites</SPAN>.    Furthermore, analysis of promoter sequences identified many genes with multiple, conserved <A style="color: #0199CC; text-decoration: underline; font-weight: bold;" href="javascript:if(!window.ihop) { window.location.href='http://www.ihop-net.org/UniPub/iHOP/go?ID1=92337'; } else { ihop('http://www.ihop-net.org/UniPub/iHOP/go?ID1=92337'); } " onmouseover="window.status='iHOP - Information Hyperlinked over Proteins'; return true;" onmouseout="window.status=''; return true;">     SP1</A> and FOX <SPAN style="color: #e0b50b; text-decoration: none; font-weight: bold;">     binding sites</SPAN>, the relative location of which within orthologous promoters was highly conserved.    Activation requires the <SPAN style="color: #e0b50b; text-decoration: none; font-weight: bold;">     binding sites</SPAN> for the ubiquitous <A style="color: #0199CC; text-decoration: underline; font-weight: bold;" href="javascript:if(!window.ihop) { window.location.href='http://www.ihop-net.org/UniPub/iHOP/go?ID1=92337'; } else { ihop('http://www.ihop-net.org/UniPub/iHOP/go?ID1=92337'); } " onmouseover="window.status='iHOP - Information Hyperlinked over Proteins'; return true;" onmouseout="window.status=''; return true;">     transcription factor Sp1</A> on the proximal promoter.    <FONT size="-2"> <I>Content provided by </I><A href="javascript:if(!window.ihop) { window.location.href='http://www.ihop-net.org/UniPub/iHOP/index.html'; } else { ihop('http://www.ihop-net.org/UniPub/iHOP/index.html'); }" onmouseover="window.status='iHOP - Information Hyperlinked over Proteins'; return true;" onmouseout="window.status=''; return true;" style="text-decoration: underline; color:#0199CC;"><B>iHOP</B> - <I>Information Hyperlinked over Proteins</I></A>.</FONT><A href="http://www.ihop-net.org/UniPub/iHOP/index.html" onmouseover="window.status=''; return true;" onmouseout="window.status=''; return true;" style="text-decoration: none; color:#FFFFFF; ">.</A><A href="http://cbio.mskcc.org/~hoffmann/index.html" onmouseover="window.status=''; return true;" onmouseout="window.status=''; return true;" style="text-decoration: none; color:#FFFFFF; ">.</A><A href="javascript:if(!window.ihop) { window.location.href='http://www.ihop-net.org/UniPub/iHOP/index.html'; } else { ihop('http://www.ihop-net.org/UniPub/iHOP/index.html'); }" onmouseover="window.status='iHOP - Information Hyperlinked over Proteins'; return true;" onmouseout="window.status=''; return true;"><IMG src="http://www.ihop-net.org/UniPub/html/img/hop/for_ref/iHOP_logo_50pc.png" border="0" align="left"/></A><hr /><h3>STRING says (Homo sapiens):</h3><p>Transcription factor Sp1; Binds to GC box promoters elements and selectively activates mRNA synthesis from genes that contain functional recognition sites. Can interact with G/C-rich motifs from serotonin receptor promoter</p><h2>Model's TFs' homologs in target species Mus musculus:</h2>20683<p><a href="http://www.ncbi.nlm.nih.gov/gene/20683" target="_blank">Gene 20683 at NCBI</a></p><h3>iHOP says:</h3>We can show that both the <A style="color: #0199CC; text-decoration: underline; font-weight: bold;" href="javascript:if(!window.ihop) { window.location.href='http://www.ihop-net.org/UniPub/iHOP/go?ID1=124788'; } else { ihop('http://www.ihop-net.org/UniPub/iHOP/go?ID1=124788'); } " onmouseover="window.status='iHOP - Information Hyperlinked over Proteins'; return true;" onmouseout="window.status=''; return true;">     Sp1</A> and the E-box <SPAN style="color: #e0b50b; text-decoration: none; font-weight: bold;">     binding sites</SPAN> are necessary for proper regulation of bax transcription and show by genomic DMS footprinting that all these sites are occupied in vivo.    Region II is the single most important <A style="color: #0199CC; text-decoration: underline; font-weight: bold;" href="javascript:if(!window.ihop) { window.location.href='http://www.ihop-net.org/UniPub/iHOP/go?ID1=124788'; } else { ihop('http://www.ihop-net.org/UniPub/iHOP/go?ID1=124788'); } " onmouseover="window.status='iHOP - Information Hyperlinked over Proteins'; return true;" onmouseout="window.status=''; return true;">     Sp1</A>/3 <SPAN style="color: #e0b50b; text-decoration: none; font-weight: bold;">     binding site</SPAN> in <SPAN style="color: #e0b50b; text-decoration: none; font-weight: bold;">     transcriptional activation</SPAN>, and multiple combined mutations in the GC-boxes abolished the hamTERT promoter activity.    Mutational analysis revealed that a cluster of predicted <SPAN style="color: #e0b50b; text-decoration: none; font-weight: bold;">     binding sites</SPAN> for <A style="color: #0199CC; text-decoration: underline; font-weight: bold;" href="javascript:if(!window.ihop) { window.location.href='http://www.ihop-net.org/UniPub/iHOP/go?ID1=124788'; } else { ihop('http://www.ihop-net.org/UniPub/iHOP/go?ID1=124788'); } " onmouseover="window.status='iHOP - Information Hyperlinked over Proteins'; return true;" onmouseout="window.status=''; return true;">     Sp1</A>, AP-1/CREB/ATF and E box-binding transcription factors is essential for full activity of the p39 promoter.    <FONT size="-2"> <I>Content provided by </I><A href="javascript:if(!window.ihop) { window.location.href='http://www.ihop-net.org/UniPub/iHOP/index.html'; } else { ihop('http://www.ihop-net.org/UniPub/iHOP/index.html'); }" onmouseover="window.status='iHOP - Information Hyperlinked over Proteins'; return true;" onmouseout="window.status=''; return true;" style="text-decoration: underline; color:#0199CC;"><B>iHOP</B> - <I>Information Hyperlinked over Proteins</I></A>.</FONT><A href="http://www.ihop-net.org/UniPub/iHOP/index.html" onmouseover="window.status=''; return true;" onmouseout="window.status=''; return true;" style="text-decoration: none; color:#FFFFFF; ">.</A><A href="http://cbio.mskcc.org/~hoffmann/index.html" onmouseover="window.status=''; return true;" onmouseout="window.status=''; return true;" style="text-decoration: none; color:#FFFFFF; ">.</A><A href="javascript:if(!window.ihop) { window.location.href='http://www.ihop-net.org/UniPub/iHOP/index.html'; } else { ihop('http://www.ihop-net.org/UniPub/iHOP/index.html'); }" onmouseover="window.status='iHOP - Information Hyperlinked over Proteins'; return true;" onmouseout="window.status=''; return true;"><IMG src="http://www.ihop-net.org/UniPub/html/img/hop/for_ref/iHOP_logo_50pc.png" border="0" align="left"/></A><hr /><h3>STRING says:</h3><p>trans-acting transcription factor 1; Binds to GC box promoters elements and selectively activates mRNA synthesis from genes that contain functional recognition sites</p>
chr3	34545069	34545076	[@Church+92:5bp]	975	+	Churchill	<SCRIPT Language="JavaScript">  function ihop(url) {  location.href=url;  }  </SCRIPT><table><tr><td>Model made for</td><td>Gallus gallus</td></tr></table> <h2>About the matching model:</h2><p><a href="http://www.ncbi.nlm.nih.gov/gene/395448" target="_blank">Gene 395448 at NCBI</a></p><h3>iHOP says (-):</h3>    <A style="color: #0199CC; text-decoration: underline; font-weight: bold;" href="javascript:if(!window.ihop) { window.location.href='http://www.ihop-net.org/UniPub/iHOP/go?ID1=245606'; } else { ihop('http://www.ihop-net.org/UniPub/iHOP/go?ID1=245606'); } " onmouseover="window.status='iHOP - Information Hyperlinked over Proteins'; return true;" onmouseout="window.status=''; return true;">     Churchill</A>     <SPAN style="color: #000000; text-decoration: none; font-weight: bold;">     regulates</SPAN>     <SPAN style="color: #e0b50b; text-decoration: none; font-weight: bold;">     cell movement</SPAN> and <SPAN style="color: #e0b50b; text-decoration: none; font-weight: bold;">     mesoderm</SPAN> specification by <SPAN style="color: #000000; text-decoration: none; font-weight: bold;">     repressing</SPAN>     <A style="color: #0199CC; text-decoration: underline; font-weight: bold;" href="javascript:if(!window.ihop) { window.location.href='http://www.ihop-net.org/UniPub/iHOP/go?ID1=245365'; } else { ihop('http://www.ihop-net.org/UniPub/iHOP/go?ID1=245365'); } " onmouseover="window.status='iHOP - Information Hyperlinked over Proteins'; return true;" onmouseout="window.status=''; return true;">     Nodal</A> signaling.    These findings reveal a dynamic role for <A style="color: #0199CC; text-decoration: underline; font-weight: bold;" href="javascript:if(!window.ihop) { window.location.href='http://www.ihop-net.org/UniPub/iHOP/go?ID1=245606'; } else { ihop('http://www.ihop-net.org/UniPub/iHOP/go?ID1=245606'); } " onmouseover="window.status='iHOP - Information Hyperlinked over Proteins'; return true;" onmouseout="window.status=''; return true;">     chch</A> in regulating <SPAN style="color: #e0b50b; text-decoration: none; font-weight: bold;">     cell movement</SPAN> and fate during early development.    The <SPAN style="color: #e0b50b; text-decoration: none; font-weight: bold;">     zinc-finger</SPAN> transcription factor, <A style="color: #0199CC; text-decoration: underline; font-weight: bold;" href="javascript:if(!window.ihop) { window.location.href='http://www.ihop-net.org/UniPub/iHOP/go?ID1=245606'; } else { ihop('http://www.ihop-net.org/UniPub/iHOP/go?ID1=245606'); } " onmouseover="window.status='iHOP - Information Hyperlinked over Proteins'; return true;" onmouseout="window.status=''; return true;">     Churchill</A> (ChCh) has been proposed to regulate cell fate by regulating <SPAN style="color: #e0b50b; text-decoration: none; font-weight: bold;">     cell movements</SPAN> during gastrulation in the chick.    <FONT size="-2"> <I>Content provided by </I><A href="javascript:if(!window.ihop) { window.location.href='http://www.ihop-net.org/UniPub/iHOP/index.html'; } else { ihop('http://www.ihop-net.org/UniPub/iHOP/index.html'); }" onmouseover="window.status='iHOP - Information Hyperlinked over Proteins'; return true;" onmouseout="window.status=''; return true;" style="text-decoration: underline; color:#0199CC;"><B>iHOP</B> - <I>Information Hyperlinked over Proteins</I></A>.</FONT><A href="http://www.ihop-net.org/UniPub/iHOP/index.html" onmouseover="window.status=''; return true;" onmouseout="window.status=''; return true;" style="text-decoration: none; color:#FFFFFF; ">.</A><A href="http://cbio.mskcc.org/~hoffmann/index.html" onmouseover="window.status=''; return true;" onmouseout="window.status=''; return true;" style="text-decoration: none; color:#FFFFFF; ">.</A><A href="javascript:if(!window.ihop) { window.location.href='http://www.ihop-net.org/UniPub/iHOP/index.html'; } else { ihop('http://www.ihop-net.org/UniPub/iHOP/index.html'); }" onmouseover="window.status='iHOP - Information Hyperlinked over Proteins'; return true;" onmouseout="window.status=''; return true;"><IMG src="http://www.ihop-net.org/UniPub/html/img/hop/for_ref/iHOP_logo_50pc.png" border="0" align="left"/></A><hr /><h2>Model's TFs' homologs in target species Mus musculus:</h2><A href="javascript:if(!window.ihop) { window.location.href='http://www.ihop-net.org/UniPub/iHOP/index.html'; } else { ihop('http://www.ihop-net.org/UniPub/iHOP/index.html'); }" onmouseover="window.status='iHOP - Information Hyperlinked over Proteins'; return true;" onmouseout="window.status=''; return true;"><IMG src="http://www.ihop-net.org/UniPub/html/img/hop/for_ref/iHOP_logo_50pc.png" border="0" align="left"/></A><hr />
chr3	34545067	34545076	[@MZF1+92:7bp]	835	+	MZF1	<table><tr><td>Model made for</td><td>Homo sapiens</td></tr></table> <h2>About the matching model:</h2><hr /><h2>Model's TFs' homologs in target species Mus musculus:</h2><hr />
chr3	34545069	34545076	[@MZF114+93:5bp]	970	+	MZF114	<table><tr><td>Model made for</td><td>Homo sapiens</td></tr></table> <h2>About the matching model:</h2><hr /><h2>Model's TFs' homologs in target species Mus musculus:</h2><hr />
chr3	34545064	34545073	[@E2F:89:*bp]	841	+	E2F	<SCRIPT Language="JavaScript">  function ihop(url) {  location.href=url;  }  </SCRIPT><table><tr><td>Model made for</td><td>Homo sapiens</td></tr></table> <h2>About the matching model:</h2><p><a href="http://www.ncbi.nlm.nih.gov/gene/1869" target="_blank">Gene 1869 at NCBI</a></p><h3>iHOP says (Homo sapiens):</h3>Autoregulatory control of <A style="color: #0199CC; text-decoration: underline; font-weight: bold;" href="javascript:if(!window.ihop) { window.location.href='http://www.ihop-net.org/UniPub/iHOP/go?ID1=87848'; } else { ihop('http://www.ihop-net.org/UniPub/iHOP/go?ID1=87848'); } " onmouseover="window.status='iHOP - Information Hyperlinked over Proteins'; return true;" onmouseout="window.status=''; return true;">     E2F1</A> expression in response to positive and negative regulators of <SPAN style="color: #e0b50b; text-decoration: none; font-weight: bold;">     cell cycle</SPAN> progression.    These results suggest a new mechanism for controlling the <SPAN style="color: #e0b50b; text-decoration: none; font-weight: bold;">     cell-cycle</SPAN> regulatory activity of <A style="color: #0199CC; text-decoration: underline; font-weight: bold;" href="javascript:if(!window.ihop) { window.location.href='http://www.ihop-net.org/UniPub/iHOP/go?ID1=87848'; } else { ihop('http://www.ihop-net.org/UniPub/iHOP/go?ID1=87848'); } " onmouseover="window.status='iHOP - Information Hyperlinked over Proteins'; return true;" onmouseout="window.status=''; return true;">     E2F1</A>.    Differential <SPAN style="color: #e0b50b; text-decoration: none; font-weight: bold;">     cell cycle</SPAN> effects induced by <A style="color: #0199CC; text-decoration: underline; font-weight: bold;" href="javascript:if(!window.ihop) { window.location.href='http://www.ihop-net.org/UniPub/iHOP/go?ID1=87848'; } else { ihop('http://www.ihop-net.org/UniPub/iHOP/go?ID1=87848'); } " onmouseover="window.status='iHOP - Information Hyperlinked over Proteins'; return true;" onmouseout="window.status=''; return true;">     E2F1</A> mutants.    <FONT size="-2"> <I>Content provided by </I><A href="javascript:if(!window.ihop) { window.location.href='http://www.ihop-net.org/UniPub/iHOP/index.html'; } else { ihop('http://www.ihop-net.org/UniPub/iHOP/index.html'); }" onmouseover="window.status='iHOP - Information Hyperlinked over Proteins'; return true;" onmouseout="window.status=''; return true;" style="text-decoration: underline; color:#0199CC;"><B>iHOP</B> - <I>Information Hyperlinked over Proteins</I></A>.</FONT><A href="http://www.ihop-net.org/UniPub/iHOP/index.html" onmouseover="window.status=''; return true;" onmouseout="window.status=''; return true;" style="text-decoration: none; color:#FFFFFF; ">.</A><A href="http://cbio.mskcc.org/~hoffmann/index.html" onmouseover="window.status=''; return true;" onmouseout="window.status=''; return true;" style="text-decoration: none; color:#FFFFFF; ">.</A><A href="javascript:if(!window.ihop) { window.location.href='http://www.ihop-net.org/UniPub/iHOP/index.html'; } else { ihop('http://www.ihop-net.org/UniPub/iHOP/index.html'); }" onmouseover="window.status='iHOP - Information Hyperlinked over Proteins'; return true;" onmouseout="window.status=''; return true;"><IMG src="http://www.ihop-net.org/UniPub/html/img/hop/for_ref/iHOP_logo_50pc.png" border="0" align="left"/></A><hr /><h3>STRING says (Homo sapiens):</h3><p>Transcription factor E2F1 (E2F-1) (Retinoblastoma-binding protein 3) (RBBP-3) (PRB-binding protein E2F-1) (PBR3) (Retinoblastoma-associated protein 1) (RBAP-1); Transcription activator that binds DNA cooperatively with dp proteins through the E2 recognition site, 5'-TTTC[CG]CGC- 3' found in the promoter region of a number of genes whose products are involved in cell cycle regulation or in DNA replication. The DRTF1/E2F complex functions in the control of cell-cycle progression from G1 to S phase. E2F-1 binds preferentially RB1 protein, in a cell-cycle dependent manner. It can mediate b [...] </p><h2>Model's TFs' homologs in target species Mus musculus:</h2>13555<p><a href="http://www.ncbi.nlm.nih.gov/gene/13555" target="_blank">Gene 13555 at NCBI</a></p><h3>iHOP says:</h3>Members of the <A style="color: #0199CC; text-decoration: underline; font-weight: bold;" href="javascript:if(!window.ihop) { window.location.href='http://www.ihop-net.org/UniPub/iHOP/go?ID1=120701'; } else { ihop('http://www.ihop-net.org/UniPub/iHOP/go?ID1=120701'); } " onmouseover="window.status='iHOP - Information Hyperlinked over Proteins'; return true;" onmouseout="window.status=''; return true;">          E2F transcription factor</A> family (E2F-1-E2F-5) are believed to be critical positive regulators of <SPAN style="color: #e0b50b; text-decoration: none; font-weight: bold;">     cell cycle</SPAN> progression in <SPAN style="color: #e0b50b; text-decoration: none; font-weight: bold;">     eukaryotes</SPAN> although the in vivo functions of the individual E2Fs have not been elucidated.    By targeting the entire subclass of <A style="color: #0199CC; text-decoration: underline; font-weight: bold;" href="javascript:if(!window.ihop) { window.location.href='http://www.ihop-net.org/UniPub/iHOP/go?ID1=120701'; } else { ihop('http://www.ihop-net.org/UniPub/iHOP/go?ID1=120701'); } " onmouseover="window.status='iHOP - Information Hyperlinked over Proteins'; return true;" onmouseout="window.status=''; return true;">     E2F</A> transcriptional activators we provide direct genetic evidence for their essential role in <SPAN style="color: #e0b50b; text-decoration: none; font-weight: bold;">     cell cycle</SPAN> progression, proliferation and development.    These observations indicate that <A style="color: #0199CC; text-decoration: underline; font-weight: bold;" href="javascript:if(!window.ihop) { window.location.href='http://www.ihop-net.org/UniPub/iHOP/go?ID1=120701'; } else { ihop('http://www.ihop-net.org/UniPub/iHOP/go?ID1=120701'); } " onmouseover="window.status='iHOP - Information Hyperlinked over Proteins'; return true;" onmouseout="window.status=''; return true;">     E2F</A> transcription factors are regulated by a succession of partner proteins with which they associate during defined stages of the <SPAN style="color: #e0b50b; text-decoration: none; font-weight: bold;">     cell cycle</SPAN>.    <FONT size="-2"> <I>Content provided by </I><A href="javascript:if(!window.ihop) { window.location.href='http://www.ihop-net.org/UniPub/iHOP/index.html'; } else { ihop('http://www.ihop-net.org/UniPub/iHOP/index.html'); }" onmouseover="window.status='iHOP - Information Hyperlinked over Proteins'; return true;" onmouseout="window.status=''; return true;" style="text-decoration: underline; color:#0199CC;"><B>iHOP</B> - <I>Information Hyperlinked over Proteins</I></A>.</FONT><A href="http://www.ihop-net.org/UniPub/iHOP/index.html" onmouseover="window.status=''; return true;" onmouseout="window.status=''; return true;" style="text-decoration: none; color:#FFFFFF; ">.</A><A href="http://cbio.mskcc.org/~hoffmann/index.html" onmouseover="window.status=''; return true;" onmouseout="window.status=''; return true;" style="text-decoration: none; color:#FFFFFF; ">.</A><A href="javascript:if(!window.ihop) { window.location.href='http://www.ihop-net.org/UniPub/iHOP/index.html'; } else { ihop('http://www.ihop-net.org/UniPub/iHOP/index.html'); }" onmouseover="window.status='iHOP - Information Hyperlinked over Proteins'; return true;" onmouseout="window.status=''; return true;"><IMG src="http://www.ihop-net.org/UniPub/html/img/hop/for_ref/iHOP_logo_50pc.png" border="0" align="left"/></A><hr /><h3>STRING says:</h3><p>E2F transcription factor 1; Transcription activator that binds DNA cooperatively with dp proteins through the E2 recognition site, 5'-TTTC[CG]CGC- 3' found in the promoter region of a number of genes whose products are involved in cell cycle regulation or in DNA replication. The DRTF1/E2F complex functions in the control of cell-cycle progression from G1 to S phase. E2F-1 binds preferentially RB1 protein, in a cell-cycle dependent manner. It can mediate both cell proliferation and p53-dependent apoptosis</p>
track name="m3:vad1:s71:78_" type=bedDetail description="#10 !bls=20@[Murina]" visibility=3 color=142,158,204 useScore=1 db=mm9 url=http://www.ihop-net.org/UniPub/iHOP/in?syns_1=$$&ncbi_tax_id_1=10090 htmlUrl=http://bio.math-inf.uni-greifswald.de/rexspecies2/getFile/cached/1/p/f/pub/docs/rsDesc.html
chr3	34545121	34545135	[@Oct1:183:12bp]	901	-	Oct1	<SCRIPT Language="JavaScript">  function ihop(url) {  location.href=url;  }  </SCRIPT><table><tr><td>Model made for</td><td>Homo sapiens, Chinese hamster , Xenopus laevis, Hylobates lar, Cercopithecus aethiops, Mus musculus, Gallus gallus, Rattus norvegicus</td></tr></table> <h2>About the matching model:</h2><p><a href="http://www.ncbi.nlm.nih.gov/gene/399316" target="_blank">Gene 399316 at NCBI</a></p><p><a href="http://www.ncbi.nlm.nih.gov/gene/396463" target="_blank">Gene 396463 at NCBI</a></p><h3>iHOP says (Gallus gallus):</h3>The previously described POU domain (termed POU for its presence in the Pit-1, <A style="color: #0199CC; text-decoration: underline; font-weight: bold;" href="javascript:if(!window.ihop) { window.location.href='http://www.ihop-net.org/UniPub/iHOP/go?ID1=246592'; } else { ihop('http://www.ihop-net.org/UniPub/iHOP/go?ID1=246592'); } " onmouseover="window.status='iHOP - Information Hyperlinked over Proteins'; return true;" onmouseout="window.status=''; return true;">     Oct-1</A>/Oct-2, and Unc-86 genes) and <SPAN style="color: #e0b50b; text-decoration: none; font-weight: bold;">     homeobox</SPAN> domain are 100% conserved between the two protein products.    Two major DNA-binding proteins that bind in a sequence-specific manner to the octamer <SPAN style="color: #e0b50b; text-decoration: none; font-weight: bold;">     DNA sequence</SPAN> have been identified in mammalian species--a ubiquitously expressed protein (<A style="color: #0199CC; text-decoration: underline; font-weight: bold;" href="javascript:if(!window.ihop) { window.location.href='http://www.ihop-net.org/UniPub/iHOP/go?ID1=246592'; } else { ihop('http://www.ihop-net.org/UniPub/iHOP/go?ID1=246592'); } " onmouseover="window.status='iHOP - Information Hyperlinked over Proteins'; return true;" onmouseout="window.status=''; return true;">     Oct-1</A>) and a lymphoid-specific protein (Oct-2).    The predicted protein sequence of the chicken <A style="color: #0199CC; text-decoration: underline; font-weight: bold;" href="javascript:if(!window.ihop) { window.location.href='http://www.ihop-net.org/UniPub/iHOP/go?ID1=246592'; } else { ihop('http://www.ihop-net.org/UniPub/iHOP/go?ID1=246592'); } " onmouseover="window.status='iHOP - Information Hyperlinked over Proteins'; return true;" onmouseout="window.status=''; return true;">     Oct-1</A> gene demonstrated that the gene for <A style="color: #0199CC; text-decoration: underline; font-weight: bold;" href="javascript:if(!window.ihop) { window.location.href='http://www.ihop-net.org/UniPub/iHOP/go?ID1=246592'; } else { ihop('http://www.ihop-net.org/UniPub/iHOP/go?ID1=246592'); } " onmouseover="window.status='iHOP - Information Hyperlinked over Proteins'; return true;" onmouseout="window.status=''; return true;">     Oct-1</A> has been highly conserved during vertebrate evolution with an overall 96% <SPAN style="color: #e0b50b; text-decoration: none; font-weight: bold;">     amino acid sequence</SPAN> identity between the chicken and human proteins.    <FONT size="-2"> <I>Content provided by </I><A href="javascript:if(!window.ihop) { window.location.href='http://www.ihop-net.org/UniPub/iHOP/index.html'; } else { ihop('http://www.ihop-net.org/UniPub/iHOP/index.html'); }" onmouseover="window.status='iHOP - Information Hyperlinked over Proteins'; return true;" onmouseout="window.status=''; return true;" style="text-decoration: underline; color:#0199CC;"><B>iHOP</B> - <I>Information Hyperlinked over Proteins</I></A>.</FONT><A href="http://www.ihop-net.org/UniPub/iHOP/index.html" onmouseover="window.status=''; return true;" onmouseout="window.status=''; return true;" style="text-decoration: none; color:#FFFFFF; ">.</A><A href="http://cbio.mskcc.org/~hoffmann/index.html" onmouseover="window.status=''; return true;" onmouseout="window.status=''; return true;" style="text-decoration: none; color:#FFFFFF; ">.</A><A href="javascript:if(!window.ihop) { window.location.href='http://www.ihop-net.org/UniPub/iHOP/index.html'; } else { ihop('http://www.ihop-net.org/UniPub/iHOP/index.html'); }" onmouseover="window.status='iHOP - Information Hyperlinked over Proteins'; return true;" onmouseout="window.status=''; return true;"><IMG src="http://www.ihop-net.org/UniPub/html/img/hop/for_ref/iHOP_logo_50pc.png" border="0" align="left"/></A><hr /><h3>STRING says (Gallus gallus):</h3><p>POU domain, class 2, transcription factor 1 (Octamer-binding transcription factor 1) (Oct-1) (OTF-1) (NF-A1); Transcription factor that binds to the octamer motif (5'-ATTTGCAT-3') and activates the promoters of the genes for some small nuclear RNAs (snRNA) and of genes such as those for histone H2B and immunoglobulins. Modulates transcription transactivation by NR3C1, AR and PGR (By similarity)</p><h2>Model's TFs' homologs in target species Mus musculus:</h2>18986<p><a href="http://www.ncbi.nlm.nih.gov/gene/18986" target="_blank">Gene 18986 at NCBI</a></p><h3>iHOP says:</h3>Finally, the cytokine <A style="color: #0199CC; text-decoration: underline; font-weight: bold;" href="javascript:if(!window.ihop) { window.location.href='http://www.ihop-net.org/UniPub/iHOP/go?ID1=122002'; } else { ihop('http://www.ihop-net.org/UniPub/iHOP/go?ID1=122002'); } " onmouseover="window.status='iHOP - Information Hyperlinked over Proteins'; return true;" onmouseout="window.status=''; return true;">          interleukin-6</A>     <SPAN style="color: #000000; text-decoration: none; font-weight: bold;">     induces</SPAN>     <A style="color: #0199CC; text-decoration: underline; font-weight: bold;" href="javascript:if(!window.ihop) { window.location.href='http://www.ihop-net.org/UniPub/iHOP/go?ID1=123674'; } else { ihop('http://www.ihop-net.org/UniPub/iHOP/go?ID1=123674'); } " onmouseover="window.status='iHOP - Information Hyperlinked over Proteins'; return true;" onmouseout="window.status=''; return true;">          Oct-1</A>     <SPAN style="color: #e0b50b; text-decoration: none; font-weight: bold;">     gene expression</SPAN>, providing a biologically relevant means by which <A style="color: #0199CC; text-decoration: underline; font-weight: bold;" href="javascript:if(!window.ihop) { window.location.href='http://www.ihop-net.org/UniPub/iHOP/go?ID1=123118'; } else { ihop('http://www.ihop-net.org/UniPub/iHOP/go?ID1=123118'); } " onmouseover="window.status='iHOP - Information Hyperlinked over Proteins'; return true;" onmouseout="window.status=''; return true;">          NF-kappaB</A>-dependent <SPAN style="color: #e0b50b; text-decoration: none; font-weight: bold;">     gene expression</SPAN> can be selectively reverted by <A style="color: #0199CC; text-decoration: underline; font-weight: bold;" href="javascript:if(!window.ihop) { window.location.href='http://www.ihop-net.org/UniPub/iHOP/go?ID1=91188'; } else { ihop('http://www.ihop-net.org/UniPub/iHOP/go?ID1=91188'); } " onmouseover="window.status='iHOP - Information Hyperlinked over Proteins'; return true;" onmouseout="window.status=''; return true;">          Oct-1</A> to quiescent levels.    Thus, <A style="color: #0199CC; text-decoration: underline; font-weight: bold;" href="javascript:if(!window.ihop) { window.location.href='http://www.ihop-net.org/UniPub/iHOP/go?ID1=123674'; } else { ihop('http://www.ihop-net.org/UniPub/iHOP/go?ID1=123674'); } " onmouseover="window.status='iHOP - Information Hyperlinked over Proteins'; return true;" onmouseout="window.status=''; return true;">     Oct-1</A>     <SPAN style="color: #000000; text-decoration: none; font-weight: bold;">     binds</SPAN> to the <A style="color: #0199CC; text-decoration: underline; font-weight: bold;" href="javascript:if(!window.ihop) { window.location.href='http://www.ihop-net.org/UniPub/iHOP/go?ID1=121354'; } else { ihop('http://www.ihop-net.org/UniPub/iHOP/go?ID1=121354'); } " onmouseover="window.status='iHOP - Information Hyperlinked over Proteins'; return true;" onmouseout="window.status=''; return true;">          GnRH</A> enhancer <SPAN style="color: #e0b50b; text-decoration: none; font-weight: bold;">     in vitro</SPAN>, and this binding is critical to the transcriptional activity of this neuron-specific enhancer in GT1 cells.    Finally, Pbx1 is expressed in <A style="color: #0199CC; text-decoration: underline; font-weight: bold;" href="javascript:if(!window.ihop) { window.location.href='http://www.ihop-net.org/UniPub/iHOP/go?ID1=121354'; } else { ihop('http://www.ihop-net.org/UniPub/iHOP/go?ID1=121354'); } " onmouseover="window.status='iHOP - Information Hyperlinked over Proteins'; return true;" onmouseout="window.status=''; return true;">          GnRH</A> neurons in embryonic as well as mature mice, suggesting that the associations between TALE homeodomain proteins and <A style="color: #0199CC; text-decoration: underline; font-weight: bold;" href="javascript:if(!window.ihop) { window.location.href='http://www.ihop-net.org/UniPub/iHOP/go?ID1=325166'; } else { ihop('http://www.ihop-net.org/UniPub/iHOP/go?ID1=325166'); } " onmouseover="window.status='iHOP - Information Hyperlinked over Proteins'; return true;" onmouseout="window.status=''; return true;">               Oct-1</A>     <SPAN style="color: #000000; text-decoration: none; font-weight: bold;">     regulate</SPAN> neuron-specific expression of the <A style="color: #0199CC; text-decoration: underline; font-weight: bold;" href="javascript:if(!window.ihop) { window.location.href='http://www.ihop-net.org/UniPub/iHOP/go?ID1=121354'; } else { ihop('http://www.ihop-net.org/UniPub/iHOP/go?ID1=121354'); } " onmouseover="window.status='iHOP - Information Hyperlinked over Proteins'; return true;" onmouseout="window.status=''; return true;">          GnRH</A> gene in vivo.    <FONT size="-2"> <I>Content provided by </I><A href="javascript:if(!window.ihop) { window.location.href='http://www.ihop-net.org/UniPub/iHOP/index.html'; } else { ihop('http://www.ihop-net.org/UniPub/iHOP/index.html'); }" onmouseover="window.status='iHOP - Information Hyperlinked over Proteins'; return true;" onmouseout="window.status=''; return true;" style="text-decoration: underline; color:#0199CC;"><B>iHOP</B> - <I>Information Hyperlinked over Proteins</I></A>.</FONT><A href="http://www.ihop-net.org/UniPub/iHOP/index.html" onmouseover="window.status=''; return true;" onmouseout="window.status=''; return true;" style="text-decoration: none; color:#FFFFFF; ">.</A><A href="http://cbio.mskcc.org/~hoffmann/index.html" onmouseover="window.status=''; return true;" onmouseout="window.status=''; return true;" style="text-decoration: none; color:#FFFFFF; ">.</A><A href="javascript:if(!window.ihop) { window.location.href='http://www.ihop-net.org/UniPub/iHOP/index.html'; } else { ihop('http://www.ihop-net.org/UniPub/iHOP/index.html'); }" onmouseover="window.status='iHOP - Information Hyperlinked over Proteins'; return true;" onmouseout="window.status=''; return true;"><IMG src="http://www.ihop-net.org/UniPub/html/img/hop/for_ref/iHOP_logo_50pc.png" border="0" align="left"/></A><hr /><h3>STRING says:</h3><p>POU domain, class 2, transcription factor 1; Transcription factor that binds to the octamer motif (5'-ATTTGCAT-3') and activates the promoters of the genes for some small nuclear RNAs (snRNA) and of genes such as those for histone H2B and immunoglobulins. Modulates transcription transactivation by NR3C1, AR and PGR (By similarity)</p>
chr3	34545241	34545252	[@GATA1+344:9bp]	836	+	GATA1	<SCRIPT Language="JavaScript">  function ihop(url) {  location.href=url;  }  </SCRIPT><table><tr><td>Model made for</td><td>Homo sapiens, Xenopus laevis, Mus musculus, Gallus gallus</td></tr></table> <h2>About the matching model:</h2><p><a href="http://www.ncbi.nlm.nih.gov/gene/2623" target="_blank">Gene 2623 at NCBI</a></p><h3>iHOP says (Homo sapiens):</h3>Mutations in <A style="color: #0199CC; text-decoration: underline; font-weight: bold;" href="javascript:if(!window.ihop) { window.location.href='http://www.ihop-net.org/UniPub/iHOP/go?ID1=88555'; } else { ihop('http://www.ihop-net.org/UniPub/iHOP/go?ID1=88555'); } " onmouseover="window.status='iHOP - Information Hyperlinked over Proteins'; return true;" onmouseout="window.status=''; return true;">     GATA1</A> have been reported in acute megakaryoblastic leukaemia in <SPAN style="color: #e0b50b; text-decoration: none; font-weight: bold;">     Down's syndrome</SPAN>.    We aimed to investigate changes in <A style="color: #0199CC; text-decoration: underline; font-weight: bold;" href="javascript:if(!window.ihop) { window.location.href='http://www.ihop-net.org/UniPub/iHOP/go?ID1=88555'; } else { ihop('http://www.ihop-net.org/UniPub/iHOP/go?ID1=88555'); } " onmouseover="window.status='iHOP - Information Hyperlinked over Proteins'; return true;" onmouseout="window.status=''; return true;">     GATA1</A> in patients with <SPAN style="color: #e0b50b; text-decoration: none; font-weight: bold;">     Down's syndrome</SPAN> and either transient myeloid disorder (n=10) or acute megakaryoblastic leukaemia (n=6).    Acquired mutations in <A style="color: #0199CC; text-decoration: underline; font-weight: bold;" href="javascript:if(!window.ihop) { window.location.href='http://www.ihop-net.org/UniPub/iHOP/go?ID1=88555'; } else { ihop('http://www.ihop-net.org/UniPub/iHOP/go?ID1=88555'); } " onmouseover="window.status='iHOP - Information Hyperlinked over Proteins'; return true;" onmouseout="window.status=''; return true;">     GATA1</A> in <SPAN style="color: #e0b50b; text-decoration: none; font-weight: bold;">     neonates</SPAN> with <SPAN style="color: #e0b50b; text-decoration: none; font-weight: bold;">     Down's syndrome</SPAN> with transient myeloid disorder.    <FONT size="-2"> <I>Content provided by </I><A href="javascript:if(!window.ihop) { window.location.href='http://www.ihop-net.org/UniPub/iHOP/index.html'; } else { ihop('http://www.ihop-net.org/UniPub/iHOP/index.html'); }" onmouseover="window.status='iHOP - Information Hyperlinked over Proteins'; return true;" onmouseout="window.status=''; return true;" style="text-decoration: underline; color:#0199CC;"><B>iHOP</B> - <I>Information Hyperlinked over Proteins</I></A>.</FONT><A href="http://www.ihop-net.org/UniPub/iHOP/index.html" onmouseover="window.status=''; return true;" onmouseout="window.status=''; return true;" style="text-decoration: none; color:#FFFFFF; ">.</A><A href="http://cbio.mskcc.org/~hoffmann/index.html" onmouseover="window.status=''; return true;" onmouseout="window.status=''; return true;" style="text-decoration: none; color:#FFFFFF; ">.</A><p><a href="http://www.ncbi.nlm.nih.gov/gene/396450" target="_blank">Gene 396450 at NCBI</a></p><h3>iHOP says (-):</h3>The <SPAN style="color: #e0b50b; text-decoration: none; font-weight: bold;">     enhancers</SPAN> contain <SPAN style="color: #e0b50b; text-decoration: none; font-weight: bold;">     binding sites</SPAN> for several ubiquitous and erythroid cell-specific nuclear proteins, including <A style="color: #0199CC; text-decoration: underline; font-weight: bold;" href="javascript:if(!window.ihop) { window.location.href='http://www.ihop-net.org/UniPub/iHOP/go?ID1=246580'; } else { ihop('http://www.ihop-net.org/UniPub/iHOP/go?ID1=246580'); } " onmouseover="window.status='iHOP - Information Hyperlinked over Proteins'; return true;" onmouseout="window.status=''; return true;">     GATA-1</A>, as demonstrated with <A style="color: #0199CC; text-decoration: underline; font-weight: bold;" href="javascript:if(!window.ihop) { window.location.href='http://www.ihop-net.org/UniPub/iHOP/go?ID1=246580'; } else { ihop('http://www.ihop-net.org/UniPub/iHOP/go?ID1=246580'); } " onmouseover="window.status='iHOP - Information Hyperlinked over Proteins'; return true;" onmouseout="window.status=''; return true;">     GATA-1</A>-specific antibodies.    Given the T-rich composition of the <A style="color: #0199CC; text-decoration: underline; font-weight: bold;" href="javascript:if(!window.ihop) { window.location.href='http://www.ihop-net.org/UniPub/iHOP/go?ID1=246580'; } else { ihop('http://www.ihop-net.org/UniPub/iHOP/go?ID1=246580'); } " onmouseover="window.status='iHOP - Information Hyperlinked over Proteins'; return true;" onmouseout="window.status=''; return true;">     GATA</A> DNA <SPAN style="color: #e0b50b; text-decoration: none; font-weight: bold;">     binding site</SPAN>, it is possible that thymine's unique 5-methyl group may mediate some of these hydrophobic contacts to increase the stability of binding.    We demonstrate that the cDNA encodes the specific <A style="color: #0199CC; text-decoration: underline; font-weight: bold;" href="javascript:if(!window.ihop) { window.location.href='http://www.ihop-net.org/UniPub/iHOP/go?ID1=246580'; } else { ihop('http://www.ihop-net.org/UniPub/iHOP/go?ID1=246580'); } " onmouseover="window.status='iHOP - Information Hyperlinked over Proteins'; return true;" onmouseout="window.status=''; return true;">     Eryf1</A> binding activity found in <SPAN style="color: #e0b50b; text-decoration: none; font-weight: bold;">     erythrocytes</SPAN>.    <FONT size="-2"> <I>Content provided by </I><A href="javascript:if(!window.ihop) { window.location.href='http://www.ihop-net.org/UniPub/iHOP/index.html'; } else { ihop('http://www.ihop-net.org/UniPub/iHOP/index.html'); }" onmouseover="window.status='iHOP - Information Hyperlinked over Proteins'; return true;" onmouseout="window.status=''; return true;" style="text-decoration: underline; color:#0199CC;"><B>iHOP</B> - <I>Information Hyperlinked over Proteins</I></A>.</FONT><A href="http://www.ihop-net.org/UniPub/iHOP/index.html" onmouseover="window.status=''; return true;" onmouseout="window.status=''; return true;" style="text-decoration: none; color:#FFFFFF; ">.</A><A href="http://cbio.mskcc.org/~hoffmann/index.html" onmouseover="window.status=''; return true;" onmouseout="window.status=''; return true;" style="text-decoration: none; color:#FFFFFF; ">.</A>Entry for target species Mus musculus: Gene 14460<p><a href="http://www.ncbi.nlm.nih.gov/gene/14460" target="_blank">Gene 14460 at NCBI</a></p><h3>iHOP says (Mus musculus):</h3>We previously reported that STAT1 expression was significantly downregulated in <A style="color: #0199CC; text-decoration: underline; font-weight: bold;" href="javascript:if(!window.ihop) { window.location.href='http://www.ihop-net.org/UniPub/iHOP/go?ID1=121192'; } else { ihop('http://www.ihop-net.org/UniPub/iHOP/go?ID1=121192'); } " onmouseover="window.status='iHOP - Information Hyperlinked over Proteins'; return true;" onmouseout="window.status=''; return true;">     Gata1</A>-knockdown murine <SPAN style="color: #e0b50b; text-decoration: none; font-weight: bold;">     megakaryocytes</SPAN>, which also have impaired terminal maturation.    Here, we show that GATA-2 is required for normal <SPAN style="color: #e0b50b; text-decoration: none; font-weight: bold;">     megakaryocyte</SPAN> development as well as aberrant megakaryopoiesis in <A style="color: #0199CC; text-decoration: underline; font-weight: bold;" href="javascript:if(!window.ihop) { window.location.href='http://www.ihop-net.org/UniPub/iHOP/go?ID1=121192'; } else { ihop('http://www.ihop-net.org/UniPub/iHOP/go?ID1=121192'); } " onmouseover="window.status='iHOP - Information Hyperlinked over Proteins'; return true;" onmouseout="window.status=''; return true;">     Gata1</A> mutant cells.    In contrast to <A style="color: #0199CC; text-decoration: underline; font-weight: bold;" href="javascript:if(!window.ihop) { window.location.href='http://www.ihop-net.org/UniPub/iHOP/go?ID1=121192'; } else { ihop('http://www.ihop-net.org/UniPub/iHOP/go?ID1=121192'); } " onmouseover="window.status='iHOP - Information Hyperlinked over Proteins'; return true;" onmouseout="window.status=''; return true;">     GATA-1</A> deficiency, however, <SPAN style="color: #e0b50b; text-decoration: none; font-weight: bold;">     megakaryocytes</SPAN> fail to develop in the absence of FOG.    <FONT size="-2"> <I>Content provided by </I><A href="javascript:if(!window.ihop) { window.location.href='http://www.ihop-net.org/UniPub/iHOP/index.html'; } else { ihop('http://www.ihop-net.org/UniPub/iHOP/index.html'); }" onmouseover="window.status='iHOP - Information Hyperlinked over Proteins'; return true;" onmouseout="window.status=''; return true;" style="text-decoration: underline; color:#0199CC;"><B>iHOP</B> - <I>Information Hyperlinked over Proteins</I></A>.</FONT><A href="http://www.ihop-net.org/UniPub/iHOP/index.html" onmouseover="window.status=''; return true;" onmouseout="window.status=''; return true;" style="text-decoration: none; color:#FFFFFF; ">.</A><A href="http://cbio.mskcc.org/~hoffmann/index.html" onmouseover="window.status=''; return true;" onmouseout="window.status=''; return true;" style="text-decoration: none; color:#FFFFFF; ">.</A><A href="javascript:if(!window.ihop) { window.location.href='http://www.ihop-net.org/UniPub/iHOP/index.html'; } else { ihop('http://www.ihop-net.org/UniPub/iHOP/index.html'); }" onmouseover="window.status='iHOP - Information Hyperlinked over Proteins'; return true;" onmouseout="window.status=''; return true;"><IMG src="http://www.ihop-net.org/UniPub/html/img/hop/for_ref/iHOP_logo_50pc.png" border="0" align="left"/></A><hr /><h3>STRING says (Homo sapiens):</h3><p>Erythroid transcription factor (GATA-binding factor 1) (GATA-1) (Eryf1) (GF-1) (NF-E1 DNA-binding protein); Transcriptional activator which probably serves as a general switch factor for erythroid development. It binds to DNA sites with the consensus sequence [AT]GATA[AG] within regulatory regions of globin genes and of other genes expressed in erythroid cells</p>Entry for target species Mus musculus: Gene 14460<h3>STRING says (Mus musculus):</h3><p>GATA binding protein 1; Transcriptional activator which probably serves as a general switch factor for erythroid development. It binds to DNA sites with the consensus sequence [AT]GATA[AG] within regulatory regions of globin genes and of other genes expressed in erythroid cells</p>
chr3	34545251	34545258	[@HNF4+359:5bp]	990	+	HNF4	<SCRIPT Language="JavaScript">  function ihop(url) {  location.href=url;  }  </SCRIPT><table><tr><td>Model made for</td><td>Homo sapiens, Mus musculus, Xenopus laevis, Tamias asiaticus, Rattus norvegicus</td></tr></table> <h2>About the matching model:</h2><p><a href="http://www.ncbi.nlm.nih.gov/gene/25735" target="_blank">Gene 25735 at NCBI</a></p><h3>iHOP says (Rattus norvegicus):</h3>Our data strongly suggest that the coactivator PGC-1 is involved in the regulation of this <SPAN style="color: #e0b50b; text-decoration: none; font-weight: bold;">     gene expression</SPAN> by cAMP in combination with <A style="color: #0199CC; text-decoration: underline; font-weight: bold;" href="javascript:if(!window.ihop) { window.location.href='http://www.ihop-net.org/UniPub/iHOP/go?ID1=121714'; } else { ihop('http://www.ihop-net.org/UniPub/iHOP/go?ID1=121714'); } " onmouseover="window.status='iHOP - Information Hyperlinked over Proteins'; return true;" onmouseout="window.status=''; return true;">          HNF4 alpha</A> and cAMP-response element-binding protein (<A style="color: #0199CC; text-decoration: underline; font-weight: bold;" href="javascript:if(!window.ihop) { window.location.href='http://www.ihop-net.org/UniPub/iHOP/go?ID1=323622'; } else { ihop('http://www.ihop-net.org/UniPub/iHOP/go?ID1=323622'); } " onmouseover="window.status='iHOP - Information Hyperlinked over Proteins'; return true;" onmouseout="window.status=''; return true;">     CREB</A>).    CONCLUSIONS/INTERPRETATION: Prenatal                               dexamethasone exposure caused a permanent increase in hepatic <A style="color: #0199CC; text-decoration: underline; font-weight: bold;" href="javascript:if(!window.ihop) { window.location.href='http://www.ihop-net.org/UniPub/iHOP/go?ID1=321824'; } else { ihop('http://www.ihop-net.org/UniPub/iHOP/go?ID1=321824'); } " onmouseover="window.status='iHOP - Information Hyperlinked over Proteins'; return true;" onmouseout="window.status=''; return true;">     Hnf4a</A> mRNA.    RESULTS: Prenatal                               dexamethasone exposure significantly elevated <A style="color: #0199CC; text-decoration: underline; font-weight: bold;" href="javascript:if(!window.ihop) { window.location.href='http://www.ihop-net.org/UniPub/iHOP/go?ID1=321824'; } else { ihop('http://www.ihop-net.org/UniPub/iHOP/go?ID1=321824'); } " onmouseover="window.status='iHOP - Information Hyperlinked over Proteins'; return true;" onmouseout="window.status=''; return true;">     Hnf4a</A> mRNA expression in foetal and adult liver.    <FONT size="-2"> <I>Content provided by </I><A href="javascript:if(!window.ihop) { window.location.href='http://www.ihop-net.org/UniPub/iHOP/index.html'; } else { ihop('http://www.ihop-net.org/UniPub/iHOP/index.html'); }" onmouseover="window.status='iHOP - Information Hyperlinked over Proteins'; return true;" onmouseout="window.status=''; return true;" style="text-decoration: underline; color:#0199CC;"><B>iHOP</B> - <I>Information Hyperlinked over Proteins</I></A>.</FONT><A href="http://www.ihop-net.org/UniPub/iHOP/index.html" onmouseover="window.status=''; return true;" onmouseout="window.status=''; return true;" style="text-decoration: none; color:#FFFFFF; ">.</A><A href="http://cbio.mskcc.org/~hoffmann/index.html" onmouseover="window.status=''; return true;" onmouseout="window.status=''; return true;" style="text-decoration: none; color:#FFFFFF; ">.</A><p><a href="http://www.ncbi.nlm.nih.gov/gene/379762" target="_blank">Gene 379762 at NCBI</a></p><p><a href="http://www.ncbi.nlm.nih.gov/gene/3172" target="_blank">Gene 3172 at NCBI</a></p><h3>iHOP says (Homo sapiens):</h3>Common and rare variants of the <SPAN style="color: #e0b50b; text-decoration: none; font-weight: bold;">     hepatocyte</SPAN> nuclear factor 4alpha (<A style="color: #0199CC; text-decoration: underline; font-weight: bold;" href="javascript:if(!window.ihop) { window.location.href='http://www.ihop-net.org/UniPub/iHOP/go?ID1=89081'; } else { ihop('http://www.ihop-net.org/UniPub/iHOP/go?ID1=89081'); } " onmouseover="window.status='iHOP - Information Hyperlinked over Proteins'; return true;" onmouseout="window.status=''; return true;">     HNF4A</A>) gene have been associated with type 2 diabetes and related traits in several populations suggesting the involvement of this transcription factor in diabetes pathogenesis.    Maturity-onset diabetes of the young caused by a balanced translocation where the 20q12 break point results in disruption upstream of the coding region of <SPAN style="color: #e0b50b; text-decoration: none; font-weight: bold;">     hepatocyte</SPAN> nuclear factor-4alpha (<A style="color: #0199CC; text-decoration: underline; font-weight: bold;" href="javascript:if(!window.ihop) { window.location.href='http://www.ihop-net.org/UniPub/iHOP/go?ID1=89081'; } else { ihop('http://www.ihop-net.org/UniPub/iHOP/go?ID1=89081'); } " onmouseover="window.status='iHOP - Information Hyperlinked over Proteins'; return true;" onmouseout="window.status=''; return true;">     HNF4A</A>) gene.    Macrosomia and neonatal hypoglycaemia in RW pedigree subjects with a mutation (Q268X) in the gene encoding <SPAN style="color: #e0b50b; text-decoration: none; font-weight: bold;">     hepatocyte</SPAN> nuclear factor 4alpha (<A style="color: #0199CC; text-decoration: underline; font-weight: bold;" href="javascript:if(!window.ihop) { window.location.href='http://www.ihop-net.org/UniPub/iHOP/go?ID1=89081'; } else { ihop('http://www.ihop-net.org/UniPub/iHOP/go?ID1=89081'); } " onmouseover="window.status='iHOP - Information Hyperlinked over Proteins'; return true;" onmouseout="window.status=''; return true;">     HNF4A</A>).    <FONT size="-2"> <I>Content provided by </I><A href="javascript:if(!window.ihop) { window.location.href='http://www.ihop-net.org/UniPub/iHOP/index.html'; } else { ihop('http://www.ihop-net.org/UniPub/iHOP/index.html'); }" onmouseover="window.status='iHOP - Information Hyperlinked over Proteins'; return true;" onmouseout="window.status=''; return true;" style="text-decoration: underline; color:#0199CC;"><B>iHOP</B> - <I>Information Hyperlinked over Proteins</I></A>.</FONT><A href="http://www.ihop-net.org/UniPub/iHOP/index.html" onmouseover="window.status=''; return true;" onmouseout="window.status=''; return true;" style="text-decoration: none; color:#FFFFFF; ">.</A><A href="http://cbio.mskcc.org/~hoffmann/index.html" onmouseover="window.status=''; return true;" onmouseout="window.status=''; return true;" style="text-decoration: none; color:#FFFFFF; ">.</A><A href="javascript:if(!window.ihop) { window.location.href='http://www.ihop-net.org/UniPub/iHOP/index.html'; } else { ihop('http://www.ihop-net.org/UniPub/iHOP/index.html'); }" onmouseover="window.status='iHOP - Information Hyperlinked over Proteins'; return true;" onmouseout="window.status=''; return true;"><IMG src="http://www.ihop-net.org/UniPub/html/img/hop/for_ref/iHOP_logo_50pc.png" border="0" align="left"/></A><hr /><h3>STRING says (Rattus norvegicus):</h3><p>Hepatocyte nuclear factor 4-alpha (HNF-4-alpha) (Transcription factor HNF-4) (Transcription factor 14); Transcriptionally controlled transcription factor. Binds to DNA sites required for the transcription of alpha 1- antitrypsin, apolipoprotein CIII, transthyretin genes and HNF1- alpha. May be essential for development of the liver, kidney and intestine</p><h3>STRING says (Homo sapiens):</h3><p>Hepatocyte nuclear factor 4-alpha (HNF-4-alpha) (Transcription factor HNF-4) (Transcription factor 14); Transcriptionally controlled transcription factor. Binds to DNA sites required for the transcription of alpha 1- antitrypsin, apolipoprotein CIII, transthyretin genes and HNF1- alpha. May be essential for development of the liver, kidney and intestine</p><h2>Model's TFs' homologs in target species Mus musculus:</h2>15378<p><a href="http://www.ncbi.nlm.nih.gov/gene/15378" target="_blank">Gene 15378 at NCBI</a></p><h3>iHOP says:</h3>Promoter mutation analysis demonstrated that <A style="color: #0199CC; text-decoration: underline; font-weight: bold;" href="javascript:if(!window.ihop) { window.location.href='http://www.ihop-net.org/UniPub/iHOP/go?ID1=93836'; } else { ihop('http://www.ihop-net.org/UniPub/iHOP/go?ID1=93836'); } " onmouseover="window.status='iHOP - Information Hyperlinked over Proteins'; return true;" onmouseout="window.status=''; return true;">          SHP</A>     <SPAN style="color: #000000; text-decoration: none; font-weight: bold;">     repressed</SPAN> human <A style="color: #0199CC; text-decoration: underline; font-weight: bold;" href="javascript:if(!window.ihop) { window.location.href='http://www.ihop-net.org/UniPub/iHOP/go?ID1=86318'; } else { ihop('http://www.ihop-net.org/UniPub/iHOP/go?ID1=86318'); } " onmouseover="window.status='iHOP - Information Hyperlinked over Proteins'; return true;" onmouseout="window.status=''; return true;">          ANG</A> promoter activity through the element, which has been previously determined as a <SPAN style="color: #e0b50b; text-decoration: none; font-weight: bold;">     binding site</SPAN> for <SPAN style="color: #e0b50b; text-decoration: none; font-weight: bold;">     hepatocyte</SPAN> nuclear factor-4 (<A style="color: #0199CC; text-decoration: underline; font-weight: bold;" href="javascript:if(!window.ihop) { window.location.href='http://www.ihop-net.org/UniPub/iHOP/go?ID1=121714'; } else { ihop('http://www.ihop-net.org/UniPub/iHOP/go?ID1=121714'); } " onmouseover="window.status='iHOP - Information Hyperlinked over Proteins'; return true;" onmouseout="window.status=''; return true;">     HNF-4</A>).    The <A style="color: #0199CC; text-decoration: underline; font-weight: bold;" href="javascript:if(!window.ihop) { window.location.href='http://www.ihop-net.org/UniPub/iHOP/go?ID1=121714'; } else { ihop('http://www.ihop-net.org/UniPub/iHOP/go?ID1=121714'); } " onmouseover="window.status='iHOP - Information Hyperlinked over Proteins'; return true;" onmouseout="window.status=''; return true;">     MODY1</A> gene for <SPAN style="color: #e0b50b; text-decoration: none; font-weight: bold;">     hepatocyte</SPAN> nuclear factor 4alpha and a feedback loop <SPAN style="color: #000000; text-decoration: none; font-weight: bold;">     control</SPAN>     <A style="color: #0199CC; text-decoration: underline; font-weight: bold;" href="javascript:if(!window.ihop) { window.location.href='http://www.ihop-net.org/UniPub/iHOP/go?ID1=119511'; } else { ihop('http://www.ihop-net.org/UniPub/iHOP/go?ID1=119511'); } " onmouseover="window.status='iHOP - Information Hyperlinked over Proteins'; return true;" onmouseout="window.status=''; return true;">          COUP-TFII</A> expression in <SPAN style="color: #e0b50b; text-decoration: none; font-weight: bold;">     pancreatic beta cells</SPAN>.    In stage one, maximal induction requires a <A style="color: #0199CC; text-decoration: underline; font-weight: bold;" href="javascript:if(!window.ihop) { window.location.href='http://www.ihop-net.org/UniPub/iHOP/go?ID1=320631'; } else { ihop('http://www.ihop-net.org/UniPub/iHOP/go?ID1=320631'); } " onmouseover="window.status='iHOP - Information Hyperlinked over Proteins'; return true;" onmouseout="window.status=''; return true;">               GR</A>-dependent increase in <A style="color: #0199CC; text-decoration: underline; font-weight: bold;" href="javascript:if(!window.ihop) { window.location.href='http://www.ihop-net.org/UniPub/iHOP/go?ID1=123207'; } else { ihop('http://www.ihop-net.org/UniPub/iHOP/go?ID1=123207'); } " onmouseover="window.status='iHOP - Information Hyperlinked over Proteins'; return true;" onmouseout="window.status=''; return true;">               PXR</A> and RXRalpha expression, and stage two is characterized by direct <SPAN style="color: #e0b50b; text-decoration: none; font-weight: bold;">     transcriptional activation</SPAN> of CYP3A23, which is dependent on ligand-activated <A style="color: #0199CC; text-decoration: underline; font-weight: bold;" href="javascript:if(!window.ihop) { window.location.href='http://www.ihop-net.org/UniPub/iHOP/go?ID1=123207'; } else { ihop('http://www.ihop-net.org/UniPub/iHOP/go?ID1=123207'); } " onmouseover="window.status='iHOP - Information Hyperlinked over Proteins'; return true;" onmouseout="window.status=''; return true;">               PXR</A> as well as accessory factors <SPAN style="color: #000000; text-decoration: none; font-weight: bold;">     bound</SPAN> at the DexRE-1 and <A style="color: #0199CC; text-decoration: underline; font-weight: bold;" href="javascript:if(!window.ihop) { window.location.href='http://www.ihop-net.org/UniPub/iHOP/go?ID1=121714'; } else { ihop('http://www.ihop-net.org/UniPub/iHOP/go?ID1=121714'); } " onmouseover="window.status='iHOP - Information Hyperlinked over Proteins'; return true;" onmouseout="window.status=''; return true;">     HNF-4</A> sites.    <FONT size="-2"> <I>Content provided by </I><A href="javascript:if(!window.ihop) { window.location.href='http://www.ihop-net.org/UniPub/iHOP/index.html'; } else { ihop('http://www.ihop-net.org/UniPub/iHOP/index.html'); }" onmouseover="window.status='iHOP - Information Hyperlinked over Proteins'; return true;" onmouseout="window.status=''; return true;" style="text-decoration: underline; color:#0199CC;"><B>iHOP</B> - <I>Information Hyperlinked over Proteins</I></A>.</FONT><A href="http://www.ihop-net.org/UniPub/iHOP/index.html" onmouseover="window.status=''; return true;" onmouseout="window.status=''; return true;" style="text-decoration: none; color:#FFFFFF; ">.</A><A href="http://cbio.mskcc.org/~hoffmann/index.html" onmouseover="window.status=''; return true;" onmouseout="window.status=''; return true;" style="text-decoration: none; color:#FFFFFF; ">.</A><A href="javascript:if(!window.ihop) { window.location.href='http://www.ihop-net.org/UniPub/iHOP/index.html'; } else { ihop('http://www.ihop-net.org/UniPub/iHOP/index.html'); }" onmouseover="window.status='iHOP - Information Hyperlinked over Proteins'; return true;" onmouseout="window.status=''; return true;"><IMG src="http://www.ihop-net.org/UniPub/html/img/hop/for_ref/iHOP_logo_50pc.png" border="0" align="left"/></A><hr /><h3>STRING says:</h3><p>hepatic nuclear factor 4, alpha; Transcriptionally controlled transcription factor. Binds to DNA sites required for the transcription of alpha 1- antitrypsin, apolipoprotein CIII, transthyretin genes and HNF1- alpha. May be essential for development of the liver, kidney and intestine</p>
chr3	34545275	34545285	[@WT1+388:8bp]	852	+	WT1	<SCRIPT Language="JavaScript">  function ihop(url) {  location.href=url;  }  </SCRIPT><table><tr><td>Model made for</td><td>Homo sapiens, Rattus norvegicus, Mus musculus</td></tr></table> <h2>About the matching model:</h2><p><a href="http://www.ncbi.nlm.nih.gov/gene/7490" target="_blank">Gene 7490 at NCBI</a></p><h3>iHOP says (Homo sapiens):</h3>Frequency and heritability of <A style="color: #0199CC; text-decoration: underline; font-weight: bold;" href="javascript:if(!window.ihop) { window.location.href='http://www.ihop-net.org/UniPub/iHOP/go?ID1=93117'; } else { ihop('http://www.ihop-net.org/UniPub/iHOP/go?ID1=93117'); } " onmouseover="window.status='iHOP - Information Hyperlinked over Proteins'; return true;" onmouseout="window.status=''; return true;">     WT1</A> mutations in nonsyndromic <SPAN style="color: #e0b50b; text-decoration: none; font-weight: bold;">     Wilms' tumor</SPAN> patients: a UK Children's Cancer Study Group Study.    The disease is caused by mutations that affect the <SPAN style="color: #e0b50b; text-decoration: none; font-weight: bold;">     zinc finger</SPAN> structure of the <SPAN style="color: #e0b50b; text-decoration: none; font-weight: bold;">     Wilms' tumor</SPAN> protein (<A style="color: #0199CC; text-decoration: underline; font-weight: bold;" href="javascript:if(!window.ihop) { window.location.href='http://www.ihop-net.org/UniPub/iHOP/go?ID1=93117'; } else { ihop('http://www.ihop-net.org/UniPub/iHOP/go?ID1=93117'); } " onmouseover="window.status='iHOP - Information Hyperlinked over Proteins'; return true;" onmouseout="window.status=''; return true;">     WT1</A>), but the mechanisms whereby these mutations result in glomerulosclerosis remain largely obscure.    A stable <SPAN style="color: #e0b50b; text-decoration: none; font-weight: bold;">     cell line</SPAN> was established from MCF10AT3B cells that ectopically expressed the <SPAN style="color: #e0b50b; text-decoration: none; font-weight: bold;">     Wilms' tumor</SPAN> suppressor, <A style="color: #0199CC; text-decoration: underline; font-weight: bold;" href="javascript:if(!window.ihop) { window.location.href='http://www.ihop-net.org/UniPub/iHOP/go?ID1=93117'; } else { ihop('http://www.ihop-net.org/UniPub/iHOP/go?ID1=93117'); } " onmouseover="window.status='iHOP - Information Hyperlinked over Proteins'; return true;" onmouseout="window.status=''; return true;">     WT1</A>.    <FONT size="-2"> <I>Content provided by </I><A href="javascript:if(!window.ihop) { window.location.href='http://www.ihop-net.org/UniPub/iHOP/index.html'; } else { ihop('http://www.ihop-net.org/UniPub/iHOP/index.html'); }" onmouseover="window.status='iHOP - Information Hyperlinked over Proteins'; return true;" onmouseout="window.status=''; return true;" style="text-decoration: underline; color:#0199CC;"><B>iHOP</B> - <I>Information Hyperlinked over Proteins</I></A>.</FONT><A href="http://www.ihop-net.org/UniPub/iHOP/index.html" onmouseover="window.status=''; return true;" onmouseout="window.status=''; return true;" style="text-decoration: none; color:#FFFFFF; ">.</A><A href="http://cbio.mskcc.org/~hoffmann/index.html" onmouseover="window.status=''; return true;" onmouseout="window.status=''; return true;" style="text-decoration: none; color:#FFFFFF; ">.</A>Entry for target species Mus musculus: Gene 22431<p><a href="http://www.ncbi.nlm.nih.gov/gene/22431" target="_blank">Gene 22431 at NCBI</a></p><h3>iHOP says (Mus musculus):</h3>Our results show that <A style="color: #0199CC; text-decoration: underline; font-weight: bold;" href="javascript:if(!window.ihop) { window.location.href='http://www.ihop-net.org/UniPub/iHOP/go?ID1=123097'; } else { ihop('http://www.ihop-net.org/UniPub/iHOP/go?ID1=123097'); } " onmouseover="window.status='iHOP - Information Hyperlinked over Proteins'; return true;" onmouseout="window.status=''; return true;">     nestin</A> is <SPAN style="color: #000000; text-decoration: none; font-weight: bold;">     expressed</SPAN> at different stages of kidney and cardiac development and suggest that its expression in these organs might be <SPAN style="color: #000000; text-decoration: none; font-weight: bold;">     regulated</SPAN> by the <SPAN style="color: #e0b50b; text-decoration: none; font-weight: bold;">     Wilms' tumor</SPAN> suppressor <A style="color: #0199CC; text-decoration: underline; font-weight: bold;" href="javascript:if(!window.ihop) { window.location.href='http://www.ihop-net.org/UniPub/iHOP/go?ID1=125969'; } else { ihop('http://www.ihop-net.org/UniPub/iHOP/go?ID1=125969'); } " onmouseover="window.status='iHOP - Information Hyperlinked over Proteins'; return true;" onmouseout="window.status=''; return true;">     Wt1</A>.    The <SPAN style="color: #e0b50b; text-decoration: none; font-weight: bold;">     Wilms' tumor</SPAN> suppressor <A style="color: #0199CC; text-decoration: underline; font-weight: bold;" href="javascript:if(!window.ihop) { window.location.href='http://www.ihop-net.org/UniPub/iHOP/go?ID1=93117'; } else { ihop('http://www.ihop-net.org/UniPub/iHOP/go?ID1=93117'); } " onmouseover="window.status='iHOP - Information Hyperlinked over Proteins'; return true;" onmouseout="window.status=''; return true;">          Wt1</A>     <SPAN style="color: #000000; text-decoration: none; font-weight: bold;">     activates</SPAN> transcription of the <A style="color: #0199CC; text-decoration: underline; font-weight: bold;" href="javascript:if(!window.ihop) { window.location.href='http://www.ihop-net.org/UniPub/iHOP/go?ID1=88018'; } else { ihop('http://www.ihop-net.org/UniPub/iHOP/go?ID1=88018'); } " onmouseover="window.status='iHOP - Information Hyperlinked over Proteins'; return true;" onmouseout="window.status=''; return true;">          erythropoietin receptor</A> in <SPAN style="color: #e0b50b; text-decoration: none; font-weight: bold;">     hematopoietic progenitor cells</SPAN>.        <SPAN style="color: #e0b50b; text-decoration: none; font-weight: bold;">     Intermediate filament</SPAN> protein <A style="color: #0199CC; text-decoration: underline; font-weight: bold;" href="javascript:if(!window.ihop) { window.location.href='http://www.ihop-net.org/UniPub/iHOP/go?ID1=123097'; } else { ihop('http://www.ihop-net.org/UniPub/iHOP/go?ID1=123097'); } " onmouseover="window.status='iHOP - Information Hyperlinked over Proteins'; return true;" onmouseout="window.status=''; return true;">     nestin</A> is <SPAN style="color: #000000; text-decoration: none; font-weight: bold;">     expressed</SPAN> in developing kidney and heart and might be <SPAN style="color: #000000; text-decoration: none; font-weight: bold;">     regulated</SPAN> by the <SPAN style="color: #e0b50b; text-decoration: none; font-weight: bold;">     Wilms' tumor</SPAN> suppressor <A style="color: #0199CC; text-decoration: underline; font-weight: bold;" href="javascript:if(!window.ihop) { window.location.href='http://www.ihop-net.org/UniPub/iHOP/go?ID1=125969'; } else { ihop('http://www.ihop-net.org/UniPub/iHOP/go?ID1=125969'); } " onmouseover="window.status='iHOP - Information Hyperlinked over Proteins'; return true;" onmouseout="window.status=''; return true;">     Wt1</A>.    <FONT size="-2"> <I>Content provided by </I><A href="javascript:if(!window.ihop) { window.location.href='http://www.ihop-net.org/UniPub/iHOP/index.html'; } else { ihop('http://www.ihop-net.org/UniPub/iHOP/index.html'); }" onmouseover="window.status='iHOP - Information Hyperlinked over Proteins'; return true;" onmouseout="window.status=''; return true;" style="text-decoration: underline; color:#0199CC;"><B>iHOP</B> - <I>Information Hyperlinked over Proteins</I></A>.</FONT><A href="http://www.ihop-net.org/UniPub/iHOP/index.html" onmouseover="window.status=''; return true;" onmouseout="window.status=''; return true;" style="text-decoration: none; color:#FFFFFF; ">.</A><A href="http://cbio.mskcc.org/~hoffmann/index.html" onmouseover="window.status=''; return true;" onmouseout="window.status=''; return true;" style="text-decoration: none; color:#FFFFFF; ">.</A><p><a href="http://www.ncbi.nlm.nih.gov/gene/24883" target="_blank">Gene 24883 at NCBI</a></p><h3>iHOP says (Rattus norvegicus):</h3>We investigated whether two <A style="color: #0199CC; text-decoration: underline; font-weight: bold;" href="javascript:if(!window.ihop) { window.location.href='http://www.ihop-net.org/UniPub/iHOP/go?ID1=93117'; } else { ihop('http://www.ihop-net.org/UniPub/iHOP/go?ID1=93117'); } " onmouseover="window.status='iHOP - Information Hyperlinked over Proteins'; return true;" onmouseout="window.status=''; return true;">          WT1</A> splice variants lacking or including a three-amino-acid (KTS) insertion between the third and fourth <SPAN style="color: #e0b50b; text-decoration: none; font-weight: bold;">     zinc finger</SPAN> in the DNA-<SPAN style="color: #000000; text-decoration: none; font-weight: bold;">     binding</SPAN> domain could <SPAN style="color: #000000; text-decoration: none; font-weight: bold;">     repress</SPAN> the <A style="color: #0199CC; text-decoration: underline; font-weight: bold;" href="javascript:if(!window.ihop) { window.location.href='http://www.ihop-net.org/UniPub/iHOP/go?ID1=89524'; } else { ihop('http://www.ihop-net.org/UniPub/iHOP/go?ID1=89524'); } " onmouseover="window.status='iHOP - Information Hyperlinked over Proteins'; return true;" onmouseout="window.status=''; return true;">     IR</A> promoter <SPAN style="color: #e0b50b; text-decoration: none; font-weight: bold;">     in vitro</SPAN>.    Finally, ectopic expression of <A style="color: #0199CC; text-decoration: underline; font-weight: bold;" href="javascript:if(!window.ihop) { window.location.href='http://www.ihop-net.org/UniPub/iHOP/go?ID1=93117'; } else { ihop('http://www.ihop-net.org/UniPub/iHOP/go?ID1=93117'); } " onmouseover="window.status='iHOP - Information Hyperlinked over Proteins'; return true;" onmouseout="window.status=''; return true;">          WT1</A> attenuated <SPAN style="color: #e0b50b; text-decoration: none; font-weight: bold;">     apoptosis</SPAN>, and coexpression of <A style="color: #0199CC; text-decoration: underline; font-weight: bold;" href="javascript:if(!window.ihop) { window.location.href='http://www.ihop-net.org/UniPub/iHOP/go?ID1=90828'; } else { ihop('http://www.ihop-net.org/UniPub/iHOP/go?ID1=90828'); } " onmouseover="window.status='iHOP - Information Hyperlinked over Proteins'; return true;" onmouseout="window.status=''; return true;">          Par-4</A> but not a                          leucine zipperless mutant of <A style="color: #0199CC; text-decoration: underline; font-weight: bold;" href="javascript:if(!window.ihop) { window.location.href='http://www.ihop-net.org/UniPub/iHOP/go?ID1=323173'; } else { ihop('http://www.ihop-net.org/UniPub/iHOP/go?ID1=323173'); } " onmouseover="window.status='iHOP - Information Hyperlinked over Proteins'; return true;" onmouseout="window.status=''; return true;">          Par-4</A> rescued the cells from the antiapoptotic <SPAN style="color: #000000; text-decoration: none; font-weight: bold;">     effect</SPAN> of <A style="color: #0199CC; text-decoration: underline; font-weight: bold;" href="javascript:if(!window.ihop) { window.location.href='http://www.ihop-net.org/UniPub/iHOP/go?ID1=93117'; } else { ihop('http://www.ihop-net.org/UniPub/iHOP/go?ID1=93117'); } " onmouseover="window.status='iHOP - Information Hyperlinked over Proteins'; return true;" onmouseout="window.status=''; return true;">          WT1</A>.    Deletional mapping indicated that distinct regions of the <A style="color: #0199CC; text-decoration: underline; font-weight: bold;" href="javascript:if(!window.ihop) { window.location.href='http://www.ihop-net.org/UniPub/iHOP/go?ID1=89524'; } else { ihop('http://www.ihop-net.org/UniPub/iHOP/go?ID1=89524'); } " onmouseover="window.status='iHOP - Information Hyperlinked over Proteins'; return true;" onmouseout="window.status=''; return true;">     IR</A> promoter <SPAN style="color: #000000; text-decoration: none; font-weight: bold;">     mediated</SPAN> the <SPAN style="color: #000000; text-decoration: none; font-weight: bold;">     effects</SPAN> of the two isoforms and DNaseI footprint analysis identified potential <A style="color: #0199CC; text-decoration: underline; font-weight: bold;" href="javascript:if(!window.ihop) { window.location.href='http://www.ihop-net.org/UniPub/iHOP/go?ID1=93117'; } else { ihop('http://www.ihop-net.org/UniPub/iHOP/go?ID1=93117'); } " onmouseover="window.status='iHOP - Information Hyperlinked over Proteins'; return true;" onmouseout="window.status=''; return true;">          WT1</A>     <SPAN style="color: #e0b50b; text-decoration: none; font-weight: bold;">     binding sites</SPAN> within these regions.    <FONT size="-2"> <I>Content provided by </I><A href="javascript:if(!window.ihop) { window.location.href='http://www.ihop-net.org/UniPub/iHOP/index.html'; } else { ihop('http://www.ihop-net.org/UniPub/iHOP/index.html'); }" onmouseover="window.status='iHOP - Information Hyperlinked over Proteins'; return true;" onmouseout="window.status=''; return true;" style="text-decoration: underline; color:#0199CC;"><B>iHOP</B> - <I>Information Hyperlinked over Proteins</I></A>.</FONT><A href="http://www.ihop-net.org/UniPub/iHOP/index.html" onmouseover="window.status=''; return true;" onmouseout="window.status=''; return true;" style="text-decoration: none; color:#FFFFFF; ">.</A><A href="http://cbio.mskcc.org/~hoffmann/index.html" onmouseover="window.status=''; return true;" onmouseout="window.status=''; return true;" style="text-decoration: none; color:#FFFFFF; ">.</A><A href="javascript:if(!window.ihop) { window.location.href='http://www.ihop-net.org/UniPub/iHOP/index.html'; } else { ihop('http://www.ihop-net.org/UniPub/iHOP/index.html'); }" onmouseover="window.status='iHOP - Information Hyperlinked over Proteins'; return true;" onmouseout="window.status=''; return true;"><IMG src="http://www.ihop-net.org/UniPub/html/img/hop/for_ref/iHOP_logo_50pc.png" border="0" align="left"/></A><hr /><h3>STRING says (Homo sapiens):</h3><p>Wilms' tumor protein (WT33); Potential role in transcriptional regulation. Recognizes and binds to the DNA sequence 5'-CGCCCCCGC-3'</p>Entry for target species Mus musculus: Gene 22431<h3>STRING says (Mus musculus):</h3><p>Wilms tumor homolog; Potential role in transcriptional regulation. Recognizes and binds to the DNA sequence 5'-CGCCCCCGC-3'</p><h3>STRING says (Rattus norvegicus):</h3><p>Wilms' tumor protein homolog; Potential role in transcriptional regulation. Recognizes and binds to the DNA sequence 5'-CGCCCCCGC-3'</p>
chr3	34545276	34545285	[@MZF1-389:7bp]	852	-	MZF1	<table><tr><td>Model made for</td><td>Homo sapiens</td></tr></table> <h2>About the matching model:</h2><hr /><h2>Model's TFs' homologs in target species Mus musculus:</h2><hr />
chr3	34545293	34545305	[@Oct1:409:*bp]	929	+	Oct1	<SCRIPT Language="JavaScript">  function ihop(url) {  location.href=url;  }  </SCRIPT><table><tr><td>Model made for</td><td>Homo sapiens, Cercopithecus aethiops, Mus musculus, Gallus gallus, Xenopus laevis, Hylobates lar, Rattus norvegicus</td></tr></table> <h2>About the matching model:</h2><p><a href="http://www.ncbi.nlm.nih.gov/gene/399316" target="_blank">Gene 399316 at NCBI</a></p><p><a href="http://www.ncbi.nlm.nih.gov/gene/396463" target="_blank">Gene 396463 at NCBI</a></p><h3>iHOP says (Gallus gallus):</h3>The previously described POU domain (termed POU for its presence in the Pit-1, <A style="color: #0199CC; text-decoration: underline; font-weight: bold;" href="javascript:if(!window.ihop) { window.location.href='http://www.ihop-net.org/UniPub/iHOP/go?ID1=246592'; } else { ihop('http://www.ihop-net.org/UniPub/iHOP/go?ID1=246592'); } " onmouseover="window.status='iHOP - Information Hyperlinked over Proteins'; return true;" onmouseout="window.status=''; return true;">     Oct-1</A>/Oct-2, and Unc-86 genes) and <SPAN style="color: #e0b50b; text-decoration: none; font-weight: bold;">     homeobox</SPAN> domain are 100% conserved between the two protein products.    Two major DNA-binding proteins that bind in a sequence-specific manner to the octamer <SPAN style="color: #e0b50b; text-decoration: none; font-weight: bold;">     DNA sequence</SPAN> have been identified in mammalian species--a ubiquitously expressed protein (<A style="color: #0199CC; text-decoration: underline; font-weight: bold;" href="javascript:if(!window.ihop) { window.location.href='http://www.ihop-net.org/UniPub/iHOP/go?ID1=246592'; } else { ihop('http://www.ihop-net.org/UniPub/iHOP/go?ID1=246592'); } " onmouseover="window.status='iHOP - Information Hyperlinked over Proteins'; return true;" onmouseout="window.status=''; return true;">     Oct-1</A>) and a lymphoid-specific protein (Oct-2).    The predicted protein sequence of the chicken <A style="color: #0199CC; text-decoration: underline; font-weight: bold;" href="javascript:if(!window.ihop) { window.location.href='http://www.ihop-net.org/UniPub/iHOP/go?ID1=246592'; } else { ihop('http://www.ihop-net.org/UniPub/iHOP/go?ID1=246592'); } " onmouseover="window.status='iHOP - Information Hyperlinked over Proteins'; return true;" onmouseout="window.status=''; return true;">     Oct-1</A> gene demonstrated that the gene for <A style="color: #0199CC; text-decoration: underline; font-weight: bold;" href="javascript:if(!window.ihop) { window.location.href='http://www.ihop-net.org/UniPub/iHOP/go?ID1=246592'; } else { ihop('http://www.ihop-net.org/UniPub/iHOP/go?ID1=246592'); } " onmouseover="window.status='iHOP - Information Hyperlinked over Proteins'; return true;" onmouseout="window.status=''; return true;">     Oct-1</A> has been highly conserved during vertebrate evolution with an overall 96% <SPAN style="color: #e0b50b; text-decoration: none; font-weight: bold;">     amino acid sequence</SPAN> identity between the chicken and human proteins.    <FONT size="-2"> <I>Content provided by </I><A href="javascript:if(!window.ihop) { window.location.href='http://www.ihop-net.org/UniPub/iHOP/index.html'; } else { ihop('http://www.ihop-net.org/UniPub/iHOP/index.html'); }" onmouseover="window.status='iHOP - Information Hyperlinked over Proteins'; return true;" onmouseout="window.status=''; return true;" style="text-decoration: underline; color:#0199CC;"><B>iHOP</B> - <I>Information Hyperlinked over Proteins</I></A>.</FONT><A href="http://www.ihop-net.org/UniPub/iHOP/index.html" onmouseover="window.status=''; return true;" onmouseout="window.status=''; return true;" style="text-decoration: none; color:#FFFFFF; ">.</A><A href="http://cbio.mskcc.org/~hoffmann/index.html" onmouseover="window.status=''; return true;" onmouseout="window.status=''; return true;" style="text-decoration: none; color:#FFFFFF; ">.</A><A href="javascript:if(!window.ihop) { window.location.href='http://www.ihop-net.org/UniPub/iHOP/index.html'; } else { ihop('http://www.ihop-net.org/UniPub/iHOP/index.html'); }" onmouseover="window.status='iHOP - Information Hyperlinked over Proteins'; return true;" onmouseout="window.status=''; return true;"><IMG src="http://www.ihop-net.org/UniPub/html/img/hop/for_ref/iHOP_logo_50pc.png" border="0" align="left"/></A><hr /><h3>STRING says (Gallus gallus):</h3><p>POU domain, class 2, transcription factor 1 (Octamer-binding transcription factor 1) (Oct-1) (OTF-1) (NF-A1); Transcription factor that binds to the octamer motif (5'-ATTTGCAT-3') and activates the promoters of the genes for some small nuclear RNAs (snRNA) and of genes such as those for histone H2B and immunoglobulins. Modulates transcription transactivation by NR3C1, AR and PGR (By similarity)</p><h2>Model's TFs' homologs in target species Mus musculus:</h2>18986<p><a href="http://www.ncbi.nlm.nih.gov/gene/18986" target="_blank">Gene 18986 at NCBI</a></p><h3>iHOP says:</h3>Finally, the cytokine <A style="color: #0199CC; text-decoration: underline; font-weight: bold;" href="javascript:if(!window.ihop) { window.location.href='http://www.ihop-net.org/UniPub/iHOP/go?ID1=122002'; } else { ihop('http://www.ihop-net.org/UniPub/iHOP/go?ID1=122002'); } " onmouseover="window.status='iHOP - Information Hyperlinked over Proteins'; return true;" onmouseout="window.status=''; return true;">          interleukin-6</A>     <SPAN style="color: #000000; text-decoration: none; font-weight: bold;">     induces</SPAN>     <A style="color: #0199CC; text-decoration: underline; font-weight: bold;" href="javascript:if(!window.ihop) { window.location.href='http://www.ihop-net.org/UniPub/iHOP/go?ID1=123674'; } else { ihop('http://www.ihop-net.org/UniPub/iHOP/go?ID1=123674'); } " onmouseover="window.status='iHOP - Information Hyperlinked over Proteins'; return true;" onmouseout="window.status=''; return true;">          Oct-1</A>     <SPAN style="color: #e0b50b; text-decoration: none; font-weight: bold;">     gene expression</SPAN>, providing a biologically relevant means by which <A style="color: #0199CC; text-decoration: underline; font-weight: bold;" href="javascript:if(!window.ihop) { window.location.href='http://www.ihop-net.org/UniPub/iHOP/go?ID1=123118'; } else { ihop('http://www.ihop-net.org/UniPub/iHOP/go?ID1=123118'); } " onmouseover="window.status='iHOP - Information Hyperlinked over Proteins'; return true;" onmouseout="window.status=''; return true;">          NF-kappaB</A>-dependent <SPAN style="color: #e0b50b; text-decoration: none; font-weight: bold;">     gene expression</SPAN> can be selectively reverted by <A style="color: #0199CC; text-decoration: underline; font-weight: bold;" href="javascript:if(!window.ihop) { window.location.href='http://www.ihop-net.org/UniPub/iHOP/go?ID1=91188'; } else { ihop('http://www.ihop-net.org/UniPub/iHOP/go?ID1=91188'); } " onmouseover="window.status='iHOP - Information Hyperlinked over Proteins'; return true;" onmouseout="window.status=''; return true;">          Oct-1</A> to quiescent levels.    Thus, <A style="color: #0199CC; text-decoration: underline; font-weight: bold;" href="javascript:if(!window.ihop) { window.location.href='http://www.ihop-net.org/UniPub/iHOP/go?ID1=123674'; } else { ihop('http://www.ihop-net.org/UniPub/iHOP/go?ID1=123674'); } " onmouseover="window.status='iHOP - Information Hyperlinked over Proteins'; return true;" onmouseout="window.status=''; return true;">     Oct-1</A>     <SPAN style="color: #000000; text-decoration: none; font-weight: bold;">     binds</SPAN> to the <A style="color: #0199CC; text-decoration: underline; font-weight: bold;" href="javascript:if(!window.ihop) { window.location.href='http://www.ihop-net.org/UniPub/iHOP/go?ID1=121354'; } else { ihop('http://www.ihop-net.org/UniPub/iHOP/go?ID1=121354'); } " onmouseover="window.status='iHOP - Information Hyperlinked over Proteins'; return true;" onmouseout="window.status=''; return true;">          GnRH</A> enhancer <SPAN style="color: #e0b50b; text-decoration: none; font-weight: bold;">     in vitro</SPAN>, and this binding is critical to the transcriptional activity of this neuron-specific enhancer in GT1 cells.    Finally, Pbx1 is expressed in <A style="color: #0199CC; text-decoration: underline; font-weight: bold;" href="javascript:if(!window.ihop) { window.location.href='http://www.ihop-net.org/UniPub/iHOP/go?ID1=121354'; } else { ihop('http://www.ihop-net.org/UniPub/iHOP/go?ID1=121354'); } " onmouseover="window.status='iHOP - Information Hyperlinked over Proteins'; return true;" onmouseout="window.status=''; return true;">          GnRH</A> neurons in embryonic as well as mature mice, suggesting that the associations between TALE homeodomain proteins and <A style="color: #0199CC; text-decoration: underline; font-weight: bold;" href="javascript:if(!window.ihop) { window.location.href='http://www.ihop-net.org/UniPub/iHOP/go?ID1=325166'; } else { ihop('http://www.ihop-net.org/UniPub/iHOP/go?ID1=325166'); } " onmouseover="window.status='iHOP - Information Hyperlinked over Proteins'; return true;" onmouseout="window.status=''; return true;">               Oct-1</A>     <SPAN style="color: #000000; text-decoration: none; font-weight: bold;">     regulate</SPAN> neuron-specific expression of the <A style="color: #0199CC; text-decoration: underline; font-weight: bold;" href="javascript:if(!window.ihop) { window.location.href='http://www.ihop-net.org/UniPub/iHOP/go?ID1=121354'; } else { ihop('http://www.ihop-net.org/UniPub/iHOP/go?ID1=121354'); } " onmouseover="window.status='iHOP - Information Hyperlinked over Proteins'; return true;" onmouseout="window.status=''; return true;">          GnRH</A> gene in vivo.    <FONT size="-2"> <I>Content provided by </I><A href="javascript:if(!window.ihop) { window.location.href='http://www.ihop-net.org/UniPub/iHOP/index.html'; } else { ihop('http://www.ihop-net.org/UniPub/iHOP/index.html'); }" onmouseover="window.status='iHOP - Information Hyperlinked over Proteins'; return true;" onmouseout="window.status=''; return true;" style="text-decoration: underline; color:#0199CC;"><B>iHOP</B> - <I>Information Hyperlinked over Proteins</I></A>.</FONT><A href="http://www.ihop-net.org/UniPub/iHOP/index.html" onmouseover="window.status=''; return true;" onmouseout="window.status=''; return true;" style="text-decoration: none; color:#FFFFFF; ">.</A><A href="http://cbio.mskcc.org/~hoffmann/index.html" onmouseover="window.status=''; return true;" onmouseout="window.status=''; return true;" style="text-decoration: none; color:#FFFFFF; ">.</A><A href="javascript:if(!window.ihop) { window.location.href='http://www.ihop-net.org/UniPub/iHOP/index.html'; } else { ihop('http://www.ihop-net.org/UniPub/iHOP/index.html'); }" onmouseover="window.status='iHOP - Information Hyperlinked over Proteins'; return true;" onmouseout="window.status=''; return true;"><IMG src="http://www.ihop-net.org/UniPub/html/img/hop/for_ref/iHOP_logo_50pc.png" border="0" align="left"/></A><hr /><h3>STRING says:</h3><p>POU domain, class 2, transcription factor 1; Transcription factor that binds to the octamer motif (5'-ATTTGCAT-3') and activates the promoters of the genes for some small nuclear RNAs (snRNA) and of genes such as those for histone H2B and immunoglobulins. Modulates transcription transactivation by NR3C1, AR and PGR (By similarity)</p>
chr3	34545299	34545310	[@Hltf_RUSH1a-414:9bp]	942	-	Hltf	<SCRIPT Language="JavaScript">  function ihop(url) {  location.href=url;  }  </SCRIPT><table><tr><td>Model made for</td><td>Oryctolagus cuniculus</td></tr></table> <h2>About the matching model:</h2><p><a href="http://www.ncbi.nlm.nih.gov/gene/100009232" target="_blank">Gene 100009232 at NCBI</a></p><h3>iHOP says (-):</h3>Rabbit RUSH/<A style="color: #0199CC; text-decoration: underline; font-weight: bold;" href="javascript:if(!window.ihop) { window.location.href='http://www.ihop-net.org/UniPub/iHOP/go?ID1=2093306'; } else { ihop('http://www.ihop-net.org/UniPub/iHOP/go?ID1=2093306'); } " onmouseover="window.status='iHOP - Information Hyperlinked over Proteins'; return true;" onmouseout="window.status=''; return true;">     SMARCA3</A> mRNA is primarily regulated at the proximal promoter (-162/+90) via a PRE (     progesterone-response element) half-site/overlapping Y-box domain (-38/-26) and two Sp (specificity protein) 3 sites centred at -128 and -58.    Moreover,      progesterone-dependent DNA looping is an adjunct to      progesterone induction of the RUSH/<A style="color: #0199CC; text-decoration: underline; font-weight: bold;" href="javascript:if(!window.ihop) { window.location.href='http://www.ihop-net.org/UniPub/iHOP/go?ID1=2093306'; } else { ihop('http://www.ihop-net.org/UniPub/iHOP/go?ID1=2093306'); } " onmouseover="window.status='iHOP - Information Hyperlinked over Proteins'; return true;" onmouseout="window.status=''; return true;">          SMARCA3</A> gene because the availability of RUSH isoforms and relevant binding partners is      progesterone-regulated.             Progesterone regulation of RUSH/<A style="color: #0199CC; text-decoration: underline; font-weight: bold;" href="javascript:if(!window.ihop) { window.location.href='http://www.ihop-net.org/UniPub/iHOP/go?ID1=2093306'; } else { ihop('http://www.ihop-net.org/UniPub/iHOP/go?ID1=2093306'); } " onmouseover="window.status='iHOP - Information Hyperlinked over Proteins'; return true;" onmouseout="window.status=''; return true;">          SMARCA3</A>/<A style="color: #0199CC; text-decoration: underline; font-weight: bold;" href="javascript:if(!window.ihop) { window.location.href='http://www.ihop-net.org/UniPub/iHOP/go?ID1=92267'; } else { ihop('http://www.ihop-net.org/UniPub/iHOP/go?ID1=92267'); } " onmouseover="window.status='iHOP - Information Hyperlinked over Proteins'; return true;" onmouseout="window.status=''; return true;">          HLTF</A> includes DNA looping.    <FONT size="-2"> <I>Content provided by </I><A href="javascript:if(!window.ihop) { window.location.href='http://www.ihop-net.org/UniPub/iHOP/index.html'; } else { ihop('http://www.ihop-net.org/UniPub/iHOP/index.html'); }" onmouseover="window.status='iHOP - Information Hyperlinked over Proteins'; return true;" onmouseout="window.status=''; return true;" style="text-decoration: underline; color:#0199CC;"><B>iHOP</B> - <I>Information Hyperlinked over Proteins</I></A>.</FONT><A href="http://www.ihop-net.org/UniPub/iHOP/index.html" onmouseover="window.status=''; return true;" onmouseout="window.status=''; return true;" style="text-decoration: none; color:#FFFFFF; ">.</A><A href="http://cbio.mskcc.org/~hoffmann/index.html" onmouseover="window.status=''; return true;" onmouseout="window.status=''; return true;" style="text-decoration: none; color:#FFFFFF; ">.</A><A href="javascript:if(!window.ihop) { window.location.href='http://www.ihop-net.org/UniPub/iHOP/index.html'; } else { ihop('http://www.ihop-net.org/UniPub/iHOP/index.html'); }" onmouseover="window.status='iHOP - Information Hyperlinked over Proteins'; return true;" onmouseout="window.status=''; return true;"><IMG src="http://www.ihop-net.org/UniPub/html/img/hop/for_ref/iHOP_logo_50pc.png" border="0" align="left"/></A><hr /><h2>Model's TFs' homologs in target species Mus musculus:</h2><A href="javascript:if(!window.ihop) { window.location.href='http://www.ihop-net.org/UniPub/iHOP/index.html'; } else { ihop('http://www.ihop-net.org/UniPub/iHOP/index.html'); }" onmouseover="window.status='iHOP - Information Hyperlinked over Proteins'; return true;" onmouseout="window.status=''; return true;"><IMG src="http://www.ihop-net.org/UniPub/html/img/hop/for_ref/iHOP_logo_50pc.png" border="0" align="left"/></A><hr />
chr3	34545303	34545318	[@GATA+420:*bp]	916	+	GATA1	<SCRIPT Language="JavaScript">  function ihop(url) {  location.href=url;  }  </SCRIPT><table><tr><td>Model made for</td><td>Homo sapiens, Xenopus laevis, Mus musculus, Gallus gallus</td></tr></table> <h2>About the matching model:</h2><p><a href="http://www.ncbi.nlm.nih.gov/gene/2623" target="_blank">Gene 2623 at NCBI</a></p><h3>iHOP says (Homo sapiens):</h3>Mutations in <A style="color: #0199CC; text-decoration: underline; font-weight: bold;" href="javascript:if(!window.ihop) { window.location.href='http://www.ihop-net.org/UniPub/iHOP/go?ID1=88555'; } else { ihop('http://www.ihop-net.org/UniPub/iHOP/go?ID1=88555'); } " onmouseover="window.status='iHOP - Information Hyperlinked over Proteins'; return true;" onmouseout="window.status=''; return true;">     GATA1</A> have been reported in acute megakaryoblastic leukaemia in <SPAN style="color: #e0b50b; text-decoration: none; font-weight: bold;">     Down's syndrome</SPAN>.    We aimed to investigate changes in <A style="color: #0199CC; text-decoration: underline; font-weight: bold;" href="javascript:if(!window.ihop) { window.location.href='http://www.ihop-net.org/UniPub/iHOP/go?ID1=88555'; } else { ihop('http://www.ihop-net.org/UniPub/iHOP/go?ID1=88555'); } " onmouseover="window.status='iHOP - Information Hyperlinked over Proteins'; return true;" onmouseout="window.status=''; return true;">     GATA1</A> in patients with <SPAN style="color: #e0b50b; text-decoration: none; font-weight: bold;">     Down's syndrome</SPAN> and either transient myeloid disorder (n=10) or acute megakaryoblastic leukaemia (n=6).    Acquired mutations in <A style="color: #0199CC; text-decoration: underline; font-weight: bold;" href="javascript:if(!window.ihop) { window.location.href='http://www.ihop-net.org/UniPub/iHOP/go?ID1=88555'; } else { ihop('http://www.ihop-net.org/UniPub/iHOP/go?ID1=88555'); } " onmouseover="window.status='iHOP - Information Hyperlinked over Proteins'; return true;" onmouseout="window.status=''; return true;">     GATA1</A> in <SPAN style="color: #e0b50b; text-decoration: none; font-weight: bold;">     neonates</SPAN> with <SPAN style="color: #e0b50b; text-decoration: none; font-weight: bold;">     Down's syndrome</SPAN> with transient myeloid disorder.    <FONT size="-2"> <I>Content provided by </I><A href="javascript:if(!window.ihop) { window.location.href='http://www.ihop-net.org/UniPub/iHOP/index.html'; } else { ihop('http://www.ihop-net.org/UniPub/iHOP/index.html'); }" onmouseover="window.status='iHOP - Information Hyperlinked over Proteins'; return true;" onmouseout="window.status=''; return true;" style="text-decoration: underline; color:#0199CC;"><B>iHOP</B> - <I>Information Hyperlinked over Proteins</I></A>.</FONT><A href="http://www.ihop-net.org/UniPub/iHOP/index.html" onmouseover="window.status=''; return true;" onmouseout="window.status=''; return true;" style="text-decoration: none; color:#FFFFFF; ">.</A><A href="http://cbio.mskcc.org/~hoffmann/index.html" onmouseover="window.status=''; return true;" onmouseout="window.status=''; return true;" style="text-decoration: none; color:#FFFFFF; ">.</A><p><a href="http://www.ncbi.nlm.nih.gov/gene/396450" target="_blank">Gene 396450 at NCBI</a></p><h3>iHOP says (-):</h3>The <SPAN style="color: #e0b50b; text-decoration: none; font-weight: bold;">     enhancers</SPAN> contain <SPAN style="color: #e0b50b; text-decoration: none; font-weight: bold;">     binding sites</SPAN> for several ubiquitous and erythroid cell-specific nuclear proteins, including <A style="color: #0199CC; text-decoration: underline; font-weight: bold;" href="javascript:if(!window.ihop) { window.location.href='http://www.ihop-net.org/UniPub/iHOP/go?ID1=246580'; } else { ihop('http://www.ihop-net.org/UniPub/iHOP/go?ID1=246580'); } " onmouseover="window.status='iHOP - Information Hyperlinked over Proteins'; return true;" onmouseout="window.status=''; return true;">     GATA-1</A>, as demonstrated with <A style="color: #0199CC; text-decoration: underline; font-weight: bold;" href="javascript:if(!window.ihop) { window.location.href='http://www.ihop-net.org/UniPub/iHOP/go?ID1=246580'; } else { ihop('http://www.ihop-net.org/UniPub/iHOP/go?ID1=246580'); } " onmouseover="window.status='iHOP - Information Hyperlinked over Proteins'; return true;" onmouseout="window.status=''; return true;">     GATA-1</A>-specific antibodies.    Given the T-rich composition of the <A style="color: #0199CC; text-decoration: underline; font-weight: bold;" href="javascript:if(!window.ihop) { window.location.href='http://www.ihop-net.org/UniPub/iHOP/go?ID1=246580'; } else { ihop('http://www.ihop-net.org/UniPub/iHOP/go?ID1=246580'); } " onmouseover="window.status='iHOP - Information Hyperlinked over Proteins'; return true;" onmouseout="window.status=''; return true;">     GATA</A> DNA <SPAN style="color: #e0b50b; text-decoration: none; font-weight: bold;">     binding site</SPAN>, it is possible that thymine's unique 5-methyl group may mediate some of these hydrophobic contacts to increase the stability of binding.    We demonstrate that the cDNA encodes the specific <A style="color: #0199CC; text-decoration: underline; font-weight: bold;" href="javascript:if(!window.ihop) { window.location.href='http://www.ihop-net.org/UniPub/iHOP/go?ID1=246580'; } else { ihop('http://www.ihop-net.org/UniPub/iHOP/go?ID1=246580'); } " onmouseover="window.status='iHOP - Information Hyperlinked over Proteins'; return true;" onmouseout="window.status=''; return true;">     Eryf1</A> binding activity found in <SPAN style="color: #e0b50b; text-decoration: none; font-weight: bold;">     erythrocytes</SPAN>.    <FONT size="-2"> <I>Content provided by </I><A href="javascript:if(!window.ihop) { window.location.href='http://www.ihop-net.org/UniPub/iHOP/index.html'; } else { ihop('http://www.ihop-net.org/UniPub/iHOP/index.html'); }" onmouseover="window.status='iHOP - Information Hyperlinked over Proteins'; return true;" onmouseout="window.status=''; return true;" style="text-decoration: underline; color:#0199CC;"><B>iHOP</B> - <I>Information Hyperlinked over Proteins</I></A>.</FONT><A href="http://www.ihop-net.org/UniPub/iHOP/index.html" onmouseover="window.status=''; return true;" onmouseout="window.status=''; return true;" style="text-decoration: none; color:#FFFFFF; ">.</A><A href="http://cbio.mskcc.org/~hoffmann/index.html" onmouseover="window.status=''; return true;" onmouseout="window.status=''; return true;" style="text-decoration: none; color:#FFFFFF; ">.</A>Entry for target species Mus musculus: Gene 14460<p><a href="http://www.ncbi.nlm.nih.gov/gene/14460" target="_blank">Gene 14460 at NCBI</a></p><h3>iHOP says (Mus musculus):</h3>We previously reported that STAT1 expression was significantly downregulated in <A style="color: #0199CC; text-decoration: underline; font-weight: bold;" href="javascript:if(!window.ihop) { window.location.href='http://www.ihop-net.org/UniPub/iHOP/go?ID1=121192'; } else { ihop('http://www.ihop-net.org/UniPub/iHOP/go?ID1=121192'); } " onmouseover="window.status='iHOP - Information Hyperlinked over Proteins'; return true;" onmouseout="window.status=''; return true;">     Gata1</A>-knockdown murine <SPAN style="color: #e0b50b; text-decoration: none; font-weight: bold;">     megakaryocytes</SPAN>, which also have impaired terminal maturation.    Here, we show that GATA-2 is required for normal <SPAN style="color: #e0b50b; text-decoration: none; font-weight: bold;">     megakaryocyte</SPAN> development as well as aberrant megakaryopoiesis in <A style="color: #0199CC; text-decoration: underline; font-weight: bold;" href="javascript:if(!window.ihop) { window.location.href='http://www.ihop-net.org/UniPub/iHOP/go?ID1=121192'; } else { ihop('http://www.ihop-net.org/UniPub/iHOP/go?ID1=121192'); } " onmouseover="window.status='iHOP - Information Hyperlinked over Proteins'; return true;" onmouseout="window.status=''; return true;">     Gata1</A> mutant cells.    In contrast to <A style="color: #0199CC; text-decoration: underline; font-weight: bold;" href="javascript:if(!window.ihop) { window.location.href='http://www.ihop-net.org/UniPub/iHOP/go?ID1=121192'; } else { ihop('http://www.ihop-net.org/UniPub/iHOP/go?ID1=121192'); } " onmouseover="window.status='iHOP - Information Hyperlinked over Proteins'; return true;" onmouseout="window.status=''; return true;">     GATA-1</A> deficiency, however, <SPAN style="color: #e0b50b; text-decoration: none; font-weight: bold;">     megakaryocytes</SPAN> fail to develop in the absence of FOG.    <FONT size="-2"> <I>Content provided by </I><A href="javascript:if(!window.ihop) { window.location.href='http://www.ihop-net.org/UniPub/iHOP/index.html'; } else { ihop('http://www.ihop-net.org/UniPub/iHOP/index.html'); }" onmouseover="window.status='iHOP - Information Hyperlinked over Proteins'; return true;" onmouseout="window.status=''; return true;" style="text-decoration: underline; color:#0199CC;"><B>iHOP</B> - <I>Information Hyperlinked over Proteins</I></A>.</FONT><A href="http://www.ihop-net.org/UniPub/iHOP/index.html" onmouseover="window.status=''; return true;" onmouseout="window.status=''; return true;" style="text-decoration: none; color:#FFFFFF; ">.</A><A href="http://cbio.mskcc.org/~hoffmann/index.html" onmouseover="window.status=''; return true;" onmouseout="window.status=''; return true;" style="text-decoration: none; color:#FFFFFF; ">.</A><A href="javascript:if(!window.ihop) { window.location.href='http://www.ihop-net.org/UniPub/iHOP/index.html'; } else { ihop('http://www.ihop-net.org/UniPub/iHOP/index.html'); }" onmouseover="window.status='iHOP - Information Hyperlinked over Proteins'; return true;" onmouseout="window.status=''; return true;"><IMG src="http://www.ihop-net.org/UniPub/html/img/hop/for_ref/iHOP_logo_50pc.png" border="0" align="left"/></A><hr /><h3>STRING says (Homo sapiens):</h3><p>Erythroid transcription factor (GATA-binding factor 1) (GATA-1) (Eryf1) (GF-1) (NF-E1 DNA-binding protein); Transcriptional activator which probably serves as a general switch factor for erythroid development. It binds to DNA sites with the consensus sequence [AT]GATA[AG] within regulatory regions of globin genes and of other genes expressed in erythroid cells</p>Entry for target species Mus musculus: Gene 14460<h3>STRING says (Mus musculus):</h3><p>GATA binding protein 1; Transcriptional activator which probably serves as a general switch factor for erythroid development. It binds to DNA sites with the consensus sequence [AT]GATA[AG] within regulatory regions of globin genes and of other genes expressed in erythroid cells</p>
chr3	34545306	34545316	[@GATA3+421:*bp]	891	+	GATA3	<SCRIPT Language="JavaScript">  function ihop(url) {  location.href=url;  }  </SCRIPT><table><tr><td>Model made for</td><td>Homo sapiens</td></tr></table> <h2>About the matching model:</h2><p><a href="http://www.ncbi.nlm.nih.gov/gene/2625" target="_blank">Gene 2625 at NCBI</a></p><h3>iHOP says (Homo sapiens):</h3>Notch signaling is necessary for <A style="color: #0199CC; text-decoration: underline; font-weight: bold;" href="javascript:if(!window.ihop) { window.location.href='http://www.ihop-net.org/UniPub/iHOP/go?ID1=88557'; } else { ihop('http://www.ihop-net.org/UniPub/iHOP/go?ID1=88557'); } " onmouseover="window.status='iHOP - Information Hyperlinked over Proteins'; return true;" onmouseout="window.status=''; return true;">     GATA3</A> function in the initiation of <SPAN style="color: #e0b50b; text-decoration: none; font-weight: bold;">     T cell</SPAN> development.    The transcription factor <A style="color: #0199CC; text-decoration: underline; font-weight: bold;" href="javascript:if(!window.ihop) { window.location.href='http://www.ihop-net.org/UniPub/iHOP/go?ID1=88557'; } else { ihop('http://www.ihop-net.org/UniPub/iHOP/go?ID1=88557'); } " onmouseover="window.status='iHOP - Information Hyperlinked over Proteins'; return true;" onmouseout="window.status=''; return true;">     GATA3</A> is essential at multiple stages of <SPAN style="color: #e0b50b; text-decoration: none; font-weight: bold;">     T cell</SPAN> development, including the earliest double-negative stages, beta-selection and CD4 single-positive thymocytes.        <A style="color: #0199CC; text-decoration: underline; font-weight: bold;" href="javascript:if(!window.ihop) { window.location.href='http://www.ihop-net.org/UniPub/iHOP/go?ID1=88557'; } else { ihop('http://www.ihop-net.org/UniPub/iHOP/go?ID1=88557'); } " onmouseover="window.status='iHOP - Information Hyperlinked over Proteins'; return true;" onmouseout="window.status=''; return true;">     GATA3</A> controls the expression of CD5 and the <SPAN style="color: #e0b50b; text-decoration: none; font-weight: bold;">     T cell</SPAN> receptor during CD4 <SPAN style="color: #e0b50b; text-decoration: none; font-weight: bold;">     T cell</SPAN> lineage development.    <FONT size="-2"> <I>Content provided by </I><A href="javascript:if(!window.ihop) { window.location.href='http://www.ihop-net.org/UniPub/iHOP/index.html'; } else { ihop('http://www.ihop-net.org/UniPub/iHOP/index.html'); }" onmouseover="window.status='iHOP - Information Hyperlinked over Proteins'; return true;" onmouseout="window.status=''; return true;" style="text-decoration: underline; color:#0199CC;"><B>iHOP</B> - <I>Information Hyperlinked over Proteins</I></A>.</FONT><A href="http://www.ihop-net.org/UniPub/iHOP/index.html" onmouseover="window.status=''; return true;" onmouseout="window.status=''; return true;" style="text-decoration: none; color:#FFFFFF; ">.</A><A href="http://cbio.mskcc.org/~hoffmann/index.html" onmouseover="window.status=''; return true;" onmouseout="window.status=''; return true;" style="text-decoration: none; color:#FFFFFF; ">.</A><A href="javascript:if(!window.ihop) { window.location.href='http://www.ihop-net.org/UniPub/iHOP/index.html'; } else { ihop('http://www.ihop-net.org/UniPub/iHOP/index.html'); }" onmouseover="window.status='iHOP - Information Hyperlinked over Proteins'; return true;" onmouseout="window.status=''; return true;"><IMG src="http://www.ihop-net.org/UniPub/html/img/hop/for_ref/iHOP_logo_50pc.png" border="0" align="left"/></A><hr /><h3>STRING says (Homo sapiens):</h3><p>Trans-acting T-cell-specific transcription factor GATA-3 (GATA-binding factor 3); Transcriptional activator which binds to the enhancer of the T-cell receptor alpha and delta genes. Binds to the consensus sequence 5'-AGATAG-3'</p><h2>Model's TFs' homologs in target species Mus musculus:</h2>14462<p><a href="http://www.ncbi.nlm.nih.gov/gene/14462" target="_blank">Gene 14462 at NCBI</a></p><h3>iHOP says:</h3>    <A style="color: #0199CC; text-decoration: underline; font-weight: bold;" href="javascript:if(!window.ihop) { window.location.href='http://www.ihop-net.org/UniPub/iHOP/go?ID1=123399'; } else { ihop('http://www.ihop-net.org/UniPub/iHOP/go?ID1=123399'); } " onmouseover="window.status='iHOP - Information Hyperlinked over Proteins'; return true;" onmouseout="window.status=''; return true;">     Pax 2</A>/8-<SPAN style="color: #000000; text-decoration: none; font-weight: bold;">     regulated</SPAN>     <A style="color: #0199CC; text-decoration: underline; font-weight: bold;" href="javascript:if(!window.ihop) { window.location.href='http://www.ihop-net.org/UniPub/iHOP/go?ID1=121194'; } else { ihop('http://www.ihop-net.org/UniPub/iHOP/go?ID1=121194'); } " onmouseover="window.status='iHOP - Information Hyperlinked over Proteins'; return true;" onmouseout="window.status=''; return true;">     Gata 3</A> expression is necessary for <SPAN style="color: #e0b50b; text-decoration: none; font-weight: bold;">     morphogenesis</SPAN> and guidance of the nephric duct in the developing kidney.    Introduction of an activated allele of <A style="color: #0199CC; text-decoration: underline; font-weight: bold;" href="javascript:if(!window.ihop) { window.location.href='http://www.ihop-net.org/UniPub/iHOP/go?ID1=123175'; } else { ihop('http://www.ihop-net.org/UniPub/iHOP/go?ID1=123175'); } " onmouseover="window.status='iHOP - Information Hyperlinked over Proteins'; return true;" onmouseout="window.status=''; return true;">     Notch1</A> into CD4(+) <SPAN style="color: #e0b50b; text-decoration: none; font-weight: bold;">     T cells</SPAN> led to the specific and direct <SPAN style="color: #e0b50b; text-decoration: none; font-weight: bold;">     upregulation</SPAN> of a developmentally <SPAN style="color: #000000; text-decoration: none; font-weight: bold;">     regulated</SPAN>     <A style="color: #0199CC; text-decoration: underline; font-weight: bold;" href="javascript:if(!window.ihop) { window.location.href='http://www.ihop-net.org/UniPub/iHOP/go?ID1=121194'; } else { ihop('http://www.ihop-net.org/UniPub/iHOP/go?ID1=121194'); } " onmouseover="window.status='iHOP - Information Hyperlinked over Proteins'; return true;" onmouseout="window.status=''; return true;">     Gata3</A> transcript that included the exon 1a sequences.    We show that <A style="color: #0199CC; text-decoration: underline; font-weight: bold;" href="javascript:if(!window.ihop) { window.location.href='http://www.ihop-net.org/UniPub/iHOP/go?ID1=121194'; } else { ihop('http://www.ihop-net.org/UniPub/iHOP/go?ID1=121194'); } " onmouseover="window.status='iHOP - Information Hyperlinked over Proteins'; return true;" onmouseout="window.status=''; return true;">     Gata3</A> is a direct <SPAN style="color: #000000; text-decoration: none; font-weight: bold;">     target</SPAN> of c-<A style="color: #0199CC; text-decoration: underline; font-weight: bold;" href="javascript:if(!window.ihop) { window.location.href='http://www.ihop-net.org/UniPub/iHOP/go?ID1=122996'; } else { ihop('http://www.ihop-net.org/UniPub/iHOP/go?ID1=122996'); } " onmouseover="window.status='iHOP - Information Hyperlinked over Proteins'; return true;" onmouseout="window.status=''; return true;">     Myb</A>, and propose that c-<A style="color: #0199CC; text-decoration: underline; font-weight: bold;" href="javascript:if(!window.ihop) { window.location.href='http://www.ihop-net.org/UniPub/iHOP/go?ID1=122996'; } else { ihop('http://www.ihop-net.org/UniPub/iHOP/go?ID1=122996'); } " onmouseover="window.status='iHOP - Information Hyperlinked over Proteins'; return true;" onmouseout="window.status=''; return true;">     Myb</A> is an important regulator of <A style="color: #0199CC; text-decoration: underline; font-weight: bold;" href="javascript:if(!window.ihop) { window.location.href='http://www.ihop-net.org/UniPub/iHOP/go?ID1=121194'; } else { ihop('http://www.ihop-net.org/UniPub/iHOP/go?ID1=121194'); } " onmouseover="window.status='iHOP - Information Hyperlinked over Proteins'; return true;" onmouseout="window.status=''; return true;">     Gata3</A>, required for transduction of the <SPAN style="color: #e0b50b; text-decoration: none; font-weight: bold;">     T-cell</SPAN> receptor signal for subsequent <SPAN style="color: #e0b50b; text-decoration: none; font-weight: bold;">     helper cell</SPAN> lineage differentiation.    <FONT size="-2"> <I>Content provided by </I><A href="javascript:if(!window.ihop) { window.location.href='http://www.ihop-net.org/UniPub/iHOP/index.html'; } else { ihop('http://www.ihop-net.org/UniPub/iHOP/index.html'); }" onmouseover="window.status='iHOP - Information Hyperlinked over Proteins'; return true;" onmouseout="window.status=''; return true;" style="text-decoration: underline; color:#0199CC;"><B>iHOP</B> - <I>Information Hyperlinked over Proteins</I></A>.</FONT><A href="http://www.ihop-net.org/UniPub/iHOP/index.html" onmouseover="window.status=''; return true;" onmouseout="window.status=''; return true;" style="text-decoration: none; color:#FFFFFF; ">.</A><A href="http://cbio.mskcc.org/~hoffmann/index.html" onmouseover="window.status=''; return true;" onmouseout="window.status=''; return true;" style="text-decoration: none; color:#FFFFFF; ">.</A><A href="javascript:if(!window.ihop) { window.location.href='http://www.ihop-net.org/UniPub/iHOP/index.html'; } else { ihop('http://www.ihop-net.org/UniPub/iHOP/index.html'); }" onmouseover="window.status='iHOP - Information Hyperlinked over Proteins'; return true;" onmouseout="window.status=''; return true;"><IMG src="http://www.ihop-net.org/UniPub/html/img/hop/for_ref/iHOP_logo_50pc.png" border="0" align="left"/></A><hr /><h3>STRING says:</h3><p>GATA binding protein 3; Transcriptional activator which binds to the enhancer of the T-cell receptor alpha and delta genes. Binds to the consensus sequence 5'-AGATAG-3'</p>
chr3	34545303	34545313	[@T3R-422:8bp]	846	-	T3R	<table><tr><td>Model made for</td><td>Homo sapiens, Mus musculus, Rattus norvegicus</td></tr></table> <h2>About the matching model:</h2><hr /><h2>Model's TFs' homologs in target species Mus musculus:</h2><hr />
chr3	34545321	34545333	[@NFk:438:*bp]	861	-	NFKB1	<SCRIPT Language="JavaScript">  function ihop(url) {  location.href=url;  }  </SCRIPT><table><tr><td>Model made for</td><td>Homo sapiens</td></tr></table> <h2>About the matching model:</h2><p><a href="http://www.ncbi.nlm.nih.gov/gene/4790" target="_blank">Gene 4790 at NCBI</a></p><h3>iHOP says (Homo sapiens):</h3>These findings have broadened the role of <A style="color: #0199CC; text-decoration: underline; font-weight: bold;" href="javascript:if(!window.ihop) { window.location.href='http://www.ihop-net.org/UniPub/iHOP/go?ID1=90569'; } else { ihop('http://www.ihop-net.org/UniPub/iHOP/go?ID1=90569'); } " onmouseover="window.status='iHOP - Information Hyperlinked over Proteins'; return true;" onmouseout="window.status=''; return true;">     NF-kappa B</A> from that of a regulator of immune and inflammatory responses to include an involvement in the regulation of <SPAN style="color: #e0b50b; text-decoration: none; font-weight: bold;">     apoptosis</SPAN>.        <A style="color: #0199CC; text-decoration: underline; font-weight: bold;" href="javascript:if(!window.ihop) { window.location.href='http://www.ihop-net.org/UniPub/iHOP/go?ID1=90569'; } else { ihop('http://www.ihop-net.org/UniPub/iHOP/go?ID1=90569'); } " onmouseover="window.status='iHOP - Information Hyperlinked over Proteins'; return true;" onmouseout="window.status=''; return true;">     NF-kappaB</A> activation conferred resistance to      TNF-alpha-induced <SPAN style="color: #e0b50b; text-decoration: none; font-weight: bold;">     apoptosis</SPAN> in HCV core-transfected cells.    Taken together, our data demonstrate that cFLIP(L) is not only a central antiapoptotic modulator of TRAIL-mediated <SPAN style="color: #e0b50b; text-decoration: none; font-weight: bold;">     apoptosis</SPAN> but also an inhibitor of TRAIL-induced <A style="color: #0199CC; text-decoration: underline; font-weight: bold;" href="javascript:if(!window.ihop) { window.location.href='http://www.ihop-net.org/UniPub/iHOP/go?ID1=90569'; } else { ihop('http://www.ihop-net.org/UniPub/iHOP/go?ID1=90569'); } " onmouseover="window.status='iHOP - Information Hyperlinked over Proteins'; return true;" onmouseout="window.status=''; return true;">     NF-kappaB</A> activation and subsequent proinflammatory target <SPAN style="color: #e0b50b; text-decoration: none; font-weight: bold;">     gene expression</SPAN>.    <FONT size="-2"> <I>Content provided by </I><A href="javascript:if(!window.ihop) { window.location.href='http://www.ihop-net.org/UniPub/iHOP/index.html'; } else { ihop('http://www.ihop-net.org/UniPub/iHOP/index.html'); }" onmouseover="window.status='iHOP - Information Hyperlinked over Proteins'; return true;" onmouseout="window.status=''; return true;" style="text-decoration: underline; color:#0199CC;"><B>iHOP</B> - <I>Information Hyperlinked over Proteins</I></A>.</FONT><A href="http://www.ihop-net.org/UniPub/iHOP/index.html" onmouseover="window.status=''; return true;" onmouseout="window.status=''; return true;" style="text-decoration: none; color:#FFFFFF; ">.</A><A href="http://cbio.mskcc.org/~hoffmann/index.html" onmouseover="window.status=''; return true;" onmouseout="window.status=''; return true;" style="text-decoration: none; color:#FFFFFF; ">.</A><A href="javascript:if(!window.ihop) { window.location.href='http://www.ihop-net.org/UniPub/iHOP/index.html'; } else { ihop('http://www.ihop-net.org/UniPub/iHOP/index.html'); }" onmouseover="window.status='iHOP - Information Hyperlinked over Proteins'; return true;" onmouseout="window.status=''; return true;"><IMG src="http://www.ihop-net.org/UniPub/html/img/hop/for_ref/iHOP_logo_50pc.png" border="0" align="left"/></A><hr /><h3>STRING says (Homo sapiens):</h3><p>Nuclear factor NF-kappa-B p105 subunit (DNA-binding factor KBF1) (EBP- 1) [Contains: Nuclear factor NF-kappa-B p50 subunit]; NF-kappa-B is a pleiotropic transcription factor which is present in almost all cell types and is involved in many biological processed such as inflammation, immunity, differentiation, cell growth, tumorigenesis and apoptosis. NF- kappa-B is a homo- or heterodimeric complex formed by the Rel-like domain-containing proteins RELA/p65, RELB, NFKB1/p105, NFKB1/p50, REL and NFKB2/p52 and the heterodimeric p65-p50 complex appears to be most abundant one. The dimers bin [...] </p><h2>Model's TFs' homologs in target species Mus musculus:</h2>18033<p><a href="http://www.ncbi.nlm.nih.gov/gene/18033" target="_blank">Gene 18033 at NCBI</a></p><h3>iHOP says:</h3>One of the key proteins that modulates the apoptotic response is <A style="color: #0199CC; text-decoration: underline; font-weight: bold;" href="javascript:if(!window.ihop) { window.location.href='http://www.ihop-net.org/UniPub/iHOP/go?ID1=123118'; } else { ihop('http://www.ihop-net.org/UniPub/iHOP/go?ID1=123118'); } " onmouseover="window.status='iHOP - Information Hyperlinked over Proteins'; return true;" onmouseout="window.status=''; return true;">     NF-kappaB</A>, a transcription factor that can protect or contribute to <SPAN style="color: #e0b50b; text-decoration: none; font-weight: bold;">     apoptosis</SPAN>.    Inhibition of <A style="color: #0199CC; text-decoration: underline; font-weight: bold;" href="javascript:if(!window.ihop) { window.location.href='http://www.ihop-net.org/UniPub/iHOP/go?ID1=123118'; } else { ihop('http://www.ihop-net.org/UniPub/iHOP/go?ID1=123118'); } " onmouseover="window.status='iHOP - Information Hyperlinked over Proteins'; return true;" onmouseout="window.status=''; return true;">     NF-kappaB</A>/Rel induces <SPAN style="color: #e0b50b; text-decoration: none; font-weight: bold;">     apoptosis</SPAN> of murine <SPAN style="color: #e0b50b; text-decoration: none; font-weight: bold;">     B cells</SPAN>.    These findings suggest that by inhibiting the antiapoptotic action of <A style="color: #0199CC; text-decoration: underline; font-weight: bold;" href="javascript:if(!window.ihop) { window.location.href='http://www.ihop-net.org/UniPub/iHOP/go?ID1=123118'; } else { ihop('http://www.ihop-net.org/UniPub/iHOP/go?ID1=123118'); } " onmouseover="window.status='iHOP - Information Hyperlinked over Proteins'; return true;" onmouseout="window.status=''; return true;">     NF-kappaB</A> and inducing the proapoptotic activity of JNK, OHPK1 supports <SPAN style="color: #e0b50b; text-decoration: none; font-weight: bold;">     apoptosis</SPAN> in <SPAN style="color: #e0b50b; text-decoration: none; font-weight: bold;">     T cells</SPAN>.    <FONT size="-2"> <I>Content provided by </I><A href="javascript:if(!window.ihop) { window.location.href='http://www.ihop-net.org/UniPub/iHOP/index.html'; } else { ihop('http://www.ihop-net.org/UniPub/iHOP/index.html'); }" onmouseover="window.status='iHOP - Information Hyperlinked over Proteins'; return true;" onmouseout="window.status=''; return true;" style="text-decoration: underline; color:#0199CC;"><B>iHOP</B> - <I>Information Hyperlinked over Proteins</I></A>.</FONT><A href="http://www.ihop-net.org/UniPub/iHOP/index.html" onmouseover="window.status=''; return true;" onmouseout="window.status=''; return true;" style="text-decoration: none; color:#FFFFFF; ">.</A><A href="http://cbio.mskcc.org/~hoffmann/index.html" onmouseover="window.status=''; return true;" onmouseout="window.status=''; return true;" style="text-decoration: none; color:#FFFFFF; ">.</A><A href="javascript:if(!window.ihop) { window.location.href='http://www.ihop-net.org/UniPub/iHOP/index.html'; } else { ihop('http://www.ihop-net.org/UniPub/iHOP/index.html'); }" onmouseover="window.status='iHOP - Information Hyperlinked over Proteins'; return true;" onmouseout="window.status=''; return true;"><IMG src="http://www.ihop-net.org/UniPub/html/img/hop/for_ref/iHOP_logo_50pc.png" border="0" align="left"/></A><hr /><h3>STRING says:</h3><p>nuclear factor of kappa light chain gene enhancer in B-cells 1, p105; NF-kappa-B is a pleiotropic transcription factor which is present in almost all cell types and is involved in many biological processed such as inflammation, immunity, differentiation, cell growth, tumorigenesis and apoptosis. NF- kappa-B is a homo- or heterodimeric complex formed by the Rel-like domain-containing proteins RELA/p65, RELB, NFKB1/p105, NFKB1/p50, REL and NFKB2/p52 and the heterodimeric p65-p50 complex appears to be most abundant one. The dimers bind at kappa-B sites in the DNA of their target genes and [...] </p>
chr3	34545322	34545331	[@STAT-443:7bp]	980	-	STAT3	<SCRIPT Language="JavaScript">  function ihop(url) {  location.href=url;  }  </SCRIPT><table><tr><td>Model made for</td><td>Homo sapiens, Mus musculus</td></tr></table> <h2>About the matching model:</h2><p><a href="http://www.ncbi.nlm.nih.gov/gene/6774" target="_blank">Gene 6774 at NCBI</a></p><h3>iHOP says (Homo sapiens):</h3>Differential expression and <SPAN style="color: #e0b50b; text-decoration: none; font-weight: bold;">     phosphorylation</SPAN> of distinct <A style="color: #0199CC; text-decoration: underline; font-weight: bold;" href="javascript:if(!window.ihop) { window.location.href='http://www.ihop-net.org/UniPub/iHOP/go?ID1=92438'; } else { ihop('http://www.ihop-net.org/UniPub/iHOP/go?ID1=92438'); } " onmouseover="window.status='iHOP - Information Hyperlinked over Proteins'; return true;" onmouseout="window.status=''; return true;">     STAT3</A> proteins during granulocytic differentiation.    Stimulation of human and mouse ES cells with gp130 cytokines resulted in a robust <SPAN style="color: #e0b50b; text-decoration: none; font-weight: bold;">     phosphorylation</SPAN> of downstream ERK1, ERK2, and Akt kinases, as well as the <A style="color: #0199CC; text-decoration: underline; font-weight: bold;" href="javascript:if(!window.ihop) { window.location.href='http://www.ihop-net.org/UniPub/iHOP/go?ID1=92438'; } else { ihop('http://www.ihop-net.org/UniPub/iHOP/go?ID1=92438'); } " onmouseover="window.status='iHOP - Information Hyperlinked over Proteins'; return true;" onmouseout="window.status=''; return true;">     STAT3</A> transcription factor.    We further observed that hypoxic exposure significantly increased the <SPAN style="color: #e0b50b; text-decoration: none; font-weight: bold;">     phosphorylation</SPAN> of <A style="color: #0199CC; text-decoration: underline; font-weight: bold;" href="javascript:if(!window.ihop) { window.location.href='http://www.ihop-net.org/UniPub/iHOP/go?ID1=92438'; } else { ihop('http://www.ihop-net.org/UniPub/iHOP/go?ID1=92438'); } " onmouseover="window.status='iHOP - Information Hyperlinked over Proteins'; return true;" onmouseout="window.status=''; return true;">     STAT3</A> (pSTAT3) at the Tyr705 residue in A2780 <SPAN style="color: #e0b50b; text-decoration: none; font-weight: bold;">     cell line</SPAN>.    <FONT size="-2"> <I>Content provided by </I><A href="javascript:if(!window.ihop) { window.location.href='http://www.ihop-net.org/UniPub/iHOP/index.html'; } else { ihop('http://www.ihop-net.org/UniPub/iHOP/index.html'); }" onmouseover="window.status='iHOP - Information Hyperlinked over Proteins'; return true;" onmouseout="window.status=''; return true;" style="text-decoration: underline; color:#0199CC;"><B>iHOP</B> - <I>Information Hyperlinked over Proteins</I></A>.</FONT><A href="http://www.ihop-net.org/UniPub/iHOP/index.html" onmouseover="window.status=''; return true;" onmouseout="window.status=''; return true;" style="text-decoration: none; color:#FFFFFF; ">.</A><A href="http://cbio.mskcc.org/~hoffmann/index.html" onmouseover="window.status=''; return true;" onmouseout="window.status=''; return true;" style="text-decoration: none; color:#FFFFFF; ">.</A>Entry for target species Mus musculus: Gene 20848<p><a href="http://www.ncbi.nlm.nih.gov/gene/20848" target="_blank">Gene 20848 at NCBI</a></p><h3>iHOP says (Mus musculus):</h3>Despite intact expression and <SPAN style="color: #e0b50b; text-decoration: none; font-weight: bold;">     phosphorylation</SPAN> of Stat3alpha, overall <A style="color: #0199CC; text-decoration: underline; font-weight: bold;" href="javascript:if(!window.ihop) { window.location.href='http://www.ihop-net.org/UniPub/iHOP/go?ID1=124898'; } else { ihop('http://www.ihop-net.org/UniPub/iHOP/go?ID1=124898'); } " onmouseover="window.status='iHOP - Information Hyperlinked over Proteins'; return true;" onmouseout="window.status=''; return true;">          Stat3</A> activity was impaired in Stat3beta(-/-) cells.    These factors act via receptor complexes involving gp130 and LIFR-beta and ligand binding leads to activation of various signaling pathways, including <SPAN style="color: #e0b50b; text-decoration: none; font-weight: bold;">     phosphorylation</SPAN> of <A style="color: #0199CC; text-decoration: underline; font-weight: bold;" href="javascript:if(!window.ihop) { window.location.href='http://www.ihop-net.org/UniPub/iHOP/go?ID1=124898'; } else { ihop('http://www.ihop-net.org/UniPub/iHOP/go?ID1=124898'); } " onmouseover="window.status='iHOP - Information Hyperlinked over Proteins'; return true;" onmouseout="window.status=''; return true;">     Stat3</A>.    The ability of GH to activate both Stat1 and <A style="color: #0199CC; text-decoration: underline; font-weight: bold;" href="javascript:if(!window.ihop) { window.location.href='http://www.ihop-net.org/UniPub/iHOP/go?ID1=124898'; } else { ihop('http://www.ihop-net.org/UniPub/iHOP/go?ID1=124898'); } " onmouseover="window.status='iHOP - Information Hyperlinked over Proteins'; return true;" onmouseout="window.status=''; return true;">     Stat3</A> (i.e. increase their tyrosyl <SPAN style="color: #e0b50b; text-decoration: none; font-weight: bold;">     phosphorylation</SPAN> and ability to bind to DNA) suggests that gene regulation by GH involves multiple Stat proteins.    <FONT size="-2"> <I>Content provided by </I><A href="javascript:if(!window.ihop) { window.location.href='http://www.ihop-net.org/UniPub/iHOP/index.html'; } else { ihop('http://www.ihop-net.org/UniPub/iHOP/index.html'); }" onmouseover="window.status='iHOP - Information Hyperlinked over Proteins'; return true;" onmouseout="window.status=''; return true;" style="text-decoration: underline; color:#0199CC;"><B>iHOP</B> - <I>Information Hyperlinked over Proteins</I></A>.</FONT><A href="http://www.ihop-net.org/UniPub/iHOP/index.html" onmouseover="window.status=''; return true;" onmouseout="window.status=''; return true;" style="text-decoration: none; color:#FFFFFF; ">.</A><A href="http://cbio.mskcc.org/~hoffmann/index.html" onmouseover="window.status=''; return true;" onmouseout="window.status=''; return true;" style="text-decoration: none; color:#FFFFFF; ">.</A><A href="javascript:if(!window.ihop) { window.location.href='http://www.ihop-net.org/UniPub/iHOP/index.html'; } else { ihop('http://www.ihop-net.org/UniPub/iHOP/index.html'); }" onmouseover="window.status='iHOP - Information Hyperlinked over Proteins'; return true;" onmouseout="window.status=''; return true;"><IMG src="http://www.ihop-net.org/UniPub/html/img/hop/for_ref/iHOP_logo_50pc.png" border="0" align="left"/></A><hr /><h3>STRING says (Homo sapiens):</h3><p>Signal transducer and activator of transcription 3 (Acute-phase response factor); Transcription factor that binds to the interleukin-6 (IL-6)-responsive elements identified in the promoters of various acute-phase protein genes. Activated by IL31 through IL31RA</p>Entry for target species Mus musculus: Gene 20848<h3>STRING says (Mus musculus):</h3><p>signal transducer and activator of transcription 3; Transcription factor that binds to the interleukin-6 (IL-6)-responsive elements identified in the promoters of various acute-phase protein genes. Activated by IL31 through IL31RA. STAT3B interacts with the N-terminal part of JUN to activate such promoters in a cooperative way</p>
chr3	34545322	34545332	[@LRF:443:8bp]	844	+	LRF	<SCRIPT Language="JavaScript">  function ihop(url) {  location.href=url;  }  </SCRIPT><table><tr><td>Model made for</td><td>Homo sapiens, Rattus norvegicus, Mus musculus</td></tr></table> <h2>About the matching model:</h2>Entry for target species Mus musculus: Gene 16969<p><a href="http://www.ncbi.nlm.nih.gov/gene/16969" target="_blank">Gene 16969 at NCBI</a></p><h3>iHOP says (Mus musculus):</h3>Role of the POZ <SPAN style="color: #e0b50b; text-decoration: none; font-weight: bold;">     zinc finger</SPAN> transcription factor <A style="color: #0199CC; text-decoration: underline; font-weight: bold;" href="javascript:if(!window.ihop) { window.location.href='http://www.ihop-net.org/UniPub/iHOP/go?ID1=99386'; } else { ihop('http://www.ihop-net.org/UniPub/iHOP/go?ID1=99386'); } " onmouseover="window.status='iHOP - Information Hyperlinked over Proteins'; return true;" onmouseout="window.status=''; return true;">          FBI-1</A> in human and murine <SPAN style="color: #e0b50b; text-decoration: none; font-weight: bold;">     adipogenesis</SPAN>.    Thus, <A style="color: #0199CC; text-decoration: underline; font-weight: bold;" href="javascript:if(!window.ihop) { window.location.href='http://www.ihop-net.org/UniPub/iHOP/go?ID1=99386'; } else { ihop('http://www.ihop-net.org/UniPub/iHOP/go?ID1=99386'); } " onmouseover="window.status='iHOP - Information Hyperlinked over Proteins'; return true;" onmouseout="window.status=''; return true;">          FBI-1</A>, a POZ <SPAN style="color: #e0b50b; text-decoration: none; font-weight: bold;">     zinc finger</SPAN> transcription factor, is induced during the early phases of human and murine preadipocyte differentiation where it may contribute to <SPAN style="color: #e0b50b; text-decoration: none; font-weight: bold;">     adipogenesis</SPAN> through influencing the switch from <SPAN style="color: #e0b50b; text-decoration: none; font-weight: bold;">     cellular proliferation</SPAN> to terminal differentiation.    Murine <SPAN style="color: #e0b50b; text-decoration: none; font-weight: bold;">     cell lines</SPAN> constitutively expressing <A style="color: #0199CC; text-decoration: underline; font-weight: bold;" href="javascript:if(!window.ihop) { window.location.href='http://www.ihop-net.org/UniPub/iHOP/go?ID1=122563'; } else { ihop('http://www.ihop-net.org/UniPub/iHOP/go?ID1=122563'); } " onmouseover="window.status='iHOP - Information Hyperlinked over Proteins'; return true;" onmouseout="window.status=''; return true;">          FBI-1</A> showed evidence for accelerated <SPAN style="color: #e0b50b; text-decoration: none; font-weight: bold;">     adipogenesis</SPAN> with earlier induction of markers of differentiation and enhanced lipid accumulation, suggesting that <A style="color: #0199CC; text-decoration: underline; font-weight: bold;" href="javascript:if(!window.ihop) { window.location.href='http://www.ihop-net.org/UniPub/iHOP/go?ID1=122563'; } else { ihop('http://www.ihop-net.org/UniPub/iHOP/go?ID1=122563'); } " onmouseover="window.status='iHOP - Information Hyperlinked over Proteins'; return true;" onmouseout="window.status=''; return true;">          FBI-1</A> may be an active participant in the differentiation process.    <FONT size="-2"> <I>Content provided by </I><A href="javascript:if(!window.ihop) { window.location.href='http://www.ihop-net.org/UniPub/iHOP/index.html'; } else { ihop('http://www.ihop-net.org/UniPub/iHOP/index.html'); }" onmouseover="window.status='iHOP - Information Hyperlinked over Proteins'; return true;" onmouseout="window.status=''; return true;" style="text-decoration: underline; color:#0199CC;"><B>iHOP</B> - <I>Information Hyperlinked over Proteins</I></A>.</FONT><A href="http://www.ihop-net.org/UniPub/iHOP/index.html" onmouseover="window.status=''; return true;" onmouseout="window.status=''; return true;" style="text-decoration: none; color:#FFFFFF; ">.</A><A href="http://cbio.mskcc.org/~hoffmann/index.html" onmouseover="window.status=''; return true;" onmouseout="window.status=''; return true;" style="text-decoration: none; color:#FFFFFF; ">.</A><p><a href="http://www.ncbi.nlm.nih.gov/gene/117107" target="_blank">Gene 117107 at NCBI</a></p><h3>iHOP says (Rattus norvegicus):</h3>In addition, <A style="color: #0199CC; text-decoration: underline; font-weight: bold;" href="javascript:if(!window.ihop) { window.location.href='http://www.ihop-net.org/UniPub/iHOP/go?ID1=324763'; } else { ihop('http://www.ihop-net.org/UniPub/iHOP/go?ID1=324763'); } " onmouseover="window.status='iHOP - Information Hyperlinked over Proteins'; return true;" onmouseout="window.status=''; return true;">     OCZF</A> specifically bound to the                     guanine-rich <SPAN style="color: #e0b50b; text-decoration: none; font-weight: bold;">     consensus sequences</SPAN> of Egr-1 and c-Krox.    Transient <SPAN style="color: #e0b50b; text-decoration: none; font-weight: bold;">     transfection</SPAN> assays indicate that <A style="color: #0199CC; text-decoration: underline; font-weight: bold;" href="javascript:if(!window.ihop) { window.location.href='http://www.ihop-net.org/UniPub/iHOP/go?ID1=324763'; } else { ihop('http://www.ihop-net.org/UniPub/iHOP/go?ID1=324763'); } " onmouseover="window.status='iHOP - Information Hyperlinked over Proteins'; return true;" onmouseout="window.status=''; return true;">     OCZF</A> can repress transcription activity like other POZ domain proteins.    Furthermore, antisense but not sense      phosphorothioate oligodeoxynucleotides (ODNs) for <A style="color: #0199CC; text-decoration: underline; font-weight: bold;" href="javascript:if(!window.ihop) { window.location.href='http://www.ihop-net.org/UniPub/iHOP/go?ID1=324763'; } else { ihop('http://www.ihop-net.org/UniPub/iHOP/go?ID1=324763'); } " onmouseover="window.status='iHOP - Information Hyperlinked over Proteins'; return true;" onmouseout="window.status=''; return true;">     OCZF</A> cDNA suppressed the formation of osteoclast-like multinucleated cells (MNCs) in <SPAN style="color: #e0b50b; text-decoration: none; font-weight: bold;">     bone marrow</SPAN> culture, whereas the same ODNs did not significantly affect the formation of macrophage polykaryons and mononuclear preosteoclast-like cells (POCs).    <FONT size="-2"> <I>Content provided by </I><A href="javascript:if(!window.ihop) { window.location.href='http://www.ihop-net.org/UniPub/iHOP/index.html'; } else { ihop('http://www.ihop-net.org/UniPub/iHOP/index.html'); }" onmouseover="window.status='iHOP - Information Hyperlinked over Proteins'; return true;" onmouseout="window.status=''; return true;" style="text-decoration: underline; color:#0199CC;"><B>iHOP</B> - <I>Information Hyperlinked over Proteins</I></A>.</FONT><A href="http://www.ihop-net.org/UniPub/iHOP/index.html" onmouseover="window.status=''; return true;" onmouseout="window.status=''; return true;" style="text-decoration: none; color:#FFFFFF; ">.</A><A href="http://cbio.mskcc.org/~hoffmann/index.html" onmouseover="window.status=''; return true;" onmouseout="window.status=''; return true;" style="text-decoration: none; color:#FFFFFF; ">.</A><A href="javascript:if(!window.ihop) { window.location.href='http://www.ihop-net.org/UniPub/iHOP/index.html'; } else { ihop('http://www.ihop-net.org/UniPub/iHOP/index.html'); }" onmouseover="window.status='iHOP - Information Hyperlinked over Proteins'; return true;" onmouseout="window.status=''; return true;"><IMG src="http://www.ihop-net.org/UniPub/html/img/hop/for_ref/iHOP_logo_50pc.png" border="0" align="left"/></A><hr />Entry for target species Mus musculus: Gene 16969<h3>STRING says (Mus musculus):</h3><p>zinc finger and BTB domain containing 7a; Plays a key role in the instruction of early lymphoid progenitors to develop into B lineage by repressing T-cell instructive Notch signals. Specifically represses the transcription of the CDKN2A gene. Efficiently abrogates E2F1- dependent CDKN2A transactivation/de-repression. Binds to the consensus sequence 5'-[GA][CA]GACCCCCCCCC-3'</p><h3>STRING says (Rattus norvegicus):</h3><p>Zinc finger and BTB domain-containing protein 7A (Leukemia/lymphoma- related factor) (Osteoclast-derived zinc finger protein); Plays a key role in the instruction of early lymphoid progenitors to develop into B lineage by repressing T-cell instructive Notch signals (By similarity). Specifically represses the transcription of the CDKN2A gene. Efficiently abrogates E2F1- dependent CDKN2A transactivation/de-repression. Binds to the consensus sequence 5'-[GA][CA]GACCCCCCCCC-3' (By similarity)</p>
chr3	34545327	34545335	[@MOVOB-448:6bp]	892	-	MOVOB	<table><tr><td>Model made for</td><td>Mus musculus</td></tr></table> <h2>About the matching model:</h2><hr /><h2>Model's TFs' homologs in target species Mus musculus:</h2><hr />
chr3	34545327	34545337	[@Nkx32-449:*bp]	926	-	Nkx32	<SCRIPT Language="JavaScript">  function ihop(url) {  location.href=url;  }  </SCRIPT><table><tr><td>Model made for</td><td>Mus musculus</td></tr></table> <h2>About the matching model:</h2>Entry for target species Mus musculus: Gene 12020<p><a href="http://www.ncbi.nlm.nih.gov/gene/12020" target="_blank">Gene 12020 at NCBI</a></p><h3>iHOP says (Mus musculus):</h3>By using a retroviral system to overexpress <A style="color: #0199CC; text-decoration: underline; font-weight: bold;" href="javascript:if(!window.ihop) { window.location.href='http://www.ihop-net.org/UniPub/iHOP/go?ID1=123398'; } else { ihop('http://www.ihop-net.org/UniPub/iHOP/go?ID1=123398'); } " onmouseover="window.status='iHOP - Information Hyperlinked over Proteins'; return true;" onmouseout="window.status=''; return true;">     Pax1</A> in chick presomitic <SPAN style="color: #e0b50b; text-decoration: none; font-weight: bold;">     mesoderm</SPAN> explants, we show that <A style="color: #0199CC; text-decoration: underline; font-weight: bold;" href="javascript:if(!window.ihop) { window.location.href='http://www.ihop-net.org/UniPub/iHOP/go?ID1=123398'; } else { ihop('http://www.ihop-net.org/UniPub/iHOP/go?ID1=123398'); } " onmouseover="window.status='iHOP - Information Hyperlinked over Proteins'; return true;" onmouseout="window.status=''; return true;">     Pax1</A> can substitute for Shh in <SPAN style="color: #000000; text-decoration: none; font-weight: bold;">     inducing</SPAN>     <A style="color: #0199CC; text-decoration: underline; font-weight: bold;" href="javascript:if(!window.ihop) { window.location.href='http://www.ihop-net.org/UniPub/iHOP/go?ID1=119646'; } else { ihop('http://www.ihop-net.org/UniPub/iHOP/go?ID1=119646'); } " onmouseover="window.status='iHOP - Information Hyperlinked over Proteins'; return true;" onmouseout="window.status=''; return true;">     Bapx1</A> expression and in initiating chondrogenic differentiation.    In the present study, the transcriptional repressor vertebrate homolog of Drosophila bagpipe (<A style="color: #0199CC; text-decoration: underline; font-weight: bold;" href="javascript:if(!window.ihop) { window.location.href='http://www.ihop-net.org/UniPub/iHOP/go?ID1=119646'; } else { ihop('http://www.ihop-net.org/UniPub/iHOP/go?ID1=119646'); } " onmouseover="window.status='iHOP - Information Hyperlinked over Proteins'; return true;" onmouseout="window.status=''; return true;">     Bapx1</A>) was found to be a direct <SPAN style="color: #000000; text-decoration: none; font-weight: bold;">     target</SPAN> of <A style="color: #0199CC; text-decoration: underline; font-weight: bold;" href="javascript:if(!window.ihop) { window.location.href='http://www.ihop-net.org/UniPub/iHOP/go?ID1=124787'; } else { ihop('http://www.ihop-net.org/UniPub/iHOP/go?ID1=124787'); } " onmouseover="window.status='iHOP - Information Hyperlinked over Proteins'; return true;" onmouseout="window.status=''; return true;">     Sox9</A> for repression of <A style="color: #0199CC; text-decoration: underline; font-weight: bold;" href="javascript:if(!window.ihop) { window.location.href='http://www.ihop-net.org/UniPub/iHOP/go?ID1=119864'; } else { ihop('http://www.ihop-net.org/UniPub/iHOP/go?ID1=119864'); } " onmouseover="window.status='iHOP - Information Hyperlinked over Proteins'; return true;" onmouseout="window.status=''; return true;">     Runx2</A> expression in <SPAN style="color: #e0b50b; text-decoration: none; font-weight: bold;">     chondrocytes</SPAN>.    By focusing on <SPAN style="color: #e0b50b; text-decoration: none; font-weight: bold;">     vertebral column</SPAN> formation, we found that expressions of <A style="color: #0199CC; text-decoration: underline; font-weight: bold;" href="javascript:if(!window.ihop) { window.location.href='http://www.ihop-net.org/UniPub/iHOP/go?ID1=123398'; } else { ihop('http://www.ihop-net.org/UniPub/iHOP/go?ID1=123398'); } " onmouseover="window.status='iHOP - Information Hyperlinked over Proteins'; return true;" onmouseout="window.status=''; return true;">     Pax1</A>, <A style="color: #0199CC; text-decoration: underline; font-weight: bold;" href="javascript:if(!window.ihop) { window.location.href='http://www.ihop-net.org/UniPub/iHOP/go?ID1=123148'; } else { ihop('http://www.ihop-net.org/UniPub/iHOP/go?ID1=123148'); } " onmouseover="window.status='iHOP - Information Hyperlinked over Proteins'; return true;" onmouseout="window.status=''; return true;">     Nkx3.1</A>, and <A style="color: #0199CC; text-decoration: underline; font-weight: bold;" href="javascript:if(!window.ihop) { window.location.href='http://www.ihop-net.org/UniPub/iHOP/go?ID1=119646'; } else { ihop('http://www.ihop-net.org/UniPub/iHOP/go?ID1=119646'); } " onmouseover="window.status='iHOP - Information Hyperlinked over Proteins'; return true;" onmouseout="window.status=''; return true;">     Bapx1</A> are <SPAN style="color: #000000; text-decoration: none; font-weight: bold;">     regulated</SPAN> by <A style="color: #0199CC; text-decoration: underline; font-weight: bold;" href="javascript:if(!window.ihop) { window.location.href='http://www.ihop-net.org/UniPub/iHOP/go?ID1=125379'; } else { ihop('http://www.ihop-net.org/UniPub/iHOP/go?ID1=125379'); } " onmouseover="window.status='iHOP - Information Hyperlinked over Proteins'; return true;" onmouseout="window.status=''; return true;">     Paraxis</A> and that <A style="color: #0199CC; text-decoration: underline; font-weight: bold;" href="javascript:if(!window.ihop) { window.location.href='http://www.ihop-net.org/UniPub/iHOP/go?ID1=123406'; } else { ihop('http://www.ihop-net.org/UniPub/iHOP/go?ID1=123406'); } " onmouseover="window.status='iHOP - Information Hyperlinked over Proteins'; return true;" onmouseout="window.status=''; return true;">     Pax9</A> expression was severely <SPAN style="color: #000000; text-decoration: none; font-weight: bold;">     affected</SPAN> in the <A style="color: #0199CC; text-decoration: underline; font-weight: bold;" href="javascript:if(!window.ihop) { window.location.href='http://www.ihop-net.org/UniPub/iHOP/go?ID1=122765'; } else { ihop('http://www.ihop-net.org/UniPub/iHOP/go?ID1=122765'); } " onmouseover="window.status='iHOP - Information Hyperlinked over Proteins'; return true;" onmouseout="window.status=''; return true;">     Mesp2</A>/<A style="color: #0199CC; text-decoration: underline; font-weight: bold;" href="javascript:if(!window.ihop) { window.location.href='http://www.ihop-net.org/UniPub/iHOP/go?ID1=125379'; } else { ihop('http://www.ihop-net.org/UniPub/iHOP/go?ID1=125379'); } " onmouseover="window.status='iHOP - Information Hyperlinked over Proteins'; return true;" onmouseout="window.status=''; return true;">     Paraxis</A> double-null embryo.    <FONT size="-2"> <I>Content provided by </I><A href="javascript:if(!window.ihop) { window.location.href='http://www.ihop-net.org/UniPub/iHOP/index.html'; } else { ihop('http://www.ihop-net.org/UniPub/iHOP/index.html'); }" onmouseover="window.status='iHOP - Information Hyperlinked over Proteins'; return true;" onmouseout="window.status=''; return true;" style="text-decoration: underline; color:#0199CC;"><B>iHOP</B> - <I>Information Hyperlinked over Proteins</I></A>.</FONT><A href="http://www.ihop-net.org/UniPub/iHOP/index.html" onmouseover="window.status=''; return true;" onmouseout="window.status=''; return true;" style="text-decoration: none; color:#FFFFFF; ">.</A><A href="http://cbio.mskcc.org/~hoffmann/index.html" onmouseover="window.status=''; return true;" onmouseout="window.status=''; return true;" style="text-decoration: none; color:#FFFFFF; ">.</A><A href="javascript:if(!window.ihop) { window.location.href='http://www.ihop-net.org/UniPub/iHOP/index.html'; } else { ihop('http://www.ihop-net.org/UniPub/iHOP/index.html'); }" onmouseover="window.status='iHOP - Information Hyperlinked over Proteins'; return true;" onmouseout="window.status=''; return true;"><IMG src="http://www.ihop-net.org/UniPub/html/img/hop/for_ref/iHOP_logo_50pc.png" border="0" align="left"/></A><hr />Entry for target species Mus musculus: Gene 12020<h3>STRING says (Mus musculus):</h3><p>bagpipe homeobox gene 1 homolog (Drosophila)</p>
chr3	34545340	34545350	[@TFIII+463:8bp]	861	+	TFIII	<SCRIPT Language="JavaScript">  function ihop(url) {  location.href=url;  }  </SCRIPT><table><tr><td>Model made for</td><td>Homo sapiens</td></tr></table> <h2>About the matching model:</h2><p><a href="http://www.ncbi.nlm.nih.gov/gene/2969" target="_blank">Gene 2969 at NCBI</a></p><h3>iHOP says (Homo sapiens):</h3>We and others have shown that <A style="color: #0199CC; text-decoration: underline; font-weight: bold;" href="javascript:if(!window.ihop) { window.location.href='http://www.ihop-net.org/UniPub/iHOP/go?ID1=88890'; } else { ihop('http://www.ihop-net.org/UniPub/iHOP/go?ID1=88890'); } " onmouseover="window.status='iHOP - Information Hyperlinked over Proteins'; return true;" onmouseout="window.status=''; return true;">     TFII-I</A> can <SPAN style="color: #000000; text-decoration: none; font-weight: bold;">     interact</SPAN> physically and functionally with <A style="color: #0199CC; text-decoration: underline; font-weight: bold;" href="javascript:if(!window.ihop) { window.location.href='http://www.ihop-net.org/UniPub/iHOP/go?ID1=119746'; } else { ihop('http://www.ihop-net.org/UniPub/iHOP/go?ID1=119746'); } " onmouseover="window.status='iHOP - Information Hyperlinked over Proteins'; return true;" onmouseout="window.status=''; return true;">     Bruton's tyrosine kinase</A> (<A style="color: #0199CC; text-decoration: underline; font-weight: bold;" href="javascript:if(!window.ihop) { window.location.href='http://www.ihop-net.org/UniPub/iHOP/go?ID1=119746'; } else { ihop('http://www.ihop-net.org/UniPub/iHOP/go?ID1=119746'); } " onmouseover="window.status='iHOP - Information Hyperlinked over Proteins'; return true;" onmouseout="window.status=''; return true;">     Btk</A>), a hematopoietic non-receptor protein                          tyrosine kinase that is critical for <SPAN style="color: #e0b50b; text-decoration: none; font-weight: bold;">     B lymphocyte</SPAN> development.    Ectopic expression of wild-type <A style="color: #0199CC; text-decoration: underline; font-weight: bold;" href="javascript:if(!window.ihop) { window.location.href='http://www.ihop-net.org/UniPub/iHOP/go?ID1=119746'; } else { ihop('http://www.ihop-net.org/UniPub/iHOP/go?ID1=119746'); } " onmouseover="window.status='iHOP - Information Hyperlinked over Proteins'; return true;" onmouseout="window.status=''; return true;">     Btk</A>     <SPAN style="color: #000000; text-decoration: none; font-weight: bold;">     enhances</SPAN>     <A style="color: #0199CC; text-decoration: underline; font-weight: bold;" href="javascript:if(!window.ihop) { window.location.href='http://www.ihop-net.org/UniPub/iHOP/go?ID1=88890'; } else { ihop('http://www.ihop-net.org/UniPub/iHOP/go?ID1=88890'); } " onmouseover="window.status='iHOP - Information Hyperlinked over Proteins'; return true;" onmouseout="window.status=''; return true;">     TFII-I</A>-mediated <SPAN style="color: #e0b50b; text-decoration: none; font-weight: bold;">     transcriptional activation</SPAN> and its                          tyrosine     <SPAN style="color: #e0b50b; text-decoration: none; font-weight: bold;">     phosphorylation</SPAN> in transient-transfection assays.    Our studies provide a molecular link that connects the c-Src                          tyrosine kinase transduction pathway to ER stress-induced <SPAN style="color: #e0b50b; text-decoration: none; font-weight: bold;">     transcriptional activation</SPAN> of <A style="color: #0199CC; text-decoration: underline; font-weight: bold;" href="javascript:if(!window.ihop) { window.location.href='http://www.ihop-net.org/UniPub/iHOP/go?ID1=89208'; } else { ihop('http://www.ihop-net.org/UniPub/iHOP/go?ID1=89208'); } " onmouseover="window.status='iHOP - Information Hyperlinked over Proteins'; return true;" onmouseout="window.status=''; return true;">          Grp78</A>     <SPAN style="color: #000000; text-decoration: none; font-weight: bold;">     mediated</SPAN> by <A style="color: #0199CC; text-decoration: underline; font-weight: bold;" href="javascript:if(!window.ihop) { window.location.href='http://www.ihop-net.org/UniPub/iHOP/go?ID1=88890'; } else { ihop('http://www.ihop-net.org/UniPub/iHOP/go?ID1=88890'); } " onmouseover="window.status='iHOP - Information Hyperlinked over Proteins'; return true;" onmouseout="window.status=''; return true;">          TFII-I</A>.    <FONT size="-2"> <I>Content provided by </I><A href="javascript:if(!window.ihop) { window.location.href='http://www.ihop-net.org/UniPub/iHOP/index.html'; } else { ihop('http://www.ihop-net.org/UniPub/iHOP/index.html'); }" onmouseover="window.status='iHOP - Information Hyperlinked over Proteins'; return true;" onmouseout="window.status=''; return true;" style="text-decoration: underline; color:#0199CC;"><B>iHOP</B> - <I>Information Hyperlinked over Proteins</I></A>.</FONT><A href="http://www.ihop-net.org/UniPub/iHOP/index.html" onmouseover="window.status=''; return true;" onmouseout="window.status=''; return true;" style="text-decoration: none; color:#FFFFFF; ">.</A><A href="http://cbio.mskcc.org/~hoffmann/index.html" onmouseover="window.status=''; return true;" onmouseout="window.status=''; return true;" style="text-decoration: none; color:#FFFFFF; ">.</A><A href="javascript:if(!window.ihop) { window.location.href='http://www.ihop-net.org/UniPub/iHOP/index.html'; } else { ihop('http://www.ihop-net.org/UniPub/iHOP/index.html'); }" onmouseover="window.status='iHOP - Information Hyperlinked over Proteins'; return true;" onmouseout="window.status=''; return true;"><IMG src="http://www.ihop-net.org/UniPub/html/img/hop/for_ref/iHOP_logo_50pc.png" border="0" align="left"/></A><hr /><h3>STRING says (Homo sapiens):</h3><p>General transcription factor II-I (GTFII-I) (TFII-I) (Bruton tyrosine kinase-associated protein 135) (BTK-associated protein 135) (BAP-135) (SRF-Phox1-interacting protein) (SPIN) (Williams-Beuren syndrome chromosome region 6 protein); Interacts with the basal transcription machinery by coordinating the formation of a multiprotein complex at the C-FOS promoter, and linking specific signal responsive activator complexes. Promotes the formation of stable high-order complexes of SRF and PHOX1 and interacts cooperatively with PHOX1 to promote serum-inducible transcription of a reporter gene [...] </p><h2>Model's TFs' homologs in target species Mus musculus:</h2>14886<p><a href="http://www.ncbi.nlm.nih.gov/gene/14886" target="_blank">Gene 14886 at NCBI</a></p><h3>iHOP says:</h3>These data suggest that <A style="color: #0199CC; text-decoration: underline; font-weight: bold;" href="javascript:if(!window.ihop) { window.location.href='http://www.ihop-net.org/UniPub/iHOP/go?ID1=120662'; } else { ihop('http://www.ihop-net.org/UniPub/iHOP/go?ID1=120662'); } " onmouseover="window.status='iHOP - Information Hyperlinked over Proteins'; return true;" onmouseout="window.status=''; return true;">          Bright</A>     <SPAN style="color: #000000; text-decoration: none; font-weight: bold;">     functions</SPAN> as a three-component protein <SPAN style="color: #000000; text-decoration: none; font-weight: bold;">     complex</SPAN> in the immunoglobulin locus and tie together previous data indicating important roles for <A style="color: #0199CC; text-decoration: underline; font-weight: bold;" href="javascript:if(!window.ihop) { window.location.href='http://www.ihop-net.org/UniPub/iHOP/go?ID1=119746'; } else { ihop('http://www.ihop-net.org/UniPub/iHOP/go?ID1=119746'); } " onmouseover="window.status='iHOP - Information Hyperlinked over Proteins'; return true;" onmouseout="window.status=''; return true;">     Btk</A> and <A style="color: #0199CC; text-decoration: underline; font-weight: bold;" href="javascript:if(!window.ihop) { window.location.href='http://www.ihop-net.org/UniPub/iHOP/go?ID1=121470'; } else { ihop('http://www.ihop-net.org/UniPub/iHOP/go?ID1=121470'); } " onmouseover="window.status='iHOP - Information Hyperlinked over Proteins'; return true;" onmouseout="window.status=''; return true;">          TFII-I</A> in <SPAN style="color: #e0b50b; text-decoration: none; font-weight: bold;">     B lymphocytes</SPAN>.    Our studies provide a molecular link that connects the c-Src                          tyrosine kinase transduction pathway to ER stress-induced <SPAN style="color: #e0b50b; text-decoration: none; font-weight: bold;">     transcriptional activation</SPAN> of <A style="color: #0199CC; text-decoration: underline; font-weight: bold;" href="javascript:if(!window.ihop) { window.location.href='http://www.ihop-net.org/UniPub/iHOP/go?ID1=89208'; } else { ihop('http://www.ihop-net.org/UniPub/iHOP/go?ID1=89208'); } " onmouseover="window.status='iHOP - Information Hyperlinked over Proteins'; return true;" onmouseout="window.status=''; return true;">          Grp78</A>     <SPAN style="color: #000000; text-decoration: none; font-weight: bold;">     mediated</SPAN> by <A style="color: #0199CC; text-decoration: underline; font-weight: bold;" href="javascript:if(!window.ihop) { window.location.href='http://www.ihop-net.org/UniPub/iHOP/go?ID1=88890'; } else { ihop('http://www.ihop-net.org/UniPub/iHOP/go?ID1=88890'); } " onmouseover="window.status='iHOP - Information Hyperlinked over Proteins'; return true;" onmouseout="window.status=''; return true;">          TFII-I</A>.    In this work, we show that <A style="color: #0199CC; text-decoration: underline; font-weight: bold;" href="javascript:if(!window.ihop) { window.location.href='http://www.ihop-net.org/UniPub/iHOP/go?ID1=121470'; } else { ihop('http://www.ihop-net.org/UniPub/iHOP/go?ID1=121470'); } " onmouseover="window.status='iHOP - Information Hyperlinked over Proteins'; return true;" onmouseout="window.status=''; return true;">          TFII-I</A> directly <SPAN style="color: #000000; text-decoration: none; font-weight: bold;">     interacts</SPAN> with human <A style="color: #0199CC; text-decoration: underline; font-weight: bold;" href="javascript:if(!window.ihop) { window.location.href='http://www.ihop-net.org/UniPub/iHOP/go?ID1=120662'; } else { ihop('http://www.ihop-net.org/UniPub/iHOP/go?ID1=120662'); } " onmouseover="window.status='iHOP - Information Hyperlinked over Proteins'; return true;" onmouseout="window.status=''; return true;">          Bright</A> through amino acids in Bright's <SPAN style="color: #e0b50b; text-decoration: none; font-weight: bold;">     protein interaction domain</SPAN> and that specific                          tyrosine residues of <A style="color: #0199CC; text-decoration: underline; font-weight: bold;" href="javascript:if(!window.ihop) { window.location.href='http://www.ihop-net.org/UniPub/iHOP/go?ID1=121470'; } else { ihop('http://www.ihop-net.org/UniPub/iHOP/go?ID1=121470'); } " onmouseover="window.status='iHOP - Information Hyperlinked over Proteins'; return true;" onmouseout="window.status=''; return true;">          TFII-I</A> are essential for <A style="color: #0199CC; text-decoration: underline; font-weight: bold;" href="javascript:if(!window.ihop) { window.location.href='http://www.ihop-net.org/UniPub/iHOP/go?ID1=120662'; } else { ihop('http://www.ihop-net.org/UniPub/iHOP/go?ID1=120662'); } " onmouseover="window.status='iHOP - Information Hyperlinked over Proteins'; return true;" onmouseout="window.status=''; return true;">          Bright</A>-induced activity of an immunoglobulin <SPAN style="color: #e0b50b; text-decoration: none; font-weight: bold;">     reporter gene</SPAN>.    <FONT size="-2"> <I>Content provided by </I><A href="javascript:if(!window.ihop) { window.location.href='http://www.ihop-net.org/UniPub/iHOP/index.html'; } else { ihop('http://www.ihop-net.org/UniPub/iHOP/index.html'); }" onmouseover="window.status='iHOP - Information Hyperlinked over Proteins'; return true;" onmouseout="window.status=''; return true;" style="text-decoration: underline; color:#0199CC;"><B>iHOP</B> - <I>Information Hyperlinked over Proteins</I></A>.</FONT><A href="http://www.ihop-net.org/UniPub/iHOP/index.html" onmouseover="window.status=''; return true;" onmouseout="window.status=''; return true;" style="text-decoration: none; color:#FFFFFF; ">.</A><A href="http://cbio.mskcc.org/~hoffmann/index.html" onmouseover="window.status=''; return true;" onmouseout="window.status=''; return true;" style="text-decoration: none; color:#FFFFFF; ">.</A><A href="javascript:if(!window.ihop) { window.location.href='http://www.ihop-net.org/UniPub/iHOP/index.html'; } else { ihop('http://www.ihop-net.org/UniPub/iHOP/index.html'); }" onmouseover="window.status='iHOP - Information Hyperlinked over Proteins'; return true;" onmouseout="window.status=''; return true;"><IMG src="http://www.ihop-net.org/UniPub/html/img/hop/for_ref/iHOP_logo_50pc.png" border="0" align="left"/></A><hr /><h3>STRING says:</h3><p>general transcription factor II I; Interacts with the basal transcription machinery by coordinating the formation of a multiprotein complex at the C-FOS promoter, and linking specific signal responsive activator complexes. Promotes the formation of stable high-order complexes of SRF and PHOX1 and interacts cooperatively with PHOX1 to promote serum-inducible transcription of a reporter gene deriven by the C- FOS serum response element (SRE). Acts as a coregulator for USF1 by binding independently two promoter elements, a pyrimidine-rich initiator (Inr) and an upstream E-box (By similari [...] </p>
chr3	34545344	34545354	[@WT1-468:8bp]	918	-	WT1	<SCRIPT Language="JavaScript">  function ihop(url) {  location.href=url;  }  </SCRIPT><table><tr><td>Model made for</td><td>Homo sapiens, Rattus norvegicus, Mus musculus</td></tr></table> <h2>About the matching model:</h2><p><a href="http://www.ncbi.nlm.nih.gov/gene/7490" target="_blank">Gene 7490 at NCBI</a></p><h3>iHOP says (Homo sapiens):</h3>Frequency and heritability of <A style="color: #0199CC; text-decoration: underline; font-weight: bold;" href="javascript:if(!window.ihop) { window.location.href='http://www.ihop-net.org/UniPub/iHOP/go?ID1=93117'; } else { ihop('http://www.ihop-net.org/UniPub/iHOP/go?ID1=93117'); } " onmouseover="window.status='iHOP - Information Hyperlinked over Proteins'; return true;" onmouseout="window.status=''; return true;">     WT1</A> mutations in nonsyndromic <SPAN style="color: #e0b50b; text-decoration: none; font-weight: bold;">     Wilms' tumor</SPAN> patients: a UK Children's Cancer Study Group Study.    The disease is caused by mutations that affect the <SPAN style="color: #e0b50b; text-decoration: none; font-weight: bold;">     zinc finger</SPAN> structure of the <SPAN style="color: #e0b50b; text-decoration: none; font-weight: bold;">     Wilms' tumor</SPAN> protein (<A style="color: #0199CC; text-decoration: underline; font-weight: bold;" href="javascript:if(!window.ihop) { window.location.href='http://www.ihop-net.org/UniPub/iHOP/go?ID1=93117'; } else { ihop('http://www.ihop-net.org/UniPub/iHOP/go?ID1=93117'); } " onmouseover="window.status='iHOP - Information Hyperlinked over Proteins'; return true;" onmouseout="window.status=''; return true;">     WT1</A>), but the mechanisms whereby these mutations result in glomerulosclerosis remain largely obscure.    A stable <SPAN style="color: #e0b50b; text-decoration: none; font-weight: bold;">     cell line</SPAN> was established from MCF10AT3B cells that ectopically expressed the <SPAN style="color: #e0b50b; text-decoration: none; font-weight: bold;">     Wilms' tumor</SPAN> suppressor, <A style="color: #0199CC; text-decoration: underline; font-weight: bold;" href="javascript:if(!window.ihop) { window.location.href='http://www.ihop-net.org/UniPub/iHOP/go?ID1=93117'; } else { ihop('http://www.ihop-net.org/UniPub/iHOP/go?ID1=93117'); } " onmouseover="window.status='iHOP - Information Hyperlinked over Proteins'; return true;" onmouseout="window.status=''; return true;">     WT1</A>.    <FONT size="-2"> <I>Content provided by </I><A href="javascript:if(!window.ihop) { window.location.href='http://www.ihop-net.org/UniPub/iHOP/index.html'; } else { ihop('http://www.ihop-net.org/UniPub/iHOP/index.html'); }" onmouseover="window.status='iHOP - Information Hyperlinked over Proteins'; return true;" onmouseout="window.status=''; return true;" style="text-decoration: underline; color:#0199CC;"><B>iHOP</B> - <I>Information Hyperlinked over Proteins</I></A>.</FONT><A href="http://www.ihop-net.org/UniPub/iHOP/index.html" onmouseover="window.status=''; return true;" onmouseout="window.status=''; return true;" style="text-decoration: none; color:#FFFFFF; ">.</A><A href="http://cbio.mskcc.org/~hoffmann/index.html" onmouseover="window.status=''; return true;" onmouseout="window.status=''; return true;" style="text-decoration: none; color:#FFFFFF; ">.</A>Entry for target species Mus musculus: Gene 22431<p><a href="http://www.ncbi.nlm.nih.gov/gene/22431" target="_blank">Gene 22431 at NCBI</a></p><h3>iHOP says (Mus musculus):</h3>Our results show that <A style="color: #0199CC; text-decoration: underline; font-weight: bold;" href="javascript:if(!window.ihop) { window.location.href='http://www.ihop-net.org/UniPub/iHOP/go?ID1=123097'; } else { ihop('http://www.ihop-net.org/UniPub/iHOP/go?ID1=123097'); } " onmouseover="window.status='iHOP - Information Hyperlinked over Proteins'; return true;" onmouseout="window.status=''; return true;">     nestin</A> is <SPAN style="color: #000000; text-decoration: none; font-weight: bold;">     expressed</SPAN> at different stages of kidney and cardiac development and suggest that its expression in these organs might be <SPAN style="color: #000000; text-decoration: none; font-weight: bold;">     regulated</SPAN> by the <SPAN style="color: #e0b50b; text-decoration: none; font-weight: bold;">     Wilms' tumor</SPAN> suppressor <A style="color: #0199CC; text-decoration: underline; font-weight: bold;" href="javascript:if(!window.ihop) { window.location.href='http://www.ihop-net.org/UniPub/iHOP/go?ID1=125969'; } else { ihop('http://www.ihop-net.org/UniPub/iHOP/go?ID1=125969'); } " onmouseover="window.status='iHOP - Information Hyperlinked over Proteins'; return true;" onmouseout="window.status=''; return true;">     Wt1</A>.    The <SPAN style="color: #e0b50b; text-decoration: none; font-weight: bold;">     Wilms' tumor</SPAN> suppressor <A style="color: #0199CC; text-decoration: underline; font-weight: bold;" href="javascript:if(!window.ihop) { window.location.href='http://www.ihop-net.org/UniPub/iHOP/go?ID1=93117'; } else { ihop('http://www.ihop-net.org/UniPub/iHOP/go?ID1=93117'); } " onmouseover="window.status='iHOP - Information Hyperlinked over Proteins'; return true;" onmouseout="window.status=''; return true;">          Wt1</A>     <SPAN style="color: #000000; text-decoration: none; font-weight: bold;">     activates</SPAN> transcription of the <A style="color: #0199CC; text-decoration: underline; font-weight: bold;" href="javascript:if(!window.ihop) { window.location.href='http://www.ihop-net.org/UniPub/iHOP/go?ID1=88018'; } else { ihop('http://www.ihop-net.org/UniPub/iHOP/go?ID1=88018'); } " onmouseover="window.status='iHOP - Information Hyperlinked over Proteins'; return true;" onmouseout="window.status=''; return true;">          erythropoietin receptor</A> in <SPAN style="color: #e0b50b; text-decoration: none; font-weight: bold;">     hematopoietic progenitor cells</SPAN>.        <SPAN style="color: #e0b50b; text-decoration: none; font-weight: bold;">     Intermediate filament</SPAN> protein <A style="color: #0199CC; text-decoration: underline; font-weight: bold;" href="javascript:if(!window.ihop) { window.location.href='http://www.ihop-net.org/UniPub/iHOP/go?ID1=123097'; } else { ihop('http://www.ihop-net.org/UniPub/iHOP/go?ID1=123097'); } " onmouseover="window.status='iHOP - Information Hyperlinked over Proteins'; return true;" onmouseout="window.status=''; return true;">     nestin</A> is <SPAN style="color: #000000; text-decoration: none; font-weight: bold;">     expressed</SPAN> in developing kidney and heart and might be <SPAN style="color: #000000; text-decoration: none; font-weight: bold;">     regulated</SPAN> by the <SPAN style="color: #e0b50b; text-decoration: none; font-weight: bold;">     Wilms' tumor</SPAN> suppressor <A style="color: #0199CC; text-decoration: underline; font-weight: bold;" href="javascript:if(!window.ihop) { window.location.href='http://www.ihop-net.org/UniPub/iHOP/go?ID1=125969'; } else { ihop('http://www.ihop-net.org/UniPub/iHOP/go?ID1=125969'); } " onmouseover="window.status='iHOP - Information Hyperlinked over Proteins'; return true;" onmouseout="window.status=''; return true;">     Wt1</A>.    <FONT size="-2"> <I>Content provided by </I><A href="javascript:if(!window.ihop) { window.location.href='http://www.ihop-net.org/UniPub/iHOP/index.html'; } else { ihop('http://www.ihop-net.org/UniPub/iHOP/index.html'); }" onmouseover="window.status='iHOP - Information Hyperlinked over Proteins'; return true;" onmouseout="window.status=''; return true;" style="text-decoration: underline; color:#0199CC;"><B>iHOP</B> - <I>Information Hyperlinked over Proteins</I></A>.</FONT><A href="http://www.ihop-net.org/UniPub/iHOP/index.html" onmouseover="window.status=''; return true;" onmouseout="window.status=''; return true;" style="text-decoration: none; color:#FFFFFF; ">.</A><A href="http://cbio.mskcc.org/~hoffmann/index.html" onmouseover="window.status=''; return true;" onmouseout="window.status=''; return true;" style="text-decoration: none; color:#FFFFFF; ">.</A><p><a href="http://www.ncbi.nlm.nih.gov/gene/24883" target="_blank">Gene 24883 at NCBI</a></p><h3>iHOP says (Rattus norvegicus):</h3>We investigated whether two <A style="color: #0199CC; text-decoration: underline; font-weight: bold;" href="javascript:if(!window.ihop) { window.location.href='http://www.ihop-net.org/UniPub/iHOP/go?ID1=93117'; } else { ihop('http://www.ihop-net.org/UniPub/iHOP/go?ID1=93117'); } " onmouseover="window.status='iHOP - Information Hyperlinked over Proteins'; return true;" onmouseout="window.status=''; return true;">          WT1</A> splice variants lacking or including a three-amino-acid (KTS) insertion between the third and fourth <SPAN style="color: #e0b50b; text-decoration: none; font-weight: bold;">     zinc finger</SPAN> in the DNA-<SPAN style="color: #000000; text-decoration: none; font-weight: bold;">     binding</SPAN> domain could <SPAN style="color: #000000; text-decoration: none; font-weight: bold;">     repress</SPAN> the <A style="color: #0199CC; text-decoration: underline; font-weight: bold;" href="javascript:if(!window.ihop) { window.location.href='http://www.ihop-net.org/UniPub/iHOP/go?ID1=89524'; } else { ihop('http://www.ihop-net.org/UniPub/iHOP/go?ID1=89524'); } " onmouseover="window.status='iHOP - Information Hyperlinked over Proteins'; return true;" onmouseout="window.status=''; return true;">     IR</A> promoter <SPAN style="color: #e0b50b; text-decoration: none; font-weight: bold;">     in vitro</SPAN>.    Finally, ectopic expression of <A style="color: #0199CC; text-decoration: underline; font-weight: bold;" href="javascript:if(!window.ihop) { window.location.href='http://www.ihop-net.org/UniPub/iHOP/go?ID1=93117'; } else { ihop('http://www.ihop-net.org/UniPub/iHOP/go?ID1=93117'); } " onmouseover="window.status='iHOP - Information Hyperlinked over Proteins'; return true;" onmouseout="window.status=''; return true;">          WT1</A> attenuated <SPAN style="color: #e0b50b; text-decoration: none; font-weight: bold;">     apoptosis</SPAN>, and coexpression of <A style="color: #0199CC; text-decoration: underline; font-weight: bold;" href="javascript:if(!window.ihop) { window.location.href='http://www.ihop-net.org/UniPub/iHOP/go?ID1=90828'; } else { ihop('http://www.ihop-net.org/UniPub/iHOP/go?ID1=90828'); } " onmouseover="window.status='iHOP - Information Hyperlinked over Proteins'; return true;" onmouseout="window.status=''; return true;">          Par-4</A> but not a                          leucine zipperless mutant of <A style="color: #0199CC; text-decoration: underline; font-weight: bold;" href="javascript:if(!window.ihop) { window.location.href='http://www.ihop-net.org/UniPub/iHOP/go?ID1=323173'; } else { ihop('http://www.ihop-net.org/UniPub/iHOP/go?ID1=323173'); } " onmouseover="window.status='iHOP - Information Hyperlinked over Proteins'; return true;" onmouseout="window.status=''; return true;">          Par-4</A> rescued the cells from the antiapoptotic <SPAN style="color: #000000; text-decoration: none; font-weight: bold;">     effect</SPAN> of <A style="color: #0199CC; text-decoration: underline; font-weight: bold;" href="javascript:if(!window.ihop) { window.location.href='http://www.ihop-net.org/UniPub/iHOP/go?ID1=93117'; } else { ihop('http://www.ihop-net.org/UniPub/iHOP/go?ID1=93117'); } " onmouseover="window.status='iHOP - Information Hyperlinked over Proteins'; return true;" onmouseout="window.status=''; return true;">          WT1</A>.    Deletional mapping indicated that distinct regions of the <A style="color: #0199CC; text-decoration: underline; font-weight: bold;" href="javascript:if(!window.ihop) { window.location.href='http://www.ihop-net.org/UniPub/iHOP/go?ID1=89524'; } else { ihop('http://www.ihop-net.org/UniPub/iHOP/go?ID1=89524'); } " onmouseover="window.status='iHOP - Information Hyperlinked over Proteins'; return true;" onmouseout="window.status=''; return true;">     IR</A> promoter <SPAN style="color: #000000; text-decoration: none; font-weight: bold;">     mediated</SPAN> the <SPAN style="color: #000000; text-decoration: none; font-weight: bold;">     effects</SPAN> of the two isoforms and DNaseI footprint analysis identified potential <A style="color: #0199CC; text-decoration: underline; font-weight: bold;" href="javascript:if(!window.ihop) { window.location.href='http://www.ihop-net.org/UniPub/iHOP/go?ID1=93117'; } else { ihop('http://www.ihop-net.org/UniPub/iHOP/go?ID1=93117'); } " onmouseover="window.status='iHOP - Information Hyperlinked over Proteins'; return true;" onmouseout="window.status=''; return true;">          WT1</A>     <SPAN style="color: #e0b50b; text-decoration: none; font-weight: bold;">     binding sites</SPAN> within these regions.    <FONT size="-2"> <I>Content provided by </I><A href="javascript:if(!window.ihop) { window.location.href='http://www.ihop-net.org/UniPub/iHOP/index.html'; } else { ihop('http://www.ihop-net.org/UniPub/iHOP/index.html'); }" onmouseover="window.status='iHOP - Information Hyperlinked over Proteins'; return true;" onmouseout="window.status=''; return true;" style="text-decoration: underline; color:#0199CC;"><B>iHOP</B> - <I>Information Hyperlinked over Proteins</I></A>.</FONT><A href="http://www.ihop-net.org/UniPub/iHOP/index.html" onmouseover="window.status=''; return true;" onmouseout="window.status=''; return true;" style="text-decoration: none; color:#FFFFFF; ">.</A><A href="http://cbio.mskcc.org/~hoffmann/index.html" onmouseover="window.status=''; return true;" onmouseout="window.status=''; return true;" style="text-decoration: none; color:#FFFFFF; ">.</A><A href="javascript:if(!window.ihop) { window.location.href='http://www.ihop-net.org/UniPub/iHOP/index.html'; } else { ihop('http://www.ihop-net.org/UniPub/iHOP/index.html'); }" onmouseover="window.status='iHOP - Information Hyperlinked over Proteins'; return true;" onmouseout="window.status=''; return true;"><IMG src="http://www.ihop-net.org/UniPub/html/img/hop/for_ref/iHOP_logo_50pc.png" border="0" align="left"/></A><hr /><h3>STRING says (Homo sapiens):</h3><p>Wilms' tumor protein (WT33); Potential role in transcriptional regulation. Recognizes and binds to the DNA sequence 5'-CGCCCCCGC-3'</p>Entry for target species Mus musculus: Gene 22431<h3>STRING says (Mus musculus):</h3><p>Wilms tumor homolog; Potential role in transcriptional regulation. Recognizes and binds to the DNA sequence 5'-CGCCCCCGC-3'</p><h3>STRING says (Rattus norvegicus):</h3><p>Wilms' tumor protein homolog; Potential role in transcriptional regulation. Recognizes and binds to the DNA sequence 5'-CGCCCCCGC-3'</p>
chr3	34545163	34545172	[@E2F+232:*bp]	844	+	E2F1	<SCRIPT Language="JavaScript">  function ihop(url) {  location.href=url;  }  </SCRIPT><table><tr><td>Model made for</td><td>Mus musculus</td></tr></table> <h2>About the matching model:</h2>Entry for target species Mus musculus: Gene 13555<p><a href="http://www.ncbi.nlm.nih.gov/gene/13555" target="_blank">Gene 13555 at NCBI</a></p><h3>iHOP says (Mus musculus):</h3>Members of the <A style="color: #0199CC; text-decoration: underline; font-weight: bold;" href="javascript:if(!window.ihop) { window.location.href='http://www.ihop-net.org/UniPub/iHOP/go?ID1=120701'; } else { ihop('http://www.ihop-net.org/UniPub/iHOP/go?ID1=120701'); } " onmouseover="window.status='iHOP - Information Hyperlinked over Proteins'; return true;" onmouseout="window.status=''; return true;">          E2F transcription factor</A> family (E2F-1-E2F-5) are believed to be critical positive regulators of <SPAN style="color: #e0b50b; text-decoration: none; font-weight: bold;">     cell cycle</SPAN> progression in <SPAN style="color: #e0b50b; text-decoration: none; font-weight: bold;">     eukaryotes</SPAN> although the in vivo functions of the individual E2Fs have not been elucidated.    By targeting the entire subclass of <A style="color: #0199CC; text-decoration: underline; font-weight: bold;" href="javascript:if(!window.ihop) { window.location.href='http://www.ihop-net.org/UniPub/iHOP/go?ID1=120701'; } else { ihop('http://www.ihop-net.org/UniPub/iHOP/go?ID1=120701'); } " onmouseover="window.status='iHOP - Information Hyperlinked over Proteins'; return true;" onmouseout="window.status=''; return true;">     E2F</A> transcriptional activators we provide direct genetic evidence for their essential role in <SPAN style="color: #e0b50b; text-decoration: none; font-weight: bold;">     cell cycle</SPAN> progression, proliferation and development.    These observations indicate that <A style="color: #0199CC; text-decoration: underline; font-weight: bold;" href="javascript:if(!window.ihop) { window.location.href='http://www.ihop-net.org/UniPub/iHOP/go?ID1=120701'; } else { ihop('http://www.ihop-net.org/UniPub/iHOP/go?ID1=120701'); } " onmouseover="window.status='iHOP - Information Hyperlinked over Proteins'; return true;" onmouseout="window.status=''; return true;">     E2F</A> transcription factors are regulated by a succession of partner proteins with which they associate during defined stages of the <SPAN style="color: #e0b50b; text-decoration: none; font-weight: bold;">     cell cycle</SPAN>.    <FONT size="-2"> <I>Content provided by </I><A href="javascript:if(!window.ihop) { window.location.href='http://www.ihop-net.org/UniPub/iHOP/index.html'; } else { ihop('http://www.ihop-net.org/UniPub/iHOP/index.html'); }" onmouseover="window.status='iHOP - Information Hyperlinked over Proteins'; return true;" onmouseout="window.status=''; return true;" style="text-decoration: underline; color:#0199CC;"><B>iHOP</B> - <I>Information Hyperlinked over Proteins</I></A>.</FONT><A href="http://www.ihop-net.org/UniPub/iHOP/index.html" onmouseover="window.status=''; return true;" onmouseout="window.status=''; return true;" style="text-decoration: none; color:#FFFFFF; ">.</A><A href="http://cbio.mskcc.org/~hoffmann/index.html" onmouseover="window.status=''; return true;" onmouseout="window.status=''; return true;" style="text-decoration: none; color:#FFFFFF; ">.</A><A href="javascript:if(!window.ihop) { window.location.href='http://www.ihop-net.org/UniPub/iHOP/index.html'; } else { ihop('http://www.ihop-net.org/UniPub/iHOP/index.html'); }" onmouseover="window.status='iHOP - Information Hyperlinked over Proteins'; return true;" onmouseout="window.status=''; return true;"><IMG src="http://www.ihop-net.org/UniPub/html/img/hop/for_ref/iHOP_logo_50pc.png" border="0" align="left"/></A><hr />Entry for target species Mus musculus: Gene 13555<h3>STRING says (Mus musculus):</h3><p>E2F transcription factor 1; Transcription activator that binds DNA cooperatively with dp proteins through the E2 recognition site, 5'-TTTC[CG]CGC- 3' found in the promoter region of a number of genes whose products are involved in cell cycle regulation or in DNA replication. The DRTF1/E2F complex functions in the control of cell-cycle progression from G1 to S phase. E2F-1 binds preferentially RB1 protein, in a cell-cycle dependent manner. It can mediate both cell proliferation and p53-dependent apoptosis</p>
chr3	34545069	34545076	[@Church+92:5bp]	975	+	Churchill	<SCRIPT Language="JavaScript">  function ihop(url) {  location.href=url;  }  </SCRIPT><table><tr><td>Model made for</td><td>Gallus gallus</td></tr></table> <h2>About the matching model:</h2><p><a href="http://www.ncbi.nlm.nih.gov/gene/395448" target="_blank">Gene 395448 at NCBI</a></p><h3>iHOP says (-):</h3>    <A style="color: #0199CC; text-decoration: underline; font-weight: bold;" href="javascript:if(!window.ihop) { window.location.href='http://www.ihop-net.org/UniPub/iHOP/go?ID1=245606'; } else { ihop('http://www.ihop-net.org/UniPub/iHOP/go?ID1=245606'); } " onmouseover="window.status='iHOP - Information Hyperlinked over Proteins'; return true;" onmouseout="window.status=''; return true;">     Churchill</A>     <SPAN style="color: #000000; text-decoration: none; font-weight: bold;">     regulates</SPAN>     <SPAN style="color: #e0b50b; text-decoration: none; font-weight: bold;">     cell movement</SPAN> and <SPAN style="color: #e0b50b; text-decoration: none; font-weight: bold;">     mesoderm</SPAN> specification by <SPAN style="color: #000000; text-decoration: none; font-weight: bold;">     repressing</SPAN>     <A style="color: #0199CC; text-decoration: underline; font-weight: bold;" href="javascript:if(!window.ihop) { window.location.href='http://www.ihop-net.org/UniPub/iHOP/go?ID1=245365'; } else { ihop('http://www.ihop-net.org/UniPub/iHOP/go?ID1=245365'); } " onmouseover="window.status='iHOP - Information Hyperlinked over Proteins'; return true;" onmouseout="window.status=''; return true;">     Nodal</A> signaling.    These findings reveal a dynamic role for <A style="color: #0199CC; text-decoration: underline; font-weight: bold;" href="javascript:if(!window.ihop) { window.location.href='http://www.ihop-net.org/UniPub/iHOP/go?ID1=245606'; } else { ihop('http://www.ihop-net.org/UniPub/iHOP/go?ID1=245606'); } " onmouseover="window.status='iHOP - Information Hyperlinked over Proteins'; return true;" onmouseout="window.status=''; return true;">     chch</A> in regulating <SPAN style="color: #e0b50b; text-decoration: none; font-weight: bold;">     cell movement</SPAN> and fate during early development.    The <SPAN style="color: #e0b50b; text-decoration: none; font-weight: bold;">     zinc-finger</SPAN> transcription factor, <A style="color: #0199CC; text-decoration: underline; font-weight: bold;" href="javascript:if(!window.ihop) { window.location.href='http://www.ihop-net.org/UniPub/iHOP/go?ID1=245606'; } else { ihop('http://www.ihop-net.org/UniPub/iHOP/go?ID1=245606'); } " onmouseover="window.status='iHOP - Information Hyperlinked over Proteins'; return true;" onmouseout="window.status=''; return true;">     Churchill</A> (ChCh) has been proposed to regulate cell fate by regulating <SPAN style="color: #e0b50b; text-decoration: none; font-weight: bold;">     cell movements</SPAN> during gastrulation in the chick.    <FONT size="-2"> <I>Content provided by </I><A href="javascript:if(!window.ihop) { window.location.href='http://www.ihop-net.org/UniPub/iHOP/index.html'; } else { ihop('http://www.ihop-net.org/UniPub/iHOP/index.html'); }" onmouseover="window.status='iHOP - Information Hyperlinked over Proteins'; return true;" onmouseout="window.status=''; return true;" style="text-decoration: underline; color:#0199CC;"><B>iHOP</B> - <I>Information Hyperlinked over Proteins</I></A>.</FONT><A href="http://www.ihop-net.org/UniPub/iHOP/index.html" onmouseover="window.status=''; return true;" onmouseout="window.status=''; return true;" style="text-decoration: none; color:#FFFFFF; ">.</A><A href="http://cbio.mskcc.org/~hoffmann/index.html" onmouseover="window.status=''; return true;" onmouseout="window.status=''; return true;" style="text-decoration: none; color:#FFFFFF; ">.</A><A href="javascript:if(!window.ihop) { window.location.href='http://www.ihop-net.org/UniPub/iHOP/index.html'; } else { ihop('http://www.ihop-net.org/UniPub/iHOP/index.html'); }" onmouseover="window.status='iHOP - Information Hyperlinked over Proteins'; return true;" onmouseout="window.status=''; return true;"><IMG src="http://www.ihop-net.org/UniPub/html/img/hop/for_ref/iHOP_logo_50pc.png" border="0" align="left"/></A><hr /><h2>Model's TFs' homologs in target species Mus musculus:</h2><A href="javascript:if(!window.ihop) { window.location.href='http://www.ihop-net.org/UniPub/iHOP/index.html'; } else { ihop('http://www.ihop-net.org/UniPub/iHOP/index.html'); }" onmouseover="window.status='iHOP - Information Hyperlinked over Proteins'; return true;" onmouseout="window.status=''; return true;"><IMG src="http://www.ihop-net.org/UniPub/html/img/hop/for_ref/iHOP_logo_50pc.png" border="0" align="left"/></A><hr />
chr3	34545067	34545076	[@MZF1+92:7bp]	835	+	MZF1	<table><tr><td>Model made for</td><td>Homo sapiens</td></tr></table> <h2>About the matching model:</h2><hr /><h2>Model's TFs' homologs in target species Mus musculus:</h2><hr />
chr3	34545069	34545076	[@MZF114+93:5bp]	970	+	MZF114	<table><tr><td>Model made for</td><td>Homo sapiens</td></tr></table> <h2>About the matching model:</h2><hr /><h2>Model's TFs' homologs in target species Mus musculus:</h2><hr />
chr3	34545064	34545073	[@E2F:89:*bp]	841	+	E2F	<SCRIPT Language="JavaScript">  function ihop(url) {  location.href=url;  }  </SCRIPT><table><tr><td>Model made for</td><td>Homo sapiens</td></tr></table> <h2>About the matching model:</h2><p><a href="http://www.ncbi.nlm.nih.gov/gene/1869" target="_blank">Gene 1869 at NCBI</a></p><h3>iHOP says (Homo sapiens):</h3>Autoregulatory control of <A style="color: #0199CC; text-decoration: underline; font-weight: bold;" href="javascript:if(!window.ihop) { window.location.href='http://www.ihop-net.org/UniPub/iHOP/go?ID1=87848'; } else { ihop('http://www.ihop-net.org/UniPub/iHOP/go?ID1=87848'); } " onmouseover="window.status='iHOP - Information Hyperlinked over Proteins'; return true;" onmouseout="window.status=''; return true;">     E2F1</A> expression in response to positive and negative regulators of <SPAN style="color: #e0b50b; text-decoration: none; font-weight: bold;">     cell cycle</SPAN> progression.    These results suggest a new mechanism for controlling the <SPAN style="color: #e0b50b; text-decoration: none; font-weight: bold;">     cell-cycle</SPAN> regulatory activity of <A style="color: #0199CC; text-decoration: underline; font-weight: bold;" href="javascript:if(!window.ihop) { window.location.href='http://www.ihop-net.org/UniPub/iHOP/go?ID1=87848'; } else { ihop('http://www.ihop-net.org/UniPub/iHOP/go?ID1=87848'); } " onmouseover="window.status='iHOP - Information Hyperlinked over Proteins'; return true;" onmouseout="window.status=''; return true;">     E2F1</A>.    Differential <SPAN style="color: #e0b50b; text-decoration: none; font-weight: bold;">     cell cycle</SPAN> effects induced by <A style="color: #0199CC; text-decoration: underline; font-weight: bold;" href="javascript:if(!window.ihop) { window.location.href='http://www.ihop-net.org/UniPub/iHOP/go?ID1=87848'; } else { ihop('http://www.ihop-net.org/UniPub/iHOP/go?ID1=87848'); } " onmouseover="window.status='iHOP - Information Hyperlinked over Proteins'; return true;" onmouseout="window.status=''; return true;">     E2F1</A> mutants.    <FONT size="-2"> <I>Content provided by </I><A href="javascript:if(!window.ihop) { window.location.href='http://www.ihop-net.org/UniPub/iHOP/index.html'; } else { ihop('http://www.ihop-net.org/UniPub/iHOP/index.html'); }" onmouseover="window.status='iHOP - Information Hyperlinked over Proteins'; return true;" onmouseout="window.status=''; return true;" style="text-decoration: underline; color:#0199CC;"><B>iHOP</B> - <I>Information Hyperlinked over Proteins</I></A>.</FONT><A href="http://www.ihop-net.org/UniPub/iHOP/index.html" onmouseover="window.status=''; return true;" onmouseout="window.status=''; return true;" style="text-decoration: none; color:#FFFFFF; ">.</A><A href="http://cbio.mskcc.org/~hoffmann/index.html" onmouseover="window.status=''; return true;" onmouseout="window.status=''; return true;" style="text-decoration: none; color:#FFFFFF; ">.</A><A href="javascript:if(!window.ihop) { window.location.href='http://www.ihop-net.org/UniPub/iHOP/index.html'; } else { ihop('http://www.ihop-net.org/UniPub/iHOP/index.html'); }" onmouseover="window.status='iHOP - Information Hyperlinked over Proteins'; return true;" onmouseout="window.status=''; return true;"><IMG src="http://www.ihop-net.org/UniPub/html/img/hop/for_ref/iHOP_logo_50pc.png" border="0" align="left"/></A><hr /><h3>STRING says (Homo sapiens):</h3><p>Transcription factor E2F1 (E2F-1) (Retinoblastoma-binding protein 3) (RBBP-3) (PRB-binding protein E2F-1) (PBR3) (Retinoblastoma-associated protein 1) (RBAP-1); Transcription activator that binds DNA cooperatively with dp proteins through the E2 recognition site, 5'-TTTC[CG]CGC- 3' found in the promoter region of a number of genes whose products are involved in cell cycle regulation or in DNA replication. The DRTF1/E2F complex functions in the control of cell-cycle progression from G1 to S phase. E2F-1 binds preferentially RB1 protein, in a cell-cycle dependent manner. It can mediate b [...] </p><h2>Model's TFs' homologs in target species Mus musculus:</h2>13555<p><a href="http://www.ncbi.nlm.nih.gov/gene/13555" target="_blank">Gene 13555 at NCBI</a></p><h3>iHOP says:</h3>Members of the <A style="color: #0199CC; text-decoration: underline; font-weight: bold;" href="javascript:if(!window.ihop) { window.location.href='http://www.ihop-net.org/UniPub/iHOP/go?ID1=120701'; } else { ihop('http://www.ihop-net.org/UniPub/iHOP/go?ID1=120701'); } " onmouseover="window.status='iHOP - Information Hyperlinked over Proteins'; return true;" onmouseout="window.status=''; return true;">          E2F transcription factor</A> family (E2F-1-E2F-5) are believed to be critical positive regulators of <SPAN style="color: #e0b50b; text-decoration: none; font-weight: bold;">     cell cycle</SPAN> progression in <SPAN style="color: #e0b50b; text-decoration: none; font-weight: bold;">     eukaryotes</SPAN> although the in vivo functions of the individual E2Fs have not been elucidated.    By targeting the entire subclass of <A style="color: #0199CC; text-decoration: underline; font-weight: bold;" href="javascript:if(!window.ihop) { window.location.href='http://www.ihop-net.org/UniPub/iHOP/go?ID1=120701'; } else { ihop('http://www.ihop-net.org/UniPub/iHOP/go?ID1=120701'); } " onmouseover="window.status='iHOP - Information Hyperlinked over Proteins'; return true;" onmouseout="window.status=''; return true;">     E2F</A> transcriptional activators we provide direct genetic evidence for their essential role in <SPAN style="color: #e0b50b; text-decoration: none; font-weight: bold;">     cell cycle</SPAN> progression, proliferation and development.    These observations indicate that <A style="color: #0199CC; text-decoration: underline; font-weight: bold;" href="javascript:if(!window.ihop) { window.location.href='http://www.ihop-net.org/UniPub/iHOP/go?ID1=120701'; } else { ihop('http://www.ihop-net.org/UniPub/iHOP/go?ID1=120701'); } " onmouseover="window.status='iHOP - Information Hyperlinked over Proteins'; return true;" onmouseout="window.status=''; return true;">     E2F</A> transcription factors are regulated by a succession of partner proteins with which they associate during defined stages of the <SPAN style="color: #e0b50b; text-decoration: none; font-weight: bold;">     cell cycle</SPAN>.    <FONT size="-2"> <I>Content provided by </I><A href="javascript:if(!window.ihop) { window.location.href='http://www.ihop-net.org/UniPub/iHOP/index.html'; } else { ihop('http://www.ihop-net.org/UniPub/iHOP/index.html'); }" onmouseover="window.status='iHOP - Information Hyperlinked over Proteins'; return true;" onmouseout="window.status=''; return true;" style="text-decoration: underline; color:#0199CC;"><B>iHOP</B> - <I>Information Hyperlinked over Proteins</I></A>.</FONT><A href="http://www.ihop-net.org/UniPub/iHOP/index.html" onmouseover="window.status=''; return true;" onmouseout="window.status=''; return true;" style="text-decoration: none; color:#FFFFFF; ">.</A><A href="http://cbio.mskcc.org/~hoffmann/index.html" onmouseover="window.status=''; return true;" onmouseout="window.status=''; return true;" style="text-decoration: none; color:#FFFFFF; ">.</A><A href="javascript:if(!window.ihop) { window.location.href='http://www.ihop-net.org/UniPub/iHOP/index.html'; } else { ihop('http://www.ihop-net.org/UniPub/iHOP/index.html'); }" onmouseover="window.status='iHOP - Information Hyperlinked over Proteins'; return true;" onmouseout="window.status=''; return true;"><IMG src="http://www.ihop-net.org/UniPub/html/img/hop/for_ref/iHOP_logo_50pc.png" border="0" align="left"/></A><hr /><h3>STRING says:</h3><p>E2F transcription factor 1; Transcription activator that binds DNA cooperatively with dp proteins through the E2 recognition site, 5'-TTTC[CG]CGC- 3' found in the promoter region of a number of genes whose products are involved in cell cycle regulation or in DNA replication. The DRTF1/E2F complex functions in the control of cell-cycle progression from G1 to S phase. E2F-1 binds preferentially RB1 protein, in a cell-cycle dependent manner. It can mediate both cell proliferation and p53-dependent apoptosis</p>
