# Supplementary material for: Visualization and Exploration of Conserved Regulatory Modules Using ReXSpecies 2
Source: BMC Evol Biol. 2011 Sep 24;11:267. doi: 10.1186/1471-2148-11-267 (PMC3203875; doi:10.1186/1471-2148-11-267)
Supplement: Additional file 5 — BED detail format file with the annotations for the N1 region. This file can be uploaded to UCSC. It contains all transcription factor binding site patterns found in the conserved murine N1 region near the Sox2 gene. All transcription factor binding sites are annotated with their STRING [31,32] and their iHOP [33,34] annotations, if available. [file 1471-2148-11-267-S5.TXT]

browser position chr3:34564083-34564461
track name="m9:vad1:s68:03_" type=bedDetail description="#1 bls=597@[Tetrap,Simiif]" visibility=3 color=153,114,0 useScore=1 db=mm9 url=http://www.ihop-net.org/UniPub/iHOP/in?syns_1=$$&ncbi_tax_id_1=10090 htmlUrl=http://bio.math-inf.uni-greifswald.de/rexspecies2/getFile/cached/1/p/f/pub/docs/rsDesc.html
chr3	34564268	34564280	[@Oct1:275:*bp]	824	-	Oct1	<SCRIPT Language="JavaScript">  function ihop(url) {  location.href=url;  }  </SCRIPT><table><tr><td>Model made for</td><td>Homo sapiens, Cercopithecus aethiops, Mus musculus, Gallus gallus, Xenopus laevis, Hylobates lar, Rattus norvegicus</td></tr></table> <h2>About the matching model:</h2><p><a href="http://www.ncbi.nlm.nih.gov/gene/399316" target="_blank">Gene 399316 at NCBI</a></p><p><a href="http://www.ncbi.nlm.nih.gov/gene/396463" target="_blank">Gene 396463 at NCBI</a></p><h3>iHOP says (Gallus gallus):</h3>The previously described POU domain (termed POU for its presence in the Pit-1, <A style="color: #0199CC; text-decoration: underline; font-weight: bold;" href="javascript:if(!window.ihop) { window.location.href='http://www.ihop-net.org/UniPub/iHOP/go?ID1=246592'; } else { ihop('http://www.ihop-net.org/UniPub/iHOP/go?ID1=246592'); } " onmouseover="window.status='iHOP - Information Hyperlinked over Proteins'; return true;" onmouseout="window.status=''; return true;">     Oct-1</A>/Oct-2, and Unc-86 genes) and <SPAN style="color: #e0b50b; text-decoration: none; font-weight: bold;">     homeobox</SPAN> domain are 100% conserved between the two protein products.    Two major DNA-binding proteins that bind in a sequence-specific manner to the octamer <SPAN style="color: #e0b50b; text-decoration: none; font-weight: bold;">     DNA sequence</SPAN> have been identified in mammalian species--a ubiquitously expressed protein (<A style="color: #0199CC; text-decoration: underline; font-weight: bold;" href="javascript:if(!window.ihop) { window.location.href='http://www.ihop-net.org/UniPub/iHOP/go?ID1=246592'; } else { ihop('http://www.ihop-net.org/UniPub/iHOP/go?ID1=246592'); } " onmouseover="window.status='iHOP - Information Hyperlinked over Proteins'; return true;" onmouseout="window.status=''; return true;">     Oct-1</A>) and a lymphoid-specific protein (Oct-2).    The predicted protein sequence of the chicken <A style="color: #0199CC; text-decoration: underline; font-weight: bold;" href="javascript:if(!window.ihop) { window.location.href='http://www.ihop-net.org/UniPub/iHOP/go?ID1=246592'; } else { ihop('http://www.ihop-net.org/UniPub/iHOP/go?ID1=246592'); } " onmouseover="window.status='iHOP - Information Hyperlinked over Proteins'; return true;" onmouseout="window.status=''; return true;">     Oct-1</A> gene demonstrated that the gene for <A style="color: #0199CC; text-decoration: underline; font-weight: bold;" href="javascript:if(!window.ihop) { window.location.href='http://www.ihop-net.org/UniPub/iHOP/go?ID1=246592'; } else { ihop('http://www.ihop-net.org/UniPub/iHOP/go?ID1=246592'); } " onmouseover="window.status='iHOP - Information Hyperlinked over Proteins'; return true;" onmouseout="window.status=''; return true;">     Oct-1</A> has been highly conserved during vertebrate evolution with an overall 96% <SPAN style="color: #e0b50b; text-decoration: none; font-weight: bold;">     amino acid sequence</SPAN> identity between the chicken and human proteins.    <FONT size="-2"> <I>Content provided by </I><A href="javascript:if(!window.ihop) { window.location.href='http://www.ihop-net.org/UniPub/iHOP/index.html'; } else { ihop('http://www.ihop-net.org/UniPub/iHOP/index.html'); }" onmouseover="window.status='iHOP - Information Hyperlinked over Proteins'; return true;" onmouseout="window.status=''; return true;" style="text-decoration: underline; color:#0199CC;"><B>iHOP</B> - <I>Information Hyperlinked over Proteins</I></A>.</FONT><A href="http://www.ihop-net.org/UniPub/iHOP/index.html" onmouseover="window.status=''; return true;" onmouseout="window.status=''; return true;" style="text-decoration: none; color:#FFFFFF; ">.</A><A href="http://cbio.mskcc.org/~hoffmann/index.html" onmouseover="window.status=''; return true;" onmouseout="window.status=''; return true;" style="text-decoration: none; color:#FFFFFF; ">.</A><A href="javascript:if(!window.ihop) { window.location.href='http://www.ihop-net.org/UniPub/iHOP/index.html'; } else { ihop('http://www.ihop-net.org/UniPub/iHOP/index.html'); }" onmouseover="window.status='iHOP - Information Hyperlinked over Proteins'; return true;" onmouseout="window.status=''; return true;"><IMG src="http://www.ihop-net.org/UniPub/html/img/hop/for_ref/iHOP_logo_50pc.png" border="0" align="left"/></A><hr /><h3>STRING says (Gallus gallus):</h3><p>POU domain, class 2, transcription factor 1 (Octamer-binding transcription factor 1) (Oct-1) (OTF-1) (NF-A1); Transcription factor that binds to the octamer motif (5'-ATTTGCAT-3') and activates the promoters of the genes for some small nuclear RNAs (snRNA) and of genes such as those for histone H2B and immunoglobulins. Modulates transcription transactivation by NR3C1, AR and PGR (By similarity)</p><h2>Model's TFs' homologs in target species Mus musculus:</h2>18986<p><a href="http://www.ncbi.nlm.nih.gov/gene/18986" target="_blank">Gene 18986 at NCBI</a></p><h3>iHOP says:</h3>Finally, the cytokine <A style="color: #0199CC; text-decoration: underline; font-weight: bold;" href="javascript:if(!window.ihop) { window.location.href='http://www.ihop-net.org/UniPub/iHOP/go?ID1=122002'; } else { ihop('http://www.ihop-net.org/UniPub/iHOP/go?ID1=122002'); } " onmouseover="window.status='iHOP - Information Hyperlinked over Proteins'; return true;" onmouseout="window.status=''; return true;">          interleukin-6</A>     <SPAN style="color: #000000; text-decoration: none; font-weight: bold;">     induces</SPAN>     <A style="color: #0199CC; text-decoration: underline; font-weight: bold;" href="javascript:if(!window.ihop) { window.location.href='http://www.ihop-net.org/UniPub/iHOP/go?ID1=123674'; } else { ihop('http://www.ihop-net.org/UniPub/iHOP/go?ID1=123674'); } " onmouseover="window.status='iHOP - Information Hyperlinked over Proteins'; return true;" onmouseout="window.status=''; return true;">          Oct-1</A>     <SPAN style="color: #e0b50b; text-decoration: none; font-weight: bold;">     gene expression</SPAN>, providing a biologically relevant means by which <A style="color: #0199CC; text-decoration: underline; font-weight: bold;" href="javascript:if(!window.ihop) { window.location.href='http://www.ihop-net.org/UniPub/iHOP/go?ID1=123118'; } else { ihop('http://www.ihop-net.org/UniPub/iHOP/go?ID1=123118'); } " onmouseover="window.status='iHOP - Information Hyperlinked over Proteins'; return true;" onmouseout="window.status=''; return true;">          NF-kappaB</A>-dependent <SPAN style="color: #e0b50b; text-decoration: none; font-weight: bold;">     gene expression</SPAN> can be selectively reverted by <A style="color: #0199CC; text-decoration: underline; font-weight: bold;" href="javascript:if(!window.ihop) { window.location.href='http://www.ihop-net.org/UniPub/iHOP/go?ID1=91188'; } else { ihop('http://www.ihop-net.org/UniPub/iHOP/go?ID1=91188'); } " onmouseover="window.status='iHOP - Information Hyperlinked over Proteins'; return true;" onmouseout="window.status=''; return true;">          Oct-1</A> to quiescent levels.    Thus, <A style="color: #0199CC; text-decoration: underline; font-weight: bold;" href="javascript:if(!window.ihop) { window.location.href='http://www.ihop-net.org/UniPub/iHOP/go?ID1=123674'; } else { ihop('http://www.ihop-net.org/UniPub/iHOP/go?ID1=123674'); } " onmouseover="window.status='iHOP - Information Hyperlinked over Proteins'; return true;" onmouseout="window.status=''; return true;">     Oct-1</A>     <SPAN style="color: #000000; text-decoration: none; font-weight: bold;">     binds</SPAN> to the <A style="color: #0199CC; text-decoration: underline; font-weight: bold;" href="javascript:if(!window.ihop) { window.location.href='http://www.ihop-net.org/UniPub/iHOP/go?ID1=121354'; } else { ihop('http://www.ihop-net.org/UniPub/iHOP/go?ID1=121354'); } " onmouseover="window.status='iHOP - Information Hyperlinked over Proteins'; return true;" onmouseout="window.status=''; return true;">          GnRH</A> enhancer <SPAN style="color: #e0b50b; text-decoration: none; font-weight: bold;">     in vitro</SPAN>, and this binding is critical to the transcriptional activity of this neuron-specific enhancer in GT1 cells.    Finally, Pbx1 is expressed in <A style="color: #0199CC; text-decoration: underline; font-weight: bold;" href="javascript:if(!window.ihop) { window.location.href='http://www.ihop-net.org/UniPub/iHOP/go?ID1=121354'; } else { ihop('http://www.ihop-net.org/UniPub/iHOP/go?ID1=121354'); } " onmouseover="window.status='iHOP - Information Hyperlinked over Proteins'; return true;" onmouseout="window.status=''; return true;">          GnRH</A> neurons in embryonic as well as mature mice, suggesting that the associations between TALE homeodomain proteins and <A style="color: #0199CC; text-decoration: underline; font-weight: bold;" href="javascript:if(!window.ihop) { window.location.href='http://www.ihop-net.org/UniPub/iHOP/go?ID1=325166'; } else { ihop('http://www.ihop-net.org/UniPub/iHOP/go?ID1=325166'); } " onmouseover="window.status='iHOP - Information Hyperlinked over Proteins'; return true;" onmouseout="window.status=''; return true;">               Oct-1</A>     <SPAN style="color: #000000; text-decoration: none; font-weight: bold;">     regulate</SPAN> neuron-specific expression of the <A style="color: #0199CC; text-decoration: underline; font-weight: bold;" href="javascript:if(!window.ihop) { window.location.href='http://www.ihop-net.org/UniPub/iHOP/go?ID1=121354'; } else { ihop('http://www.ihop-net.org/UniPub/iHOP/go?ID1=121354'); } " onmouseover="window.status='iHOP - Information Hyperlinked over Proteins'; return true;" onmouseout="window.status=''; return true;">          GnRH</A> gene in vivo.    <FONT size="-2"> <I>Content provided by </I><A href="javascript:if(!window.ihop) { window.location.href='http://www.ihop-net.org/UniPub/iHOP/index.html'; } else { ihop('http://www.ihop-net.org/UniPub/iHOP/index.html'); }" onmouseover="window.status='iHOP - Information Hyperlinked over Proteins'; return true;" onmouseout="window.status=''; return true;" style="text-decoration: underline; color:#0199CC;"><B>iHOP</B> - <I>Information Hyperlinked over Proteins</I></A>.</FONT><A href="http://www.ihop-net.org/UniPub/iHOP/index.html" onmouseover="window.status=''; return true;" onmouseout="window.status=''; return true;" style="text-decoration: none; color:#FFFFFF; ">.</A><A href="http://cbio.mskcc.org/~hoffmann/index.html" onmouseover="window.status=''; return true;" onmouseout="window.status=''; return true;" style="text-decoration: none; color:#FFFFFF; ">.</A><A href="javascript:if(!window.ihop) { window.location.href='http://www.ihop-net.org/UniPub/iHOP/index.html'; } else { ihop('http://www.ihop-net.org/UniPub/iHOP/index.html'); }" onmouseover="window.status='iHOP - Information Hyperlinked over Proteins'; return true;" onmouseout="window.status=''; return true;"><IMG src="http://www.ihop-net.org/UniPub/html/img/hop/for_ref/iHOP_logo_50pc.png" border="0" align="left"/></A><hr /><h3>STRING says:</h3><p>POU domain, class 2, transcription factor 1; Transcription factor that binds to the octamer motif (5'-ATTTGCAT-3') and activates the promoters of the genes for some small nuclear RNAs (snRNA) and of genes such as those for histone H2B and immunoglobulins. Modulates transcription transactivation by NR3C1, AR and PGR (By similarity)</p>
chr3	34564253	34564264	[@Gata:261:*bp]	943	-	GATA1	<SCRIPT Language="JavaScript">  function ihop(url) {  location.href=url;  }  </SCRIPT><table><tr><td>Model made for</td><td>Mus musculus</td></tr></table> <h2>About the matching model:</h2>Entry for target species Mus musculus: Gene 14460<p><a href="http://www.ncbi.nlm.nih.gov/gene/14460" target="_blank">Gene 14460 at NCBI</a></p><h3>iHOP says (Mus musculus):</h3>We previously reported that STAT1 expression was significantly downregulated in <A style="color: #0199CC; text-decoration: underline; font-weight: bold;" href="javascript:if(!window.ihop) { window.location.href='http://www.ihop-net.org/UniPub/iHOP/go?ID1=121192'; } else { ihop('http://www.ihop-net.org/UniPub/iHOP/go?ID1=121192'); } " onmouseover="window.status='iHOP - Information Hyperlinked over Proteins'; return true;" onmouseout="window.status=''; return true;">     Gata1</A>-knockdown murine <SPAN style="color: #e0b50b; text-decoration: none; font-weight: bold;">     megakaryocytes</SPAN>, which also have impaired terminal maturation.    Here, we show that GATA-2 is required for normal <SPAN style="color: #e0b50b; text-decoration: none; font-weight: bold;">     megakaryocyte</SPAN> development as well as aberrant megakaryopoiesis in <A style="color: #0199CC; text-decoration: underline; font-weight: bold;" href="javascript:if(!window.ihop) { window.location.href='http://www.ihop-net.org/UniPub/iHOP/go?ID1=121192'; } else { ihop('http://www.ihop-net.org/UniPub/iHOP/go?ID1=121192'); } " onmouseover="window.status='iHOP - Information Hyperlinked over Proteins'; return true;" onmouseout="window.status=''; return true;">     Gata1</A> mutant cells.    In contrast to <A style="color: #0199CC; text-decoration: underline; font-weight: bold;" href="javascript:if(!window.ihop) { window.location.href='http://www.ihop-net.org/UniPub/iHOP/go?ID1=121192'; } else { ihop('http://www.ihop-net.org/UniPub/iHOP/go?ID1=121192'); } " onmouseover="window.status='iHOP - Information Hyperlinked over Proteins'; return true;" onmouseout="window.status=''; return true;">     GATA-1</A> deficiency, however, <SPAN style="color: #e0b50b; text-decoration: none; font-weight: bold;">     megakaryocytes</SPAN> fail to develop in the absence of FOG.    <FONT size="-2"> <I>Content provided by </I><A href="javascript:if(!window.ihop) { window.location.href='http://www.ihop-net.org/UniPub/iHOP/index.html'; } else { ihop('http://www.ihop-net.org/UniPub/iHOP/index.html'); }" onmouseover="window.status='iHOP - Information Hyperlinked over Proteins'; return true;" onmouseout="window.status=''; return true;" style="text-decoration: underline; color:#0199CC;"><B>iHOP</B> - <I>Information Hyperlinked over Proteins</I></A>.</FONT><A href="http://www.ihop-net.org/UniPub/iHOP/index.html" onmouseover="window.status=''; return true;" onmouseout="window.status=''; return true;" style="text-decoration: none; color:#FFFFFF; ">.</A><A href="http://cbio.mskcc.org/~hoffmann/index.html" onmouseover="window.status=''; return true;" onmouseout="window.status=''; return true;" style="text-decoration: none; color:#FFFFFF; ">.</A><A href="javascript:if(!window.ihop) { window.location.href='http://www.ihop-net.org/UniPub/iHOP/index.html'; } else { ihop('http://www.ihop-net.org/UniPub/iHOP/index.html'); }" onmouseover="window.status='iHOP - Information Hyperlinked over Proteins'; return true;" onmouseout="window.status=''; return true;"><IMG src="http://www.ihop-net.org/UniPub/html/img/hop/for_ref/iHOP_logo_50pc.png" border="0" align="left"/></A><hr />Entry for target species Mus musculus: Gene 14460<h3>STRING says (Mus musculus):</h3><p>GATA binding protein 1; Transcriptional activator which probably serves as a general switch factor for erythroid development. It binds to DNA sites with the consensus sequence [AT]GATA[AG] within regulatory regions of globin genes and of other genes expressed in erythroid cells</p>
chr3	34564254	34564261	[@YY1+260:5bp]	987	+	YY1	<SCRIPT Language="JavaScript">  function ihop(url) {  location.href=url;  }  </SCRIPT><table><tr><td>Model made for</td><td>Homo sapiens</td></tr></table> <h2>About the matching model:</h2><p><a href="http://www.ncbi.nlm.nih.gov/gene/7528" target="_blank">Gene 7528 at NCBI</a></p><h3>iHOP says (Homo sapiens):</h3>E1A relieves repression exerted by <A style="color: #0199CC; text-decoration: underline; font-weight: bold;" href="javascript:if(!window.ihop) { window.location.href='http://www.ihop-net.org/UniPub/iHOP/go?ID1=93151'; } else { ihop('http://www.ihop-net.org/UniPub/iHOP/go?ID1=93151'); } " onmouseover="window.status='iHOP - Information Hyperlinked over Proteins'; return true;" onmouseout="window.status=''; return true;">     YY1</A> and further activates transcription through its <SPAN style="color: #e0b50b; text-decoration: none; font-weight: bold;">     binding site</SPAN>.    PCR-assisted <SPAN style="color: #e0b50b; text-decoration: none; font-weight: bold;">     binding site</SPAN> selection was used to define the sequence characteristics of high affinity <A style="color: #0199CC; text-decoration: underline; font-weight: bold;" href="javascript:if(!window.ihop) { window.location.href='http://www.ihop-net.org/UniPub/iHOP/go?ID1=93151'; } else { ihop('http://www.ihop-net.org/UniPub/iHOP/go?ID1=93151'); } " onmouseover="window.status='iHOP - Information Hyperlinked over Proteins'; return true;" onmouseout="window.status=''; return true;">     YY1</A>     <SPAN style="color: #e0b50b; text-decoration: none; font-weight: bold;">     binding sites</SPAN>.        <A style="color: #0199CC; text-decoration: underline; font-weight: bold;" href="javascript:if(!window.ihop) { window.location.href='http://www.ihop-net.org/UniPub/iHOP/go?ID1=93151'; } else { ihop('http://www.ihop-net.org/UniPub/iHOP/go?ID1=93151'); } " onmouseover="window.status='iHOP - Information Hyperlinked over Proteins'; return true;" onmouseout="window.status=''; return true;">     YY1</A> and NF-Y <SPAN style="color: #e0b50b; text-decoration: none; font-weight: bold;">     binding sites</SPAN> regulate the transcriptional activity of the dek and dek-can promoter.    <FONT size="-2"> <I>Content provided by </I><A href="javascript:if(!window.ihop) { window.location.href='http://www.ihop-net.org/UniPub/iHOP/index.html'; } else { ihop('http://www.ihop-net.org/UniPub/iHOP/index.html'); }" onmouseover="window.status='iHOP - Information Hyperlinked over Proteins'; return true;" onmouseout="window.status=''; return true;" style="text-decoration: underline; color:#0199CC;"><B>iHOP</B> - <I>Information Hyperlinked over Proteins</I></A>.</FONT><A href="http://www.ihop-net.org/UniPub/iHOP/index.html" onmouseover="window.status=''; return true;" onmouseout="window.status=''; return true;" style="text-decoration: none; color:#FFFFFF; ">.</A><A href="http://cbio.mskcc.org/~hoffmann/index.html" onmouseover="window.status=''; return true;" onmouseout="window.status=''; return true;" style="text-decoration: none; color:#FFFFFF; ">.</A><A href="javascript:if(!window.ihop) { window.location.href='http://www.ihop-net.org/UniPub/iHOP/index.html'; } else { ihop('http://www.ihop-net.org/UniPub/iHOP/index.html'); }" onmouseover="window.status='iHOP - Information Hyperlinked over Proteins'; return true;" onmouseout="window.status=''; return true;"><IMG src="http://www.ihop-net.org/UniPub/html/img/hop/for_ref/iHOP_logo_50pc.png" border="0" align="left"/></A><hr /><h3>STRING says (Homo sapiens):</h3><p>Transcriptional repressor protein YY1 (Yin and yang 1) (YY-1) (Delta transcription factor) (NF-E1); Multifunctional transcription factor that exhibits positive and negative control on a large number of cellular and viral genes by binding to sites overlapping the transcription start site. May play an important role in development and differentiation. The function of YY1 as an activator or a repressor is specified by the presence of other proteins. For example it acts as a repressor in absence of adenovirus E1A protein but as an activator in its presence</p><h2>Model's TFs' homologs in target species Mus musculus:</h2>22632<p><a href="http://www.ncbi.nlm.nih.gov/gene/22632" target="_blank">Gene 22632 at NCBI</a></p><h3>iHOP says:</h3>Imprinting control regions (ICRs) often harbor tandem arrays of transcription factor <SPAN style="color: #e0b50b; text-decoration: none; font-weight: bold;">     binding sites</SPAN>, as demonstrated by the identification of multiple <A style="color: #0199CC; text-decoration: underline; font-weight: bold;" href="javascript:if(!window.ihop) { window.location.href='http://www.ihop-net.org/UniPub/iHOP/go?ID1=126006'; } else { ihop('http://www.ihop-net.org/UniPub/iHOP/go?ID1=126006'); } " onmouseover="window.status='iHOP - Information Hyperlinked over Proteins'; return true;" onmouseout="window.status=''; return true;">     YY1</A>     <SPAN style="color: #000000; text-decoration: none; font-weight: bold;">          binding sites</SPAN> within the ICRs of <A style="color: #0199CC; text-decoration: underline; font-weight: bold;" href="javascript:if(!window.ihop) { window.location.href='http://www.ihop-net.org/UniPub/iHOP/go?ID1=123477'; } else { ihop('http://www.ihop-net.org/UniPub/iHOP/go?ID1=123477'); } " onmouseover="window.status='iHOP - Information Hyperlinked over Proteins'; return true;" onmouseout="window.status=''; return true;">     Peg3</A>, Nespas, and Xist/Tsix domains.    Computer analysis of the 21-bp sequence revealed that the sequence contains a putative <A style="color: #0199CC; text-decoration: underline; font-weight: bold;" href="javascript:if(!window.ihop) { window.location.href='http://www.ihop-net.org/UniPub/iHOP/go?ID1=126006'; } else { ihop('http://www.ihop-net.org/UniPub/iHOP/go?ID1=126006'); } " onmouseover="window.status='iHOP - Information Hyperlinked over Proteins'; return true;" onmouseout="window.status=''; return true;">     Yin Yang 1</A> (<A style="color: #0199CC; text-decoration: underline; font-weight: bold;" href="javascript:if(!window.ihop) { window.location.href='http://www.ihop-net.org/UniPub/iHOP/go?ID1=126006'; } else { ihop('http://www.ihop-net.org/UniPub/iHOP/go?ID1=126006'); } " onmouseover="window.status='iHOP - Information Hyperlinked over Proteins'; return true;" onmouseout="window.status=''; return true;">     YY1</A>) <SPAN style="color: #000000; text-decoration: none; font-weight: bold;">          binding site</SPAN> overlapped with a putative <A style="color: #0199CC; text-decoration: underline; font-weight: bold;" href="javascript:if(!window.ihop) { window.location.href='http://www.ihop-net.org/UniPub/iHOP/go?ID1=125389'; } else { ihop('http://www.ihop-net.org/UniPub/iHOP/go?ID1=125389'); } " onmouseover="window.status='iHOP - Information Hyperlinked over Proteins'; return true;" onmouseout="window.status=''; return true;">     activator protein-2</A> (<A style="color: #0199CC; text-decoration: underline; font-weight: bold;" href="javascript:if(!window.ihop) { window.location.href='http://www.ihop-net.org/UniPub/iHOP/go?ID1=125389'; } else { ihop('http://www.ihop-net.org/UniPub/iHOP/go?ID1=125389'); } " onmouseover="window.status='iHOP - Information Hyperlinked over Proteins'; return true;" onmouseout="window.status=''; return true;">     AP-2</A>) <SPAN style="color: #e0b50b; text-decoration: none; font-weight: bold;">     binding site</SPAN>.    To test the hypothesis that <A style="color: #0199CC; text-decoration: underline; font-weight: bold;" href="javascript:if(!window.ihop) { window.location.href='http://www.ihop-net.org/UniPub/iHOP/go?ID1=126006'; } else { ihop('http://www.ihop-net.org/UniPub/iHOP/go?ID1=126006'); } " onmouseover="window.status='iHOP - Information Hyperlinked over Proteins'; return true;" onmouseout="window.status=''; return true;">     YY1</A>     <SPAN style="color: #000000; text-decoration: none; font-weight: bold;">     regulates</SPAN>     <A style="color: #0199CC; text-decoration: underline; font-weight: bold;" href="javascript:if(!window.ihop) { window.location.href='http://www.ihop-net.org/UniPub/iHOP/go?ID1=122901'; } else { ihop('http://www.ihop-net.org/UniPub/iHOP/go?ID1=122901'); } " onmouseover="window.status='iHOP - Information Hyperlinked over Proteins'; return true;" onmouseout="window.status=''; return true;">     Msx2</A>     <SPAN style="color: #e0b50b; text-decoration: none; font-weight: bold;">     gene expression</SPAN>, P19 embryonal cells were used in a number of expression and binding assays.    <FONT size="-2"> <I>Content provided by </I><A href="javascript:if(!window.ihop) { window.location.href='http://www.ihop-net.org/UniPub/iHOP/index.html'; } else { ihop('http://www.ihop-net.org/UniPub/iHOP/index.html'); }" onmouseover="window.status='iHOP - Information Hyperlinked over Proteins'; return true;" onmouseout="window.status=''; return true;" style="text-decoration: underline; color:#0199CC;"><B>iHOP</B> - <I>Information Hyperlinked over Proteins</I></A>.</FONT><A href="http://www.ihop-net.org/UniPub/iHOP/index.html" onmouseover="window.status=''; return true;" onmouseout="window.status=''; return true;" style="text-decoration: none; color:#FFFFFF; ">.</A><A href="http://cbio.mskcc.org/~hoffmann/index.html" onmouseover="window.status=''; return true;" onmouseout="window.status=''; return true;" style="text-decoration: none; color:#FFFFFF; ">.</A><A href="javascript:if(!window.ihop) { window.location.href='http://www.ihop-net.org/UniPub/iHOP/index.html'; } else { ihop('http://www.ihop-net.org/UniPub/iHOP/index.html'); }" onmouseover="window.status='iHOP - Information Hyperlinked over Proteins'; return true;" onmouseout="window.status=''; return true;"><IMG src="http://www.ihop-net.org/UniPub/html/img/hop/for_ref/iHOP_logo_50pc.png" border="0" align="left"/></A><hr />
chr3	34564286	34564299	[@Pbx1-300:11bp]	806	-	Pbx1	<SCRIPT Language="JavaScript">  function ihop(url) {  location.href=url;  }  </SCRIPT><table><tr><td>Model made for</td><td>Homo sapiens</td></tr></table> <h2>About the matching model:</h2><p><a href="http://www.ncbi.nlm.nih.gov/gene/5087" target="_blank">Gene 5087 at NCBI</a></p><h3>iHOP says (Homo sapiens):</h3>    <A style="color: #0199CC; text-decoration: underline; font-weight: bold;" href="javascript:if(!window.ihop) { window.location.href='http://www.ihop-net.org/UniPub/iHOP/go?ID1=90841'; } else { ihop('http://www.ihop-net.org/UniPub/iHOP/go?ID1=90841'); } " onmouseover="window.status='iHOP - Information Hyperlinked over Proteins'; return true;" onmouseout="window.status=''; return true;">     PBX1</A> is a homeodomain protein that functions in complexes with other homeodomain-containing proteins to regulate <SPAN style="color: #e0b50b; text-decoration: none; font-weight: bold;">     gene expression</SPAN> during developmental and/or differentiation processes.    Differences in their amino and carboxy termini may modulate their activities, mediated in part by differential splicing and, for <A style="color: #0199CC; text-decoration: underline; font-weight: bold;" href="javascript:if(!window.ihop) { window.location.href='http://www.ihop-net.org/UniPub/iHOP/go?ID1=90841'; } else { ihop('http://www.ihop-net.org/UniPub/iHOP/go?ID1=90841'); } " onmouseover="window.status='iHOP - Information Hyperlinked over Proteins'; return true;" onmouseout="window.status=''; return true;">     PBX1</A>, protein fusion following t(1;19) <SPAN style="color: #e0b50b; text-decoration: none; font-weight: bold;">     chromosomal translocation</SPAN>.    Comparison of the frequencies of the polymorphisms between affected and unaffected      Pima Indians did not detect any significant differences, indicating that mutations in <A style="color: #0199CC; text-decoration: underline; font-weight: bold;" href="javascript:if(!window.ihop) { window.location.href='http://www.ihop-net.org/UniPub/iHOP/go?ID1=90841'; } else { ihop('http://www.ihop-net.org/UniPub/iHOP/go?ID1=90841'); } " onmouseover="window.status='iHOP - Information Hyperlinked over Proteins'; return true;" onmouseout="window.status=''; return true;">     PBX1</A> do not explain the linkage of 1q with type 2 diabetes in this population.    <FONT size="-2"> <I>Content provided by </I><A href="javascript:if(!window.ihop) { window.location.href='http://www.ihop-net.org/UniPub/iHOP/index.html'; } else { ihop('http://www.ihop-net.org/UniPub/iHOP/index.html'); }" onmouseover="window.status='iHOP - Information Hyperlinked over Proteins'; return true;" onmouseout="window.status=''; return true;" style="text-decoration: underline; color:#0199CC;"><B>iHOP</B> - <I>Information Hyperlinked over Proteins</I></A>.</FONT><A href="http://www.ihop-net.org/UniPub/iHOP/index.html" onmouseover="window.status=''; return true;" onmouseout="window.status=''; return true;" style="text-decoration: none; color:#FFFFFF; ">.</A><A href="http://cbio.mskcc.org/~hoffmann/index.html" onmouseover="window.status=''; return true;" onmouseout="window.status=''; return true;" style="text-decoration: none; color:#FFFFFF; ">.</A><A href="javascript:if(!window.ihop) { window.location.href='http://www.ihop-net.org/UniPub/iHOP/index.html'; } else { ihop('http://www.ihop-net.org/UniPub/iHOP/index.html'); }" onmouseover="window.status='iHOP - Information Hyperlinked over Proteins'; return true;" onmouseout="window.status=''; return true;"><IMG src="http://www.ihop-net.org/UniPub/html/img/hop/for_ref/iHOP_logo_50pc.png" border="0" align="left"/></A><hr /><h2>Model's TFs' homologs in target species Mus musculus:</h2>18514<p><a href="http://www.ncbi.nlm.nih.gov/gene/18514" target="_blank">Gene 18514 at NCBI</a></p><h3>iHOP says:</h3>The truncated <A style="color: #0199CC; text-decoration: underline; font-weight: bold;" href="javascript:if(!window.ihop) { window.location.href='http://www.ihop-net.org/UniPub/iHOP/go?ID1=121722'; } else { ihop('http://www.ihop-net.org/UniPub/iHOP/go?ID1=121722'); } " onmouseover="window.status='iHOP - Information Hyperlinked over Proteins'; return true;" onmouseout="window.status=''; return true;">     Hoxa1</A> protein <SPAN style="color: #000000; text-decoration: none; font-weight: bold;">     interacts</SPAN> with <A style="color: #0199CC; text-decoration: underline; font-weight: bold;" href="javascript:if(!window.ihop) { window.location.href='http://www.ihop-net.org/UniPub/iHOP/go?ID1=121722'; } else { ihop('http://www.ihop-net.org/UniPub/iHOP/go?ID1=121722'); } " onmouseover="window.status='iHOP - Information Hyperlinked over Proteins'; return true;" onmouseout="window.status=''; return true;">     Hoxa1</A> and <A style="color: #0199CC; text-decoration: underline; font-weight: bold;" href="javascript:if(!window.ihop) { window.location.href='http://www.ihop-net.org/UniPub/iHOP/go?ID1=123407'; } else { ihop('http://www.ihop-net.org/UniPub/iHOP/go?ID1=123407'); } " onmouseover="window.status='iHOP - Information Hyperlinked over Proteins'; return true;" onmouseout="window.status=''; return true;">     Pbx1</A> in <SPAN style="color: #e0b50b; text-decoration: none; font-weight: bold;">     stem cells</SPAN>.        <A style="color: #0199CC; text-decoration: underline; font-weight: bold;" href="javascript:if(!window.ihop) { window.location.href='http://www.ihop-net.org/UniPub/iHOP/go?ID1=123584'; } else { ihop('http://www.ihop-net.org/UniPub/iHOP/go?ID1=123584'); } " onmouseover="window.status='iHOP - Information Hyperlinked over Proteins'; return true;" onmouseout="window.status=''; return true;">     Prep1</A> is known to <SPAN style="color: #000000; text-decoration: none; font-weight: bold;">     interact</SPAN> in vivo with <A style="color: #0199CC; text-decoration: underline; font-weight: bold;" href="javascript:if(!window.ihop) { window.location.href='http://www.ihop-net.org/UniPub/iHOP/go?ID1=123407'; } else { ihop('http://www.ihop-net.org/UniPub/iHOP/go?ID1=123407'); } " onmouseover="window.status='iHOP - Information Hyperlinked over Proteins'; return true;" onmouseout="window.status=''; return true;">     Pbx1</A> to regulate development and <SPAN style="color: #e0b50b; text-decoration: none; font-weight: bold;">     organogenesis</SPAN>.        <SPAN style="color: #e0b50b; text-decoration: none; font-weight: bold;">     In vitro</SPAN> studies have shown that <A style="color: #0199CC; text-decoration: underline; font-weight: bold;" href="javascript:if(!window.ihop) { window.location.href='http://www.ihop-net.org/UniPub/iHOP/go?ID1=123407'; } else { ihop('http://www.ihop-net.org/UniPub/iHOP/go?ID1=123407'); } " onmouseover="window.status='iHOP - Information Hyperlinked over Proteins'; return true;" onmouseout="window.status=''; return true;">          Pbx1</A>     <SPAN style="color: #000000; text-decoration: none; font-weight: bold;">     regulates</SPAN> the activity of <A style="color: #0199CC; text-decoration: underline; font-weight: bold;" href="javascript:if(!window.ihop) { window.location.href='http://www.ihop-net.org/UniPub/iHOP/go?ID1=123472'; } else { ihop('http://www.ihop-net.org/UniPub/iHOP/go?ID1=123472'); } " onmouseover="window.status='iHOP - Information Hyperlinked over Proteins'; return true;" onmouseout="window.status=''; return true;">     Ipf1</A> (also known as <A style="color: #0199CC; text-decoration: underline; font-weight: bold;" href="javascript:if(!window.ihop) { window.location.href='http://www.ihop-net.org/UniPub/iHOP/go?ID1=123472'; } else { ihop('http://www.ihop-net.org/UniPub/iHOP/go?ID1=123472'); } " onmouseover="window.status='iHOP - Information Hyperlinked over Proteins'; return true;" onmouseout="window.status=''; return true;">     Pdx1</A>), a ParaHox homeodomain transcription factor required for the development and function of the <SPAN style="color: #e0b50b; text-decoration: none; font-weight: bold;">     pancreas</SPAN> in mice and humans.    <FONT size="-2"> <I>Content provided by </I><A href="javascript:if(!window.ihop) { window.location.href='http://www.ihop-net.org/UniPub/iHOP/index.html'; } else { ihop('http://www.ihop-net.org/UniPub/iHOP/index.html'); }" onmouseover="window.status='iHOP - Information Hyperlinked over Proteins'; return true;" onmouseout="window.status=''; return true;" style="text-decoration: underline; color:#0199CC;"><B>iHOP</B> - <I>Information Hyperlinked over Proteins</I></A>.</FONT><A href="http://www.ihop-net.org/UniPub/iHOP/index.html" onmouseover="window.status=''; return true;" onmouseout="window.status=''; return true;" style="text-decoration: none; color:#FFFFFF; ">.</A><A href="http://cbio.mskcc.org/~hoffmann/index.html" onmouseover="window.status=''; return true;" onmouseout="window.status=''; return true;" style="text-decoration: none; color:#FFFFFF; ">.</A><A href="javascript:if(!window.ihop) { window.location.href='http://www.ihop-net.org/UniPub/iHOP/index.html'; } else { ihop('http://www.ihop-net.org/UniPub/iHOP/index.html'); }" onmouseover="window.status='iHOP - Information Hyperlinked over Proteins'; return true;" onmouseout="window.status=''; return true;"><IMG src="http://www.ihop-net.org/UniPub/html/img/hop/for_ref/iHOP_logo_50pc.png" border="0" align="left"/></A><hr /><h3>STRING says:</h3><p>pre B-cell leukemia transcription factor 1; Plays a role in the cAMP-dependent regulation of CYP17 gene expression via its cAMP-regulatory sequence (CRS1) 5'- ATCAATCAA-3'. Acts as a transcriptional activator of PF4 in complex with MEIS1. May have a role in steroidogenesis and, subsequently, sexual development and differentiation</p>
chr3	34564287	34564298	[@LEF1-300:*bp]	850	-	LEF1	<SCRIPT Language="JavaScript">  function ihop(url) {  location.href=url;  }  </SCRIPT><table><tr><td>Model made for</td><td>Homo sapiens, Brachydanio rerio, Mus musculus, Gallus gallus, Xenopus laevis, Rattus norvegicus</td></tr></table> <h2>About the matching model:</h2><p><a href="http://www.ncbi.nlm.nih.gov/gene/161452" target="_blank">Gene 161452 at NCBI</a></p><h3>iHOP says (Rattus norvegicus):</h3>    <SPAN style="color: #e0b50b; text-decoration: none; font-weight: bold;">     Cell adhesion</SPAN> and the <A style="color: #0199CC; text-decoration: underline; font-weight: bold;" href="javascript:if(!window.ihop) { window.location.href='http://www.ihop-net.org/UniPub/iHOP/go?ID1=89493'; } else { ihop('http://www.ihop-net.org/UniPub/iHOP/go?ID1=89493'); } " onmouseover="window.status='iHOP - Information Hyperlinked over Proteins'; return true;" onmouseout="window.status=''; return true;">               integrin-linked kinase</A>     <SPAN style="color: #000000; text-decoration: none; font-weight: bold;">     regulate</SPAN> the <A style="color: #0199CC; text-decoration: underline; font-weight: bold;" href="javascript:if(!window.ihop) { window.location.href='http://www.ihop-net.org/UniPub/iHOP/go?ID1=324990'; } else { ihop('http://www.ihop-net.org/UniPub/iHOP/go?ID1=324990'); } " onmouseover="window.status='iHOP - Information Hyperlinked over Proteins'; return true;" onmouseout="window.status=''; return true;">     LEF-1</A> and beta-catenin signaling pathways.    We also find that <A style="color: #0199CC; text-decoration: underline; font-weight: bold;" href="javascript:if(!window.ihop) { window.location.href='http://www.ihop-net.org/UniPub/iHOP/go?ID1=324990'; } else { ihop('http://www.ihop-net.org/UniPub/iHOP/go?ID1=324990'); } " onmouseover="window.status='iHOP - Information Hyperlinked over Proteins'; return true;" onmouseout="window.status=''; return true;">     LEF-1</A> protein expression is rapidly modulated by cell detachment from the <SPAN style="color: #e0b50b; text-decoration: none; font-weight: bold;">     extracellular matrix</SPAN>, and that <A style="color: #0199CC; text-decoration: underline; font-weight: bold;" href="javascript:if(!window.ihop) { window.location.href='http://www.ihop-net.org/UniPub/iHOP/go?ID1=324990'; } else { ihop('http://www.ihop-net.org/UniPub/iHOP/go?ID1=324990'); } " onmouseover="window.status='iHOP - Information Hyperlinked over Proteins'; return true;" onmouseout="window.status=''; return true;">     LEF-1</A> protein levels are constitutively <SPAN style="color: #000000; text-decoration: none; font-weight: bold;">     up-regulated</SPAN> at <A style="color: #0199CC; text-decoration: underline; font-weight: bold;" href="javascript:if(!window.ihop) { window.location.href='http://www.ihop-net.org/UniPub/iHOP/go?ID1=89493'; } else { ihop('http://www.ihop-net.org/UniPub/iHOP/go?ID1=89493'); } " onmouseover="window.status='iHOP - Information Hyperlinked over Proteins'; return true;" onmouseout="window.status=''; return true;">               ILK</A> overexpression.    To further examine the role of <A style="color: #0199CC; text-decoration: underline; font-weight: bold;" href="javascript:if(!window.ihop) { window.location.href='http://www.ihop-net.org/UniPub/iHOP/go?ID1=324990'; } else { ihop('http://www.ihop-net.org/UniPub/iHOP/go?ID1=324990'); } " onmouseover="window.status='iHOP - Information Hyperlinked over Proteins'; return true;" onmouseout="window.status=''; return true;">     Lef1</A> in <SPAN style="color: #e0b50b; text-decoration: none; font-weight: bold;">     dental pulp</SPAN> cells, we knocked down <A style="color: #0199CC; text-decoration: underline; font-weight: bold;" href="javascript:if(!window.ihop) { window.location.href='http://www.ihop-net.org/UniPub/iHOP/go?ID1=324990'; } else { ihop('http://www.ihop-net.org/UniPub/iHOP/go?ID1=324990'); } " onmouseover="window.status='iHOP - Information Hyperlinked over Proteins'; return true;" onmouseout="window.status=''; return true;">     Lef1</A> expression in <SPAN style="color: #e0b50b; text-decoration: none; font-weight: bold;">     dental pulp</SPAN> cells using short interfering RNA (siRNA).    <FONT size="-2"> <I>Content provided by </I><A href="javascript:if(!window.ihop) { window.location.href='http://www.ihop-net.org/UniPub/iHOP/index.html'; } else { ihop('http://www.ihop-net.org/UniPub/iHOP/index.html'); }" onmouseover="window.status='iHOP - Information Hyperlinked over Proteins'; return true;" onmouseout="window.status=''; return true;" style="text-decoration: underline; color:#0199CC;"><B>iHOP</B> - <I>Information Hyperlinked over Proteins</I></A>.</FONT><A href="http://www.ihop-net.org/UniPub/iHOP/index.html" onmouseover="window.status=''; return true;" onmouseout="window.status=''; return true;" style="text-decoration: none; color:#FFFFFF; ">.</A><A href="http://cbio.mskcc.org/~hoffmann/index.html" onmouseover="window.status=''; return true;" onmouseout="window.status=''; return true;" style="text-decoration: none; color:#FFFFFF; ">.</A><p><a href="http://www.ncbi.nlm.nih.gov/gene/395865" target="_blank">Gene 395865 at NCBI</a></p><h3>iHOP says (Gallus gallus):</h3>While these potential cis-regulatory elements could be recognized and activated by corresponding transcription factors, such as <A style="color: #0199CC; text-decoration: underline; font-weight: bold;" href="javascript:if(!window.ihop) { window.location.href='http://www.ihop-net.org/UniPub/iHOP/go?ID1=122501'; } else { ihop('http://www.ihop-net.org/UniPub/iHOP/go?ID1=122501'); } " onmouseover="window.status='iHOP - Information Hyperlinked over Proteins'; return true;" onmouseout="window.status=''; return true;">          Lef1</A> and <A style="color: #0199CC; text-decoration: underline; font-weight: bold;" href="javascript:if(!window.ihop) { window.location.href='http://www.ihop-net.org/UniPub/iHOP/go?ID1=122638'; } else { ihop('http://www.ihop-net.org/UniPub/iHOP/go?ID1=122638'); } " onmouseover="window.status='iHOP - Information Hyperlinked over Proteins'; return true;" onmouseout="window.status=''; return true;">     Smad1</A>, Wnt-Lef-beta-catenin signal failed to induce endogenous <A style="color: #0199CC; text-decoration: underline; font-weight: bold;" href="javascript:if(!window.ihop) { window.location.href='http://www.ihop-net.org/UniPub/iHOP/go?ID1=124708'; } else { ihop('http://www.ihop-net.org/UniPub/iHOP/go?ID1=124708'); } " onmouseover="window.status='iHOP - Information Hyperlinked over Proteins'; return true;" onmouseout="window.status=''; return true;">     Slug</A> expression in quail neural plate tissue prepared from <SPAN style="color: #e0b50b; text-decoration: none; font-weight: bold;">     forebrain</SPAN> and <SPAN style="color: #e0b50b; text-decoration: none; font-weight: bold;">     midbrain</SPAN> levels.        <A style="color: #0199CC; text-decoration: underline; font-weight: bold;" href="javascript:if(!window.ihop) { window.location.href='http://www.ihop-net.org/UniPub/iHOP/go?ID1=246010'; } else { ihop('http://www.ihop-net.org/UniPub/iHOP/go?ID1=246010'); } " onmouseover="window.status='iHOP - Information Hyperlinked over Proteins'; return true;" onmouseout="window.status=''; return true;">     Lef1</A> is expressed in the chick <SPAN style="color: #e0b50b; text-decoration: none; font-weight: bold;">     duodenum</SPAN> and <SPAN style="color: #e0b50b; text-decoration: none; font-weight: bold;">     large intestine</SPAN>     <SPAN style="color: #e0b50b; text-decoration: none; font-weight: bold;">     mesoderm</SPAN>.    Predictions of roles for canonical signaling in the developing <SPAN style="color: #e0b50b; text-decoration: none; font-weight: bold;">     gizzard</SPAN>, <SPAN style="color: #e0b50b; text-decoration: none; font-weight: bold;">     duodenum</SPAN>, and <SPAN style="color: #e0b50b; text-decoration: none; font-weight: bold;">     large intestine</SPAN> in chick were tested by viral misexpression of dominant-negative (DN) forms of the downstream cofactors <A style="color: #0199CC; text-decoration: underline; font-weight: bold;" href="javascript:if(!window.ihop) { window.location.href='http://www.ihop-net.org/UniPub/iHOP/go?ID1=245662'; } else { ihop('http://www.ihop-net.org/UniPub/iHOP/go?ID1=245662'); } " onmouseover="window.status='iHOP - Information Hyperlinked over Proteins'; return true;" onmouseout="window.status=''; return true;">     Tcf4</A> and <A style="color: #0199CC; text-decoration: underline; font-weight: bold;" href="javascript:if(!window.ihop) { window.location.href='http://www.ihop-net.org/UniPub/iHOP/go?ID1=246010'; } else { ihop('http://www.ihop-net.org/UniPub/iHOP/go?ID1=246010'); } " onmouseover="window.status='iHOP - Information Hyperlinked over Proteins'; return true;" onmouseout="window.status=''; return true;">     Lef1</A>.    <FONT size="-2"> <I>Content provided by </I><A href="javascript:if(!window.ihop) { window.location.href='http://www.ihop-net.org/UniPub/iHOP/index.html'; } else { ihop('http://www.ihop-net.org/UniPub/iHOP/index.html'); }" onmouseover="window.status='iHOP - Information Hyperlinked over Proteins'; return true;" onmouseout="window.status=''; return true;" style="text-decoration: underline; color:#0199CC;"><B>iHOP</B> - <I>Information Hyperlinked over Proteins</I></A>.</FONT><A href="http://www.ihop-net.org/UniPub/iHOP/index.html" onmouseover="window.status=''; return true;" onmouseout="window.status=''; return true;" style="text-decoration: none; color:#FFFFFF; ">.</A><A href="http://cbio.mskcc.org/~hoffmann/index.html" onmouseover="window.status=''; return true;" onmouseout="window.status=''; return true;" style="text-decoration: none; color:#FFFFFF; ">.</A><p><a href="http://www.ncbi.nlm.nih.gov/gene/30701" target="_blank">Gene 30701 at NCBI</a></p><h3>iHOP says (Danio rerio):</h3>Three of these enhancers, foxP2-enhancerA.1, foxP2-enhancerB, and foxP2-enhancerD, contain putative Lef1 <SPAN style="color: #e0b50b; text-decoration: none; font-weight: bold;">     binding sites</SPAN>, and are regulated by <A style="color: #0199CC; text-decoration: underline; font-weight: bold;" href="javascript:if(!window.ihop) { window.location.href='http://www.ihop-net.org/UniPub/iHOP/go?ID1=72107'; } else { ihop('http://www.ihop-net.org/UniPub/iHOP/go?ID1=72107'); } " onmouseover="window.status='iHOP - Information Hyperlinked over Proteins'; return true;" onmouseout="window.status=''; return true;">     lef1</A>.    In accordance with this, the knockdown <SPAN style="color: #e0b50b; text-decoration: none; font-weight: bold;">     phenotype</SPAN> of <A style="color: #0199CC; text-decoration: underline; font-weight: bold;" href="javascript:if(!window.ihop) { window.location.href='http://www.ihop-net.org/UniPub/iHOP/go?ID1=72107'; } else { ihop('http://www.ihop-net.org/UniPub/iHOP/go?ID1=72107'); } " onmouseover="window.status='iHOP - Information Hyperlinked over Proteins'; return true;" onmouseout="window.status=''; return true;">     lef1</A> is similar to that of <A style="color: #0199CC; text-decoration: underline; font-weight: bold;" href="javascript:if(!window.ihop) { window.location.href='http://www.ihop-net.org/UniPub/iHOP/go?ID1=82187'; } else { ihop('http://www.ihop-net.org/UniPub/iHOP/go?ID1=82187'); } " onmouseover="window.status='iHOP - Information Hyperlinked over Proteins'; return true;" onmouseout="window.status=''; return true;">     nrarp-a</A>, at least in part, in its effect on the development of multiple tissues in <SPAN style="color: #e0b50b; text-decoration: none; font-weight: bold;">     zebrafish</SPAN>.    CONCLUSION: This work shows that <A style="color: #0199CC; text-decoration: underline; font-weight: bold;" href="javascript:if(!window.ihop) { window.location.href='http://www.ihop-net.org/UniPub/iHOP/go?ID1=72107'; } else { ihop('http://www.ihop-net.org/UniPub/iHOP/go?ID1=72107'); } " onmouseover="window.status='iHOP - Information Hyperlinked over Proteins'; return true;" onmouseout="window.status=''; return true;">     lef1</A> is necessary for expression of foxP2 in the tectum, mid-hindbrain boundary, and <SPAN style="color: #e0b50b; text-decoration: none; font-weight: bold;">     hindbrain</SPAN> during CNS development, and is the first insight into the upstream regulation of foxP2 during development.    <FONT size="-2"> <I>Content provided by </I><A href="javascript:if(!window.ihop) { window.location.href='http://www.ihop-net.org/UniPub/iHOP/index.html'; } else { ihop('http://www.ihop-net.org/UniPub/iHOP/index.html'); }" onmouseover="window.status='iHOP - Information Hyperlinked over Proteins'; return true;" onmouseout="window.status=''; return true;" style="text-decoration: underline; color:#0199CC;"><B>iHOP</B> - <I>Information Hyperlinked over Proteins</I></A>.</FONT><A href="http://www.ihop-net.org/UniPub/iHOP/index.html" onmouseover="window.status=''; return true;" onmouseout="window.status=''; return true;" style="text-decoration: none; color:#FFFFFF; ">.</A><A href="http://cbio.mskcc.org/~hoffmann/index.html" onmouseover="window.status=''; return true;" onmouseout="window.status=''; return true;" style="text-decoration: none; color:#FFFFFF; ">.</A><p><a href="http://www.ncbi.nlm.nih.gov/gene/51176" target="_blank">Gene 51176 at NCBI</a></p><h3>iHOP says (Homo sapiens):</h3>    <A style="color: #0199CC; text-decoration: underline; font-weight: bold;" href="javascript:if(!window.ihop) { window.location.href='http://www.ihop-net.org/UniPub/iHOP/go?ID1=99252'; } else { ihop('http://www.ihop-net.org/UniPub/iHOP/go?ID1=99252'); } " onmouseover="window.status='iHOP - Information Hyperlinked over Proteins'; return true;" onmouseout="window.status=''; return true;">     LEF-1</A> is a transcription factor that participates in the regulation of the <SPAN style="color: #e0b50b; text-decoration: none; font-weight: bold;">     T-cell</SPAN> receptor alpha (TCR alpha) enhancer by facilitating the assembly of multiple proteins into a higher order nucleoprotein complex.    The immature CEM <SPAN style="color: #e0b50b; text-decoration: none; font-weight: bold;">     T cell</SPAN> line expresses relatively low levels of <A style="color: #0199CC; text-decoration: underline; font-weight: bold;" href="javascript:if(!window.ihop) { window.location.href='http://www.ihop-net.org/UniPub/iHOP/go?ID1=99252'; } else { ihop('http://www.ihop-net.org/UniPub/iHOP/go?ID1=99252'); } " onmouseover="window.status='iHOP - Information Hyperlinked over Proteins'; return true;" onmouseout="window.status=''; return true;">     TCF-1 alpha</A> mRNA, which are increased upon activation of these cells by phorbol esters.    This study further confirms a negative regulatory role of <A style="color: #0199CC; text-decoration: underline; font-weight: bold;" href="javascript:if(!window.ihop) { window.location.href='http://www.ihop-net.org/UniPub/iHOP/go?ID1=99252'; } else { ihop('http://www.ihop-net.org/UniPub/iHOP/go?ID1=99252'); } " onmouseover="window.status='iHOP - Information Hyperlinked over Proteins'; return true;" onmouseout="window.status=''; return true;">          LEF-1</A> in mature peripheral <SPAN style="color: #e0b50b; text-decoration: none; font-weight: bold;">     T cells</SPAN>.    <FONT size="-2"> <I>Content provided by </I><A href="javascript:if(!window.ihop) { window.location.href='http://www.ihop-net.org/UniPub/iHOP/index.html'; } else { ihop('http://www.ihop-net.org/UniPub/iHOP/index.html'); }" onmouseover="window.status='iHOP - Information Hyperlinked over Proteins'; return true;" onmouseout="window.status=''; return true;" style="text-decoration: underline; color:#0199CC;"><B>iHOP</B> - <I>Information Hyperlinked over Proteins</I></A>.</FONT><A href="http://www.ihop-net.org/UniPub/iHOP/index.html" onmouseover="window.status=''; return true;" onmouseout="window.status=''; return true;" style="text-decoration: none; color:#FFFFFF; ">.</A><A href="http://cbio.mskcc.org/~hoffmann/index.html" onmouseover="window.status=''; return true;" onmouseout="window.status=''; return true;" style="text-decoration: none; color:#FFFFFF; ">.</A>Entry for target species Mus musculus: Gene 16842<p><a href="http://www.ncbi.nlm.nih.gov/gene/16842" target="_blank">Gene 16842 at NCBI</a></p><h3>iHOP says (Mus musculus):</h3>New waves of ectodermal <A style="color: #0199CC; text-decoration: underline; font-weight: bold;" href="javascript:if(!window.ihop) { window.location.href='http://www.ihop-net.org/UniPub/iHOP/go?ID1=99252'; } else { ihop('http://www.ihop-net.org/UniPub/iHOP/go?ID1=99252'); } " onmouseover="window.status='iHOP - Information Hyperlinked over Proteins'; return true;" onmouseout="window.status=''; return true;">          LEF-1</A> spots appear concomitant with new waves of follicle <SPAN style="color: #e0b50b; text-decoration: none; font-weight: bold;">     morphogenesis</SPAN>.    In summary, these studies demonstrate that <A style="color: #0199CC; text-decoration: underline; font-weight: bold;" href="javascript:if(!window.ihop) { window.location.href='http://www.ihop-net.org/UniPub/iHOP/go?ID1=122501'; } else { ihop('http://www.ihop-net.org/UniPub/iHOP/go?ID1=122501'); } " onmouseover="window.status='iHOP - Information Hyperlinked over Proteins'; return true;" onmouseout="window.status=''; return true;">          LEF1</A> expression is required, but in and of itself is insufficient, for the initiation and continued <SPAN style="color: #e0b50b; text-decoration: none; font-weight: bold;">     morphogenesis</SPAN> of submucosal glands in the airway.        <A style="color: #0199CC; text-decoration: underline; font-weight: bold;" href="javascript:if(!window.ihop) { window.location.href='http://www.ihop-net.org/UniPub/iHOP/go?ID1=122501'; } else { ihop('http://www.ihop-net.org/UniPub/iHOP/go?ID1=122501'); } " onmouseover="window.status='iHOP - Information Hyperlinked over Proteins'; return true;" onmouseout="window.status=''; return true;">     LEF1</A> is a critical epithelial survival factor during tooth <SPAN style="color: #e0b50b; text-decoration: none; font-weight: bold;">     morphogenesis</SPAN>.    <FONT size="-2"> <I>Content provided by </I><A href="javascript:if(!window.ihop) { window.location.href='http://www.ihop-net.org/UniPub/iHOP/index.html'; } else { ihop('http://www.ihop-net.org/UniPub/iHOP/index.html'); }" onmouseover="window.status='iHOP - Information Hyperlinked over Proteins'; return true;" onmouseout="window.status=''; return true;" style="text-decoration: underline; color:#0199CC;"><B>iHOP</B> - <I>Information Hyperlinked over Proteins</I></A>.</FONT><A href="http://www.ihop-net.org/UniPub/iHOP/index.html" onmouseover="window.status=''; return true;" onmouseout="window.status=''; return true;" style="text-decoration: none; color:#FFFFFF; ">.</A><A href="http://cbio.mskcc.org/~hoffmann/index.html" onmouseover="window.status=''; return true;" onmouseout="window.status=''; return true;" style="text-decoration: none; color:#FFFFFF; ">.</A><p><a href="http://www.ncbi.nlm.nih.gov/gene/779101" target="_blank">Gene 779101 at NCBI</a></p><h3>iHOP says (-):</h3>Analysis of <SPAN style="color: #e0b50b; text-decoration: none; font-weight: bold;">     blood vessel</SPAN> marker genes demonstrated that <A style="color: #0199CC; text-decoration: underline; font-weight: bold;" href="javascript:if(!window.ihop) { window.location.href='http://www.ihop-net.org/UniPub/iHOP/go?ID1=2023067'; } else { ihop('http://www.ihop-net.org/UniPub/iHOP/go?ID1=2023067'); } " onmouseover="window.status='iHOP - Information Hyperlinked over Proteins'; return true;" onmouseout="window.status=''; return true;">     lef1</A> is required for the development of the major <SPAN style="color: #e0b50b; text-decoration: none; font-weight: bold;">     blood vessels</SPAN> and the heart.    Depletion of <A style="color: #0199CC; text-decoration: underline; font-weight: bold;" href="javascript:if(!window.ihop) { window.location.href='http://www.ihop-net.org/UniPub/iHOP/go?ID1=2023067'; } else { ihop('http://www.ihop-net.org/UniPub/iHOP/go?ID1=2023067'); } " onmouseover="window.status='iHOP - Information Hyperlinked over Proteins'; return true;" onmouseout="window.status=''; return true;">     lef1</A> affects <SPAN style="color: #e0b50b; text-decoration: none; font-weight: bold;">     gene expression</SPAN> already during gastrulation and results in abnormal differentiation of cells derived from <SPAN style="color: #e0b50b; text-decoration: none; font-weight: bold;">     ectoderm</SPAN> and <SPAN style="color: #e0b50b; text-decoration: none; font-weight: bold;">     mesoderm</SPAN>.    In addition to binding <A style="color: #0199CC; text-decoration: underline; font-weight: bold;" href="javascript:if(!window.ihop) { window.location.href='http://www.ihop-net.org/UniPub/iHOP/go?ID1=119858'; } else { ihop('http://www.ihop-net.org/UniPub/iHOP/go?ID1=119858'); } " onmouseover="window.status='iHOP - Information Hyperlinked over Proteins'; return true;" onmouseout="window.status=''; return true;">          beta-catenin</A>, both <A style="color: #0199CC; text-decoration: underline; font-weight: bold;" href="javascript:if(!window.ihop) { window.location.href='http://www.ihop-net.org/UniPub/iHOP/go?ID1=124777'; } else { ihop('http://www.ihop-net.org/UniPub/iHOP/go?ID1=124777'); } " onmouseover="window.status='iHOP - Information Hyperlinked over Proteins'; return true;" onmouseout="window.status=''; return true;">          Sox17</A> and <A style="color: #0199CC; text-decoration: underline; font-weight: bold;" href="javascript:if(!window.ihop) { window.location.href='http://www.ihop-net.org/UniPub/iHOP/go?ID1=124782'; } else { ihop('http://www.ihop-net.org/UniPub/iHOP/go?ID1=124782'); } " onmouseover="window.status='iHOP - Information Hyperlinked over Proteins'; return true;" onmouseout="window.status=''; return true;">          Sox4</A> physically <SPAN style="color: #000000; text-decoration: none; font-weight: bold;">     interact</SPAN> with <A style="color: #0199CC; text-decoration: underline; font-weight: bold;" href="javascript:if(!window.ihop) { window.location.href='http://www.ihop-net.org/UniPub/iHOP/go?ID1=125385'; } else { ihop('http://www.ihop-net.org/UniPub/iHOP/go?ID1=125385'); } " onmouseover="window.status='iHOP - Information Hyperlinked over Proteins'; return true;" onmouseout="window.status=''; return true;">                    TCF</A>/<A style="color: #0199CC; text-decoration: underline; font-weight: bold;" href="javascript:if(!window.ihop) { window.location.href='http://www.ihop-net.org/UniPub/iHOP/go?ID1=122501'; } else { ihop('http://www.ihop-net.org/UniPub/iHOP/go?ID1=122501'); } " onmouseover="window.status='iHOP - Information Hyperlinked over Proteins'; return true;" onmouseout="window.status=''; return true;">     lymphoid enhancer factor</A> (<A style="color: #0199CC; text-decoration: underline; font-weight: bold;" href="javascript:if(!window.ihop) { window.location.href='http://www.ihop-net.org/UniPub/iHOP/go?ID1=122501'; } else { ihop('http://www.ihop-net.org/UniPub/iHOP/go?ID1=122501'); } " onmouseover="window.status='iHOP - Information Hyperlinked over Proteins'; return true;" onmouseout="window.status=''; return true;">               LEF</A>) <SPAN style="color: #e0b50b; text-decoration: none; font-weight: bold;">     family members</SPAN> via their respective <SPAN style="color: #e0b50b; text-decoration: none; font-weight: bold;">     high-mobility-group box domains</SPAN>.    <FONT size="-2"> <I>Content provided by </I><A href="javascript:if(!window.ihop) { window.location.href='http://www.ihop-net.org/UniPub/iHOP/index.html'; } else { ihop('http://www.ihop-net.org/UniPub/iHOP/index.html'); }" onmouseover="window.status='iHOP - Information Hyperlinked over Proteins'; return true;" onmouseout="window.status=''; return true;" style="text-decoration: underline; color:#0199CC;"><B>iHOP</B> - <I>Information Hyperlinked over Proteins</I></A>.</FONT><A href="http://www.ihop-net.org/UniPub/iHOP/index.html" onmouseover="window.status=''; return true;" onmouseout="window.status=''; return true;" style="text-decoration: none; color:#FFFFFF; ">.</A><A href="http://cbio.mskcc.org/~hoffmann/index.html" onmouseover="window.status=''; return true;" onmouseout="window.status=''; return true;" style="text-decoration: none; color:#FFFFFF; ">.</A><A href="javascript:if(!window.ihop) { window.location.href='http://www.ihop-net.org/UniPub/iHOP/index.html'; } else { ihop('http://www.ihop-net.org/UniPub/iHOP/index.html'); }" onmouseover="window.status='iHOP - Information Hyperlinked over Proteins'; return true;" onmouseout="window.status=''; return true;"><IMG src="http://www.ihop-net.org/UniPub/html/img/hop/for_ref/iHOP_logo_50pc.png" border="0" align="left"/></A><hr /><h3>STRING says (Rattus norvegicus):</h3><p>Lymphoid enhancer-binding factor 1 (LEF-1); Participates in the Wnt signaling pathway. Activates transcription of target genes in the presence of CTNNB1 and EP300. May play a role in hair cell differentiation and follicle morphogenesis. TLE1, TLE2, TLE3 and TLE4 repress transactivation mediated by LEF1 and CTNNB1. Regulates T-cell receptor alpha enhancer function. Binds DNA in a sequence-specific manner. PIASG antagonizes both Wnt-dependent and Wnt-independent activation by LEF1 (By similarity)</p><h3>STRING says (Gallus gallus):</h3><p>lymphoid enhancer binding factor-1</p><h3>STRING says (Danio rerio):</h3><p>lymphocyte enhancer binding factor 1</p>Entry for target species Mus musculus: Gene 16842<h3>STRING says (Mus musculus):</h3><p>lymphoid enhancer binding factor 1; Participates in the Wnt signaling pathway. Activates transcription of target genes in the presence of CTNNB1 and EP300. May play a role in hair cell differentiation and follicle morphogenesis. TLE1, TLE2, TLE3 and TLE4 repress transactivation mediated by LEF1 and CTNNB1 (By similarity). Regulates T-cell receptor alpha enhancer function. Binds DNA in a sequence-specific manner. PIASG antagonizes both Wnt-dependent and Wnt-independent activation by LEF1</p>
chr3	34564290	34564297	[@ARID3A-302:5bp]	945	-	ARID3A	<SCRIPT Language="JavaScript">  function ihop(url) {  location.href=url;  }  </SCRIPT><table><tr><td>Model made for</td><td>Mus musculus</td></tr></table> <h2>About the matching model:</h2>Entry for target species Mus musculus: Gene 13496<p><a href="http://www.ncbi.nlm.nih.gov/gene/13496" target="_blank">Gene 13496 at NCBI</a></p><h3>iHOP says (Mus musculus):</h3>These data suggest that <A style="color: #0199CC; text-decoration: underline; font-weight: bold;" href="javascript:if(!window.ihop) { window.location.href='http://www.ihop-net.org/UniPub/iHOP/go?ID1=120662'; } else { ihop('http://www.ihop-net.org/UniPub/iHOP/go?ID1=120662'); } " onmouseover="window.status='iHOP - Information Hyperlinked over Proteins'; return true;" onmouseout="window.status=''; return true;">          Bright</A>     <SPAN style="color: #000000; text-decoration: none; font-weight: bold;">     functions</SPAN> as a three-component protein <SPAN style="color: #000000; text-decoration: none; font-weight: bold;">     complex</SPAN> in the immunoglobulin locus and tie together previous data indicating important roles for <A style="color: #0199CC; text-decoration: underline; font-weight: bold;" href="javascript:if(!window.ihop) { window.location.href='http://www.ihop-net.org/UniPub/iHOP/go?ID1=119746'; } else { ihop('http://www.ihop-net.org/UniPub/iHOP/go?ID1=119746'); } " onmouseover="window.status='iHOP - Information Hyperlinked over Proteins'; return true;" onmouseout="window.status=''; return true;">     Btk</A> and <A style="color: #0199CC; text-decoration: underline; font-weight: bold;" href="javascript:if(!window.ihop) { window.location.href='http://www.ihop-net.org/UniPub/iHOP/go?ID1=121470'; } else { ihop('http://www.ihop-net.org/UniPub/iHOP/go?ID1=121470'); } " onmouseover="window.status='iHOP - Information Hyperlinked over Proteins'; return true;" onmouseout="window.status=''; return true;">          TFII-I</A> in <SPAN style="color: #e0b50b; text-decoration: none; font-weight: bold;">     B lymphocytes</SPAN>.        <SPAN style="color: #e0b50b; text-decoration: none; font-weight: bold;">     B cells</SPAN> from immunodeficient mice with a mutation in <A style="color: #0199CC; text-decoration: underline; font-weight: bold;" href="javascript:if(!window.ihop) { window.location.href='http://www.ihop-net.org/UniPub/iHOP/go?ID1=119746'; } else { ihop('http://www.ihop-net.org/UniPub/iHOP/go?ID1=119746'); } " onmouseover="window.status='iHOP - Information Hyperlinked over Proteins'; return true;" onmouseout="window.status=''; return true;">     Btk</A> failed to <SPAN style="color: #000000; text-decoration: none; font-weight: bold;">     produce</SPAN> stable <A style="color: #0199CC; text-decoration: underline; font-weight: bold;" href="javascript:if(!window.ihop) { window.location.href='http://www.ihop-net.org/UniPub/iHOP/go?ID1=120662'; } else { ihop('http://www.ihop-net.org/UniPub/iHOP/go?ID1=120662'); } " onmouseover="window.status='iHOP - Information Hyperlinked over Proteins'; return true;" onmouseout="window.status=''; return true;">     Bright</A> DNA-binding complexes.    Our earlier reports demonstrated that <A style="color: #0199CC; text-decoration: underline; font-weight: bold;" href="javascript:if(!window.ihop) { window.location.href='http://www.ihop-net.org/UniPub/iHOP/go?ID1=120662'; } else { ihop('http://www.ihop-net.org/UniPub/iHOP/go?ID1=120662'); } " onmouseover="window.status='iHOP - Information Hyperlinked over Proteins'; return true;" onmouseout="window.status=''; return true;">     Bright</A>     <SPAN style="color: #000000; text-decoration: none; font-weight: bold;">     coimmunoprecipitates</SPAN> with <A style="color: #0199CC; text-decoration: underline; font-weight: bold;" href="javascript:if(!window.ihop) { window.location.href='http://www.ihop-net.org/UniPub/iHOP/go?ID1=119746'; } else { ihop('http://www.ihop-net.org/UniPub/iHOP/go?ID1=119746'); } " onmouseover="window.status='iHOP - Information Hyperlinked over Proteins'; return true;" onmouseout="window.status=''; return true;">     Bruton's tyrosine kinase</A> (<A style="color: #0199CC; text-decoration: underline; font-weight: bold;" href="javascript:if(!window.ihop) { window.location.href='http://www.ihop-net.org/UniPub/iHOP/go?ID1=119746'; } else { ihop('http://www.ihop-net.org/UniPub/iHOP/go?ID1=119746'); } " onmouseover="window.status='iHOP - Information Hyperlinked over Proteins'; return true;" onmouseout="window.status=''; return true;">     Btk</A>) and that these proteins associate in a DNA-binding complex in primary <SPAN style="color: #e0b50b; text-decoration: none; font-weight: bold;">     B cells</SPAN>.    <FONT size="-2"> <I>Content provided by </I><A href="javascript:if(!window.ihop) { window.location.href='http://www.ihop-net.org/UniPub/iHOP/index.html'; } else { ihop('http://www.ihop-net.org/UniPub/iHOP/index.html'); }" onmouseover="window.status='iHOP - Information Hyperlinked over Proteins'; return true;" onmouseout="window.status=''; return true;" style="text-decoration: underline; color:#0199CC;"><B>iHOP</B> - <I>Information Hyperlinked over Proteins</I></A>.</FONT><A href="http://www.ihop-net.org/UniPub/iHOP/index.html" onmouseover="window.status=''; return true;" onmouseout="window.status=''; return true;" style="text-decoration: none; color:#FFFFFF; ">.</A><A href="http://cbio.mskcc.org/~hoffmann/index.html" onmouseover="window.status=''; return true;" onmouseout="window.status=''; return true;" style="text-decoration: none; color:#FFFFFF; ">.</A><A href="javascript:if(!window.ihop) { window.location.href='http://www.ihop-net.org/UniPub/iHOP/index.html'; } else { ihop('http://www.ihop-net.org/UniPub/iHOP/index.html'); }" onmouseover="window.status='iHOP - Information Hyperlinked over Proteins'; return true;" onmouseout="window.status=''; return true;"><IMG src="http://www.ihop-net.org/UniPub/html/img/hop/for_ref/iHOP_logo_50pc.png" border="0" align="left"/></A><hr />Entry for target species Mus musculus: Gene 13496
chr3	34564354	34564368	[@Crx:387:12bp]	800	+	Crx	<SCRIPT Language="JavaScript">  function ihop(url) {  location.href=url;  }  </SCRIPT><table><tr><td>Model made for</td><td>Homo sapiens, Bos taurus, Mus musculus, Rattus norvegicus</td></tr></table> <h2>About the matching model:</h2><p><a href="http://www.ncbi.nlm.nih.gov/gene/60446" target="_blank">Gene 60446 at NCBI</a></p><h3>iHOP says (Rattus norvegicus):</h3>In <SPAN style="color: #e0b50b; text-decoration: none; font-weight: bold;">     primates</SPAN>, a combination of <A style="color: #0199CC; text-decoration: underline; font-weight: bold;" href="javascript:if(!window.ihop) { window.location.href='http://www.ihop-net.org/UniPub/iHOP/go?ID1=322912'; } else { ihop('http://www.ihop-net.org/UniPub/iHOP/go?ID1=322912'); } " onmouseover="window.status='iHOP - Information Hyperlinked over Proteins'; return true;" onmouseout="window.status=''; return true;">     Crx</A> and <A style="color: #0199CC; text-decoration: underline; font-weight: bold;" href="javascript:if(!window.ihop) { window.location.href='http://www.ihop-net.org/UniPub/iHOP/go?ID1=322163'; } else { ihop('http://www.ihop-net.org/UniPub/iHOP/go?ID1=322163'); } " onmouseover="window.status='iHOP - Information Hyperlinked over Proteins'; return true;" onmouseout="window.status=''; return true;">     NeuroD</A> was needed to induce monkey iris-derived cells to adopt photoreceptor-specific <SPAN style="color: #e0b50b; text-decoration: none; font-weight: bold;">     phenotypes</SPAN>.    Gene deliveries of <A style="color: #0199CC; text-decoration: underline; font-weight: bold;" href="javascript:if(!window.ihop) { window.location.href='http://www.ihop-net.org/UniPub/iHOP/go?ID1=322912'; } else { ihop('http://www.ihop-net.org/UniPub/iHOP/go?ID1=322912'); } " onmouseover="window.status='iHOP - Information Hyperlinked over Proteins'; return true;" onmouseout="window.status=''; return true;">     Crx</A>, Nrl, <A style="color: #0199CC; text-decoration: underline; font-weight: bold;" href="javascript:if(!window.ihop) { window.location.href='http://www.ihop-net.org/UniPub/iHOP/go?ID1=322163'; } else { ihop('http://www.ihop-net.org/UniPub/iHOP/go?ID1=322163'); } " onmouseover="window.status='iHOP - Information Hyperlinked over Proteins'; return true;" onmouseout="window.status=''; return true;">     NeuroD</A> and some combinations (Crx-Nrl, <A style="color: #0199CC; text-decoration: underline; font-weight: bold;" href="javascript:if(!window.ihop) { window.location.href='http://www.ihop-net.org/UniPub/iHOP/go?ID1=322912'; } else { ihop('http://www.ihop-net.org/UniPub/iHOP/go?ID1=322912'); } " onmouseover="window.status='iHOP - Information Hyperlinked over Proteins'; return true;" onmouseout="window.status=''; return true;">     Crx</A>-<A style="color: #0199CC; text-decoration: underline; font-weight: bold;" href="javascript:if(!window.ihop) { window.location.href='http://www.ihop-net.org/UniPub/iHOP/go?ID1=322163'; } else { ihop('http://www.ihop-net.org/UniPub/iHOP/go?ID1=322163'); } " onmouseover="window.status='iHOP - Information Hyperlinked over Proteins'; return true;" onmouseout="window.status=''; return true;">     NeuroD</A>) were performed with recombinant <SPAN style="color: #e0b50b; text-decoration: none; font-weight: bold;">     retrovirus</SPAN>.        <SPAN style="color: #e0b50b; text-decoration: none; font-weight: bold;">     Northern blot</SPAN> analysis showed that <A style="color: #0199CC; text-decoration: underline; font-weight: bold;" href="javascript:if(!window.ihop) { window.location.href='http://www.ihop-net.org/UniPub/iHOP/go?ID1=322912'; } else { ihop('http://www.ihop-net.org/UniPub/iHOP/go?ID1=322912'); } " onmouseover="window.status='iHOP - Information Hyperlinked over Proteins'; return true;" onmouseout="window.status=''; return true;">     Crx</A> mRNA levels in the rat retina were constant under a daily <SPAN style="color: #e0b50b; text-decoration: none; font-weight: bold;">     light-dark cycle</SPAN>.    <FONT size="-2"> <I>Content provided by </I><A href="javascript:if(!window.ihop) { window.location.href='http://www.ihop-net.org/UniPub/iHOP/index.html'; } else { ihop('http://www.ihop-net.org/UniPub/iHOP/index.html'); }" onmouseover="window.status='iHOP - Information Hyperlinked over Proteins'; return true;" onmouseout="window.status=''; return true;" style="text-decoration: underline; color:#0199CC;"><B>iHOP</B> - <I>Information Hyperlinked over Proteins</I></A>.</FONT><A href="http://www.ihop-net.org/UniPub/iHOP/index.html" onmouseover="window.status=''; return true;" onmouseout="window.status=''; return true;" style="text-decoration: none; color:#FFFFFF; ">.</A><A href="http://cbio.mskcc.org/~hoffmann/index.html" onmouseover="window.status=''; return true;" onmouseout="window.status=''; return true;" style="text-decoration: none; color:#FFFFFF; ">.</A><p><a href="http://www.ncbi.nlm.nih.gov/gene/1406" target="_blank">Gene 1406 at NCBI</a></p><h3>iHOP says (Homo sapiens):</h3>These observations increase interest in a recent hypothesis that <A style="color: #0199CC; text-decoration: underline; font-weight: bold;" href="javascript:if(!window.ihop) { window.location.href='http://www.ihop-net.org/UniPub/iHOP/go?ID1=92006'; } else { ihop('http://www.ihop-net.org/UniPub/iHOP/go?ID1=92006'); } " onmouseover="window.status='iHOP - Information Hyperlinked over Proteins'; return true;" onmouseout="window.status=''; return true;">     ataxin-7</A> may interfere with the <SPAN style="color: #000000; text-decoration: none; font-weight: bold;">     function</SPAN> of <A style="color: #0199CC; text-decoration: underline; font-weight: bold;" href="javascript:if(!window.ihop) { window.location.href='http://www.ihop-net.org/UniPub/iHOP/go?ID1=87439'; } else { ihop('http://www.ihop-net.org/UniPub/iHOP/go?ID1=87439'); } " onmouseover="window.status='iHOP - Information Hyperlinked over Proteins'; return true;" onmouseout="window.status=''; return true;">     CRX</A> (<A style="color: #0199CC; text-decoration: underline; font-weight: bold;" href="javascript:if(!window.ihop) { window.location.href='http://www.ihop-net.org/UniPub/iHOP/go?ID1=87439'; } else { ihop('http://www.ihop-net.org/UniPub/iHOP/go?ID1=87439'); } " onmouseover="window.status='iHOP - Information Hyperlinked over Proteins'; return true;" onmouseout="window.status=''; return true;">     cone-rod homeobox</A>), a transcription factor regulating <SPAN style="color: #e0b50b; text-decoration: none; font-weight: bold;">     photoreceptor</SPAN> genes and a cause of a cone-rod dystrophy <SPAN style="color: #e0b50b; text-decoration: none; font-weight: bold;">     phenotype</SPAN> in man.    Consistent with this role for <A style="color: #0199CC; text-decoration: underline; font-weight: bold;" href="javascript:if(!window.ihop) { window.location.href='http://www.ihop-net.org/UniPub/iHOP/go?ID1=126127'; } else { ihop('http://www.ihop-net.org/UniPub/iHOP/go?ID1=126127'); } " onmouseover="window.status='iHOP - Information Hyperlinked over Proteins'; return true;" onmouseout="window.status=''; return true;">     Baf</A>, an E80A mutation of <A style="color: #0199CC; text-decoration: underline; font-weight: bold;" href="javascript:if(!window.ihop) { window.location.href='http://www.ihop-net.org/UniPub/iHOP/go?ID1=87439'; } else { ihop('http://www.ihop-net.org/UniPub/iHOP/go?ID1=87439'); } " onmouseover="window.status='iHOP - Information Hyperlinked over Proteins'; return true;" onmouseout="window.status=''; return true;">     CRX</A>     <SPAN style="color: #000000; text-decoration: none; font-weight: bold;">     associated</SPAN> with cone-rod dystrophy has a higher than normal <SPAN style="color: #e0b50b; text-decoration: none; font-weight: bold;">     transactivation</SPAN> potency but a reduced interaction with <A style="color: #0199CC; text-decoration: underline; font-weight: bold;" href="javascript:if(!window.ihop) { window.location.href='http://www.ihop-net.org/UniPub/iHOP/go?ID1=126127'; } else { ihop('http://www.ihop-net.org/UniPub/iHOP/go?ID1=126127'); } " onmouseover="window.status='iHOP - Information Hyperlinked over Proteins'; return true;" onmouseout="window.status=''; return true;">     Baf</A>.    The C-terminal domain of <A style="color: #0199CC; text-decoration: underline; font-weight: bold;" href="javascript:if(!window.ihop) { window.location.href='http://www.ihop-net.org/UniPub/iHOP/go?ID1=87439'; } else { ihop('http://www.ihop-net.org/UniPub/iHOP/go?ID1=87439'); } " onmouseover="window.status='iHOP - Information Hyperlinked over Proteins'; return true;" onmouseout="window.status=''; return true;">     CRX</A> was mapped as a <SPAN style="color: #e0b50b; text-decoration: none; font-weight: bold;">     transactivation</SPAN> domain to <SPAN style="color: #000000; text-decoration: none; font-weight: bold;">     associate</SPAN> with <A style="color: #0199CC; text-decoration: underline; font-weight: bold;" href="javascript:if(!window.ihop) { window.location.href='http://www.ihop-net.org/UniPub/iHOP/go?ID1=87994'; } else { ihop('http://www.ihop-net.org/UniPub/iHOP/go?ID1=87994'); } " onmouseover="window.status='iHOP - Information Hyperlinked over Proteins'; return true;" onmouseout="window.status=''; return true;">     p300</A>/<A style="color: #0199CC; text-decoration: underline; font-weight: bold;" href="javascript:if(!window.ihop) { window.location.href='http://www.ihop-net.org/UniPub/iHOP/go?ID1=87420'; } else { ihop('http://www.ihop-net.org/UniPub/iHOP/go?ID1=87420'); } " onmouseover="window.status='iHOP - Information Hyperlinked over Proteins'; return true;" onmouseout="window.status=''; return true;">     CBP</A>.    <FONT size="-2"> <I>Content provided by </I><A href="javascript:if(!window.ihop) { window.location.href='http://www.ihop-net.org/UniPub/iHOP/index.html'; } else { ihop('http://www.ihop-net.org/UniPub/iHOP/index.html'); }" onmouseover="window.status='iHOP - Information Hyperlinked over Proteins'; return true;" onmouseout="window.status=''; return true;" style="text-decoration: underline; color:#0199CC;"><B>iHOP</B> - <I>Information Hyperlinked over Proteins</I></A>.</FONT><A href="http://www.ihop-net.org/UniPub/iHOP/index.html" onmouseover="window.status=''; return true;" onmouseout="window.status=''; return true;" style="text-decoration: none; color:#FFFFFF; ">.</A><A href="http://cbio.mskcc.org/~hoffmann/index.html" onmouseover="window.status=''; return true;" onmouseout="window.status=''; return true;" style="text-decoration: none; color:#FFFFFF; ">.</A><p><a href="http://www.ncbi.nlm.nih.gov/gene/280756" target="_blank">Gene 280756 at NCBI</a></p><h3>iHOP says (Bos taurus):</h3>Our findings demonstrate that both <A style="color: #0199CC; text-decoration: underline; font-weight: bold;" href="javascript:if(!window.ihop) { window.location.href='http://www.ihop-net.org/UniPub/iHOP/go?ID1=124374'; } else { ihop('http://www.ihop-net.org/UniPub/iHOP/go?ID1=124374'); } " onmouseover="window.status='iHOP - Information Hyperlinked over Proteins'; return true;" onmouseout="window.status=''; return true;">               Phd</A> and PhLOP1 <SPAN style="color: #000000; text-decoration: none; font-weight: bold;">     interact</SPAN> directly with <A style="color: #0199CC; text-decoration: underline; font-weight: bold;" href="javascript:if(!window.ihop) { window.location.href='http://www.ihop-net.org/UniPub/iHOP/go?ID1=312430'; } else { ihop('http://www.ihop-net.org/UniPub/iHOP/go?ID1=312430'); } " onmouseover="window.status='iHOP - Information Hyperlinked over Proteins'; return true;" onmouseout="window.status=''; return true;">          CRX</A> and that each diminishes the <SPAN style="color: #e0b50b; text-decoration: none; font-weight: bold;">     transactivation</SPAN> activity of <A style="color: #0199CC; text-decoration: underline; font-weight: bold;" href="javascript:if(!window.ihop) { window.location.href='http://www.ihop-net.org/UniPub/iHOP/go?ID1=312430'; } else { ihop('http://www.ihop-net.org/UniPub/iHOP/go?ID1=312430'); } " onmouseover="window.status='iHOP - Information Hyperlinked over Proteins'; return true;" onmouseout="window.status=''; return true;">          CRX</A> on the <A style="color: #0199CC; text-decoration: underline; font-weight: bold;" href="javascript:if(!window.ihop) { window.location.href='http://www.ihop-net.org/UniPub/iHOP/go?ID1=91662'; } else { ihop('http://www.ihop-net.org/UniPub/iHOP/go?ID1=91662'); } " onmouseover="window.status='iHOP - Information Hyperlinked over Proteins'; return true;" onmouseout="window.status=''; return true;">               IRBP</A> promoter.        <A style="color: #0199CC; text-decoration: underline; font-weight: bold;" href="javascript:if(!window.ihop) { window.location.href='http://www.ihop-net.org/UniPub/iHOP/go?ID1=124374'; } else { ihop('http://www.ihop-net.org/UniPub/iHOP/go?ID1=124374'); } " onmouseover="window.status='iHOP - Information Hyperlinked over Proteins'; return true;" onmouseout="window.status=''; return true;">               Phd</A> and PhLOP1 <SPAN style="color: #000000; text-decoration: none; font-weight: bold;">     inhibited</SPAN> the <SPAN style="color: #e0b50b; text-decoration: none; font-weight: bold;">     transcriptional activation</SPAN> activity of <A style="color: #0199CC; text-decoration: underline; font-weight: bold;" href="javascript:if(!window.ihop) { window.location.href='http://www.ihop-net.org/UniPub/iHOP/go?ID1=312430'; } else { ihop('http://www.ihop-net.org/UniPub/iHOP/go?ID1=312430'); } " onmouseover="window.status='iHOP - Information Hyperlinked over Proteins'; return true;" onmouseout="window.status=''; return true;">          CRX</A> by 50% during transient cotransfection in <SPAN style="color: #e0b50b; text-decoration: none; font-weight: bold;">     COS-7 cells</SPAN> and by 70% in Weri-Rb-1 cells and <SPAN style="color: #e0b50b; text-decoration: none; font-weight: bold;">     COS-7 cells</SPAN> stably transfected with <A style="color: #0199CC; text-decoration: underline; font-weight: bold;" href="javascript:if(!window.ihop) { window.location.href='http://www.ihop-net.org/UniPub/iHOP/go?ID1=312430'; } else { ihop('http://www.ihop-net.org/UniPub/iHOP/go?ID1=312430'); } " onmouseover="window.status='iHOP - Information Hyperlinked over Proteins'; return true;" onmouseout="window.status=''; return true;">          CRX</A>.        <A style="color: #0199CC; text-decoration: underline; font-weight: bold;" href="javascript:if(!window.ihop) { window.location.href='http://www.ihop-net.org/UniPub/iHOP/go?ID1=124374'; } else { ihop('http://www.ihop-net.org/UniPub/iHOP/go?ID1=124374'); } " onmouseover="window.status='iHOP - Information Hyperlinked over Proteins'; return true;" onmouseout="window.status=''; return true;">               Phd</A>     <SPAN style="color: #000000; text-decoration: none; font-weight: bold;">     inhibited</SPAN>     <A style="color: #0199CC; text-decoration: underline; font-weight: bold;" href="javascript:if(!window.ihop) { window.location.href='http://www.ihop-net.org/UniPub/iHOP/go?ID1=312430'; } else { ihop('http://www.ihop-net.org/UniPub/iHOP/go?ID1=312430'); } " onmouseover="window.status='iHOP - Information Hyperlinked over Proteins'; return true;" onmouseout="window.status=''; return true;">          CRX</A>     <SPAN style="color: #e0b50b; text-decoration: none; font-weight: bold;">     transactivation</SPAN> in a dose-dependent manner.    <FONT size="-2"> <I>Content provided by </I><A href="javascript:if(!window.ihop) { window.location.href='http://www.ihop-net.org/UniPub/iHOP/index.html'; } else { ihop('http://www.ihop-net.org/UniPub/iHOP/index.html'); }" onmouseover="window.status='iHOP - Information Hyperlinked over Proteins'; return true;" onmouseout="window.status=''; return true;" style="text-decoration: underline; color:#0199CC;"><B>iHOP</B> - <I>Information Hyperlinked over Proteins</I></A>.</FONT><A href="http://www.ihop-net.org/UniPub/iHOP/index.html" onmouseover="window.status=''; return true;" onmouseout="window.status=''; return true;" style="text-decoration: none; color:#FFFFFF; ">.</A><A href="http://cbio.mskcc.org/~hoffmann/index.html" onmouseover="window.status=''; return true;" onmouseout="window.status=''; return true;" style="text-decoration: none; color:#FFFFFF; ">.</A>Entry for target species Mus musculus: Gene 12951<p><a href="http://www.ncbi.nlm.nih.gov/gene/12951" target="_blank">Gene 12951 at NCBI</a></p><h3>iHOP says (Mus musculus):</h3>Altogether, our findings suggest that <A style="color: #0199CC; text-decoration: underline; font-weight: bold;" href="javascript:if(!window.ihop) { window.location.href='http://www.ihop-net.org/UniPub/iHOP/go?ID1=126204'; } else { ihop('http://www.ihop-net.org/UniPub/iHOP/go?ID1=126204'); } " onmouseover="window.status='iHOP - Information Hyperlinked over Proteins'; return true;" onmouseout="window.status=''; return true;">     Nr2e3</A> is a dual-<SPAN style="color: #000000; text-decoration: none; font-weight: bold;">     function</SPAN> transcriptional regulator that acts in concert with <A style="color: #0199CC; text-decoration: underline; font-weight: bold;" href="javascript:if(!window.ihop) { window.location.href='http://www.ihop-net.org/UniPub/iHOP/go?ID1=120253'; } else { ihop('http://www.ihop-net.org/UniPub/iHOP/go?ID1=120253'); } " onmouseover="window.status='iHOP - Information Hyperlinked over Proteins'; return true;" onmouseout="window.status=''; return true;">     Crx</A> to promote and maintain the function of <SPAN style="color: #e0b50b; text-decoration: none; font-weight: bold;">     rod photoreceptors</SPAN>.    Coexpression of a dominant negative inhibitor of <A style="color: #0199CC; text-decoration: underline; font-weight: bold;" href="javascript:if(!window.ihop) { window.location.href='http://www.ihop-net.org/UniPub/iHOP/go?ID1=123215'; } else { ihop('http://www.ihop-net.org/UniPub/iHOP/go?ID1=123215'); } " onmouseover="window.status='iHOP - Information Hyperlinked over Proteins'; return true;" onmouseout="window.status=''; return true;">     Nrl</A> abolished <A style="color: #0199CC; text-decoration: underline; font-weight: bold;" href="javascript:if(!window.ihop) { window.location.href='http://www.ihop-net.org/UniPub/iHOP/go?ID1=123215'; } else { ihop('http://www.ihop-net.org/UniPub/iHOP/go?ID1=123215'); } " onmouseover="window.status='iHOP - Information Hyperlinked over Proteins'; return true;" onmouseout="window.status=''; return true;">     Nrl</A>     <SPAN style="color: #e0b50b; text-decoration: none; font-weight: bold;">     transactivation</SPAN> but had no <SPAN style="color: #000000; text-decoration: none; font-weight: bold;">     effect</SPAN> on <A style="color: #0199CC; text-decoration: underline; font-weight: bold;" href="javascript:if(!window.ihop) { window.location.href='http://www.ihop-net.org/UniPub/iHOP/go?ID1=120253'; } else { ihop('http://www.ihop-net.org/UniPub/iHOP/go?ID1=120253'); } " onmouseover="window.status='iHOP - Information Hyperlinked over Proteins'; return true;" onmouseout="window.status=''; return true;">     Crx</A>.    It was also established that <A style="color: #0199CC; text-decoration: underline; font-weight: bold;" href="javascript:if(!window.ihop) { window.location.href='http://www.ihop-net.org/UniPub/iHOP/go?ID1=155805'; } else { ihop('http://www.ihop-net.org/UniPub/iHOP/go?ID1=155805'); } " onmouseover="window.status='iHOP - Information Hyperlinked over Proteins'; return true;" onmouseout="window.status=''; return true;">     ataxin-7</A> must localize to the nucleus to <SPAN style="color: #000000; text-decoration: none; font-weight: bold;">     repress</SPAN>     <A style="color: #0199CC; text-decoration: underline; font-weight: bold;" href="javascript:if(!window.ihop) { window.location.href='http://www.ihop-net.org/UniPub/iHOP/go?ID1=120253'; } else { ihop('http://www.ihop-net.org/UniPub/iHOP/go?ID1=120253'); } " onmouseover="window.status='iHOP - Information Hyperlinked over Proteins'; return true;" onmouseout="window.status=''; return true;">     Crx</A>     <SPAN style="color: #e0b50b; text-decoration: none; font-weight: bold;">     transactivation</SPAN>, and the likely nuclear localization signals were mapped to ataxin-7's carboxy-terminal region.    <FONT size="-2"> <I>Content provided by </I><A href="javascript:if(!window.ihop) { window.location.href='http://www.ihop-net.org/UniPub/iHOP/index.html'; } else { ihop('http://www.ihop-net.org/UniPub/iHOP/index.html'); }" onmouseover="window.status='iHOP - Information Hyperlinked over Proteins'; return true;" onmouseout="window.status=''; return true;" style="text-decoration: underline; color:#0199CC;"><B>iHOP</B> - <I>Information Hyperlinked over Proteins</I></A>.</FONT><A href="http://www.ihop-net.org/UniPub/iHOP/index.html" onmouseover="window.status=''; return true;" onmouseout="window.status=''; return true;" style="text-decoration: none; color:#FFFFFF; ">.</A><A href="http://cbio.mskcc.org/~hoffmann/index.html" onmouseover="window.status=''; return true;" onmouseout="window.status=''; return true;" style="text-decoration: none; color:#FFFFFF; ">.</A><A href="javascript:if(!window.ihop) { window.location.href='http://www.ihop-net.org/UniPub/iHOP/index.html'; } else { ihop('http://www.ihop-net.org/UniPub/iHOP/index.html'); }" onmouseover="window.status='iHOP - Information Hyperlinked over Proteins'; return true;" onmouseout="window.status=''; return true;"><IMG src="http://www.ihop-net.org/UniPub/html/img/hop/for_ref/iHOP_logo_50pc.png" border="0" align="left"/></A><hr /><h3>STRING says (Rattus norvegicus):</h3><p>cone-rod homeobox protein</p><h3>STRING says (Homo sapiens):</h3><p>Cone-rod homeobox protein; Binds and transactivates the sequence 5'-TAATC[CA]-3' which is found upstream of several photoreceptor-specific genes, including the opsin genes. Essential for the maintenance of mammalian photoreceptors</p><h3>STRING says (Bos taurus):</h3><p>Cone-rod homeobox protein; Binds and transactivates the sequence 5'-TAATC[CA]-3' which is found upstream of several photoreceptor-specific genes, including the opsin genes. Essential for the maintenance of mammalian photoreceptors</p>Entry for target species Mus musculus: Gene 12951
track name="m17:vad1:s68:03" type=bedDetail description="#2 !bls=562@[MouseG,Amniot]" visibility=3 color=26,121,153 useScore=1 db=mm9 url=http://www.ihop-net.org/UniPub/iHOP/in?syns_1=$$&ncbi_tax_id_1=10090 htmlUrl=http://bio.math-inf.uni-greifswald.de/rexspecies2/getFile/cached/1/p/f/pub/docs/rsDesc.html
chr3	34564354	34564368	[@Oct1:380:*bp]	802	+	Oct1	<SCRIPT Language="JavaScript">  function ihop(url) {  location.href=url;  }  </SCRIPT><table><tr><td>Model made for</td><td>Homo sapiens, Chinese hamster , Xenopus laevis, Hylobates lar, Cercopithecus aethiops, Mus musculus, Gallus gallus, Rattus norvegicus</td></tr></table> <h2>About the matching model:</h2><p><a href="http://www.ncbi.nlm.nih.gov/gene/399316" target="_blank">Gene 399316 at NCBI</a></p><p><a href="http://www.ncbi.nlm.nih.gov/gene/396463" target="_blank">Gene 396463 at NCBI</a></p><h3>iHOP says (Gallus gallus):</h3>The previously described POU domain (termed POU for its presence in the Pit-1, <A style="color: #0199CC; text-decoration: underline; font-weight: bold;" href="javascript:if(!window.ihop) { window.location.href='http://www.ihop-net.org/UniPub/iHOP/go?ID1=246592'; } else { ihop('http://www.ihop-net.org/UniPub/iHOP/go?ID1=246592'); } " onmouseover="window.status='iHOP - Information Hyperlinked over Proteins'; return true;" onmouseout="window.status=''; return true;">     Oct-1</A>/Oct-2, and Unc-86 genes) and <SPAN style="color: #e0b50b; text-decoration: none; font-weight: bold;">     homeobox</SPAN> domain are 100% conserved between the two protein products.    Two major DNA-binding proteins that bind in a sequence-specific manner to the octamer <SPAN style="color: #e0b50b; text-decoration: none; font-weight: bold;">     DNA sequence</SPAN> have been identified in mammalian species--a ubiquitously expressed protein (<A style="color: #0199CC; text-decoration: underline; font-weight: bold;" href="javascript:if(!window.ihop) { window.location.href='http://www.ihop-net.org/UniPub/iHOP/go?ID1=246592'; } else { ihop('http://www.ihop-net.org/UniPub/iHOP/go?ID1=246592'); } " onmouseover="window.status='iHOP - Information Hyperlinked over Proteins'; return true;" onmouseout="window.status=''; return true;">     Oct-1</A>) and a lymphoid-specific protein (Oct-2).    The predicted protein sequence of the chicken <A style="color: #0199CC; text-decoration: underline; font-weight: bold;" href="javascript:if(!window.ihop) { window.location.href='http://www.ihop-net.org/UniPub/iHOP/go?ID1=246592'; } else { ihop('http://www.ihop-net.org/UniPub/iHOP/go?ID1=246592'); } " onmouseover="window.status='iHOP - Information Hyperlinked over Proteins'; return true;" onmouseout="window.status=''; return true;">     Oct-1</A> gene demonstrated that the gene for <A style="color: #0199CC; text-decoration: underline; font-weight: bold;" href="javascript:if(!window.ihop) { window.location.href='http://www.ihop-net.org/UniPub/iHOP/go?ID1=246592'; } else { ihop('http://www.ihop-net.org/UniPub/iHOP/go?ID1=246592'); } " onmouseover="window.status='iHOP - Information Hyperlinked over Proteins'; return true;" onmouseout="window.status=''; return true;">     Oct-1</A> has been highly conserved during vertebrate evolution with an overall 96% <SPAN style="color: #e0b50b; text-decoration: none; font-weight: bold;">     amino acid sequence</SPAN> identity between the chicken and human proteins.    <FONT size="-2"> <I>Content provided by </I><A href="javascript:if(!window.ihop) { window.location.href='http://www.ihop-net.org/UniPub/iHOP/index.html'; } else { ihop('http://www.ihop-net.org/UniPub/iHOP/index.html'); }" onmouseover="window.status='iHOP - Information Hyperlinked over Proteins'; return true;" onmouseout="window.status=''; return true;" style="text-decoration: underline; color:#0199CC;"><B>iHOP</B> - <I>Information Hyperlinked over Proteins</I></A>.</FONT><A href="http://www.ihop-net.org/UniPub/iHOP/index.html" onmouseover="window.status=''; return true;" onmouseout="window.status=''; return true;" style="text-decoration: none; color:#FFFFFF; ">.</A><A href="http://cbio.mskcc.org/~hoffmann/index.html" onmouseover="window.status=''; return true;" onmouseout="window.status=''; return true;" style="text-decoration: none; color:#FFFFFF; ">.</A><A href="javascript:if(!window.ihop) { window.location.href='http://www.ihop-net.org/UniPub/iHOP/index.html'; } else { ihop('http://www.ihop-net.org/UniPub/iHOP/index.html'); }" onmouseover="window.status='iHOP - Information Hyperlinked over Proteins'; return true;" onmouseout="window.status=''; return true;"><IMG src="http://www.ihop-net.org/UniPub/html/img/hop/for_ref/iHOP_logo_50pc.png" border="0" align="left"/></A><hr /><h3>STRING says (Gallus gallus):</h3><p>POU domain, class 2, transcription factor 1 (Octamer-binding transcription factor 1) (Oct-1) (OTF-1) (NF-A1); Transcription factor that binds to the octamer motif (5'-ATTTGCAT-3') and activates the promoters of the genes for some small nuclear RNAs (snRNA) and of genes such as those for histone H2B and immunoglobulins. Modulates transcription transactivation by NR3C1, AR and PGR (By similarity)</p><h2>Model's TFs' homologs in target species Mus musculus:</h2>18986<p><a href="http://www.ncbi.nlm.nih.gov/gene/18986" target="_blank">Gene 18986 at NCBI</a></p><h3>iHOP says:</h3>Finally, the cytokine <A style="color: #0199CC; text-decoration: underline; font-weight: bold;" href="javascript:if(!window.ihop) { window.location.href='http://www.ihop-net.org/UniPub/iHOP/go?ID1=122002'; } else { ihop('http://www.ihop-net.org/UniPub/iHOP/go?ID1=122002'); } " onmouseover="window.status='iHOP - Information Hyperlinked over Proteins'; return true;" onmouseout="window.status=''; return true;">          interleukin-6</A>     <SPAN style="color: #000000; text-decoration: none; font-weight: bold;">     induces</SPAN>     <A style="color: #0199CC; text-decoration: underline; font-weight: bold;" href="javascript:if(!window.ihop) { window.location.href='http://www.ihop-net.org/UniPub/iHOP/go?ID1=123674'; } else { ihop('http://www.ihop-net.org/UniPub/iHOP/go?ID1=123674'); } " onmouseover="window.status='iHOP - Information Hyperlinked over Proteins'; return true;" onmouseout="window.status=''; return true;">          Oct-1</A>     <SPAN style="color: #e0b50b; text-decoration: none; font-weight: bold;">     gene expression</SPAN>, providing a biologically relevant means by which <A style="color: #0199CC; text-decoration: underline; font-weight: bold;" href="javascript:if(!window.ihop) { window.location.href='http://www.ihop-net.org/UniPub/iHOP/go?ID1=123118'; } else { ihop('http://www.ihop-net.org/UniPub/iHOP/go?ID1=123118'); } " onmouseover="window.status='iHOP - Information Hyperlinked over Proteins'; return true;" onmouseout="window.status=''; return true;">          NF-kappaB</A>-dependent <SPAN style="color: #e0b50b; text-decoration: none; font-weight: bold;">     gene expression</SPAN> can be selectively reverted by <A style="color: #0199CC; text-decoration: underline; font-weight: bold;" href="javascript:if(!window.ihop) { window.location.href='http://www.ihop-net.org/UniPub/iHOP/go?ID1=91188'; } else { ihop('http://www.ihop-net.org/UniPub/iHOP/go?ID1=91188'); } " onmouseover="window.status='iHOP - Information Hyperlinked over Proteins'; return true;" onmouseout="window.status=''; return true;">          Oct-1</A> to quiescent levels.    Thus, <A style="color: #0199CC; text-decoration: underline; font-weight: bold;" href="javascript:if(!window.ihop) { window.location.href='http://www.ihop-net.org/UniPub/iHOP/go?ID1=123674'; } else { ihop('http://www.ihop-net.org/UniPub/iHOP/go?ID1=123674'); } " onmouseover="window.status='iHOP - Information Hyperlinked over Proteins'; return true;" onmouseout="window.status=''; return true;">     Oct-1</A>     <SPAN style="color: #000000; text-decoration: none; font-weight: bold;">     binds</SPAN> to the <A style="color: #0199CC; text-decoration: underline; font-weight: bold;" href="javascript:if(!window.ihop) { window.location.href='http://www.ihop-net.org/UniPub/iHOP/go?ID1=121354'; } else { ihop('http://www.ihop-net.org/UniPub/iHOP/go?ID1=121354'); } " onmouseover="window.status='iHOP - Information Hyperlinked over Proteins'; return true;" onmouseout="window.status=''; return true;">          GnRH</A> enhancer <SPAN style="color: #e0b50b; text-decoration: none; font-weight: bold;">     in vitro</SPAN>, and this binding is critical to the transcriptional activity of this neuron-specific enhancer in GT1 cells.    Finally, Pbx1 is expressed in <A style="color: #0199CC; text-decoration: underline; font-weight: bold;" href="javascript:if(!window.ihop) { window.location.href='http://www.ihop-net.org/UniPub/iHOP/go?ID1=121354'; } else { ihop('http://www.ihop-net.org/UniPub/iHOP/go?ID1=121354'); } " onmouseover="window.status='iHOP - Information Hyperlinked over Proteins'; return true;" onmouseout="window.status=''; return true;">          GnRH</A> neurons in embryonic as well as mature mice, suggesting that the associations between TALE homeodomain proteins and <A style="color: #0199CC; text-decoration: underline; font-weight: bold;" href="javascript:if(!window.ihop) { window.location.href='http://www.ihop-net.org/UniPub/iHOP/go?ID1=325166'; } else { ihop('http://www.ihop-net.org/UniPub/iHOP/go?ID1=325166'); } " onmouseover="window.status='iHOP - Information Hyperlinked over Proteins'; return true;" onmouseout="window.status=''; return true;">               Oct-1</A>     <SPAN style="color: #000000; text-decoration: none; font-weight: bold;">     regulate</SPAN> neuron-specific expression of the <A style="color: #0199CC; text-decoration: underline; font-weight: bold;" href="javascript:if(!window.ihop) { window.location.href='http://www.ihop-net.org/UniPub/iHOP/go?ID1=121354'; } else { ihop('http://www.ihop-net.org/UniPub/iHOP/go?ID1=121354'); } " onmouseover="window.status='iHOP - Information Hyperlinked over Proteins'; return true;" onmouseout="window.status=''; return true;">          GnRH</A> gene in vivo.    <FONT size="-2"> <I>Content provided by </I><A href="javascript:if(!window.ihop) { window.location.href='http://www.ihop-net.org/UniPub/iHOP/index.html'; } else { ihop('http://www.ihop-net.org/UniPub/iHOP/index.html'); }" onmouseover="window.status='iHOP - Information Hyperlinked over Proteins'; return true;" onmouseout="window.status=''; return true;" style="text-decoration: underline; color:#0199CC;"><B>iHOP</B> - <I>Information Hyperlinked over Proteins</I></A>.</FONT><A href="http://www.ihop-net.org/UniPub/iHOP/index.html" onmouseover="window.status=''; return true;" onmouseout="window.status=''; return true;" style="text-decoration: none; color:#FFFFFF; ">.</A><A href="http://cbio.mskcc.org/~hoffmann/index.html" onmouseover="window.status=''; return true;" onmouseout="window.status=''; return true;" style="text-decoration: none; color:#FFFFFF; ">.</A><A href="javascript:if(!window.ihop) { window.location.href='http://www.ihop-net.org/UniPub/iHOP/index.html'; } else { ihop('http://www.ihop-net.org/UniPub/iHOP/index.html'); }" onmouseover="window.status='iHOP - Information Hyperlinked over Proteins'; return true;" onmouseout="window.status=''; return true;"><IMG src="http://www.ihop-net.org/UniPub/html/img/hop/for_ref/iHOP_logo_50pc.png" border="0" align="left"/></A><hr /><h3>STRING says:</h3><p>POU domain, class 2, transcription factor 1; Transcription factor that binds to the octamer motif (5'-ATTTGCAT-3') and activates the promoters of the genes for some small nuclear RNAs (snRNA) and of genes such as those for histone H2B and immunoglobulins. Modulates transcription transactivation by NR3C1, AR and PGR (By similarity)</p>
chr3	34564313	34564324	[@SOX:327:*bp]	954	+	SOX5	<SCRIPT Language="JavaScript">  function ihop(url) {  location.href=url;  }  </SCRIPT><table><tr><td>Model made for</td><td>Mus musculus</td></tr></table> <h2>About the matching model:</h2>Entry for target species Mus musculus: Gene 20678<p><a href="http://www.ncbi.nlm.nih.gov/gene/20678" target="_blank">Gene 20678 at NCBI</a></p><h3>iHOP says (Mus musculus):</h3>We show that <A style="color: #0199CC; text-decoration: underline; font-weight: bold;" href="javascript:if(!window.ihop) { window.location.href='http://www.ihop-net.org/UniPub/iHOP/go?ID1=124783'; } else { ihop('http://www.ihop-net.org/UniPub/iHOP/go?ID1=124783'); } " onmouseover="window.status='iHOP - Information Hyperlinked over Proteins'; return true;" onmouseout="window.status=''; return true;">          Sox5</A> can <SPAN style="color: #000000; text-decoration: none; font-weight: bold;">     suppress</SPAN>     <A style="color: #0199CC; text-decoration: underline; font-weight: bold;" href="javascript:if(!window.ihop) { window.location.href='http://www.ihop-net.org/UniPub/iHOP/go?ID1=90905'; } else { ihop('http://www.ihop-net.org/UniPub/iHOP/go?ID1=90905'); } " onmouseover="window.status='iHOP - Information Hyperlinked over Proteins'; return true;" onmouseout="window.status=''; return true;">          PDGFB</A>-induced <SPAN style="color: #e0b50b; text-decoration: none; font-weight: bold;">     glioma</SPAN> development predominantly upon Ink4a-loss.    Our data suggest a novel pathway, where <A style="color: #0199CC; text-decoration: underline; font-weight: bold;" href="javascript:if(!window.ihop) { window.location.href='http://www.ihop-net.org/UniPub/iHOP/go?ID1=124783'; } else { ihop('http://www.ihop-net.org/UniPub/iHOP/go?ID1=124783'); } " onmouseover="window.status='iHOP - Information Hyperlinked over Proteins'; return true;" onmouseout="window.status=''; return true;">          Sox5</A> may <SPAN style="color: #000000; text-decoration: none; font-weight: bold;">     suppress</SPAN> the oncogenic <SPAN style="color: #000000; text-decoration: none; font-weight: bold;">     effects</SPAN> of <A style="color: #0199CC; text-decoration: underline; font-weight: bold;" href="javascript:if(!window.ihop) { window.location.href='http://www.ihop-net.org/UniPub/iHOP/go?ID1=90905'; } else { ihop('http://www.ihop-net.org/UniPub/iHOP/go?ID1=90905'); } " onmouseover="window.status='iHOP - Information Hyperlinked over Proteins'; return true;" onmouseout="window.status=''; return true;">          PDGFB</A> signaling during <SPAN style="color: #e0b50b; text-decoration: none; font-weight: bold;">     glioma</SPAN> development by regulating p27(Kip1) in a p19(Arf)-dependent manner, leading to acute <SPAN style="color: #e0b50b; text-decoration: none; font-weight: bold;">     cellular senescence</SPAN>.    Loss of <A style="color: #0199CC; text-decoration: underline; font-weight: bold;" href="javascript:if(!window.ihop) { window.location.href='http://www.ihop-net.org/UniPub/iHOP/go?ID1=124783'; } else { ihop('http://www.ihop-net.org/UniPub/iHOP/go?ID1=124783'); } " onmouseover="window.status='iHOP - Information Hyperlinked over Proteins'; return true;" onmouseout="window.status=''; return true;">     Sox5</A>, however, partially rescued the strongly reduced melanoblast generation and marker <SPAN style="color: #e0b50b; text-decoration: none; font-weight: bold;">     gene expression</SPAN> in <A style="color: #0199CC; text-decoration: underline; font-weight: bold;" href="javascript:if(!window.ihop) { window.location.href='http://www.ihop-net.org/UniPub/iHOP/go?ID1=124771'; } else { ihop('http://www.ihop-net.org/UniPub/iHOP/go?ID1=124771'); } " onmouseover="window.status='iHOP - Information Hyperlinked over Proteins'; return true;" onmouseout="window.status=''; return true;">     Sox10</A> heterozygous mice arguing that <A style="color: #0199CC; text-decoration: underline; font-weight: bold;" href="javascript:if(!window.ihop) { window.location.href='http://www.ihop-net.org/UniPub/iHOP/go?ID1=124783'; } else { ihop('http://www.ihop-net.org/UniPub/iHOP/go?ID1=124783'); } " onmouseover="window.status='iHOP - Information Hyperlinked over Proteins'; return true;" onmouseout="window.status=''; return true;">     Sox5</A>     <SPAN style="color: #000000; text-decoration: none; font-weight: bold;">     functions</SPAN> in the <SPAN style="color: #e0b50b; text-decoration: none; font-weight: bold;">     melanocyte</SPAN> lineage by modulating <A style="color: #0199CC; text-decoration: underline; font-weight: bold;" href="javascript:if(!window.ihop) { window.location.href='http://www.ihop-net.org/UniPub/iHOP/go?ID1=124771'; } else { ihop('http://www.ihop-net.org/UniPub/iHOP/go?ID1=124771'); } " onmouseover="window.status='iHOP - Information Hyperlinked over Proteins'; return true;" onmouseout="window.status=''; return true;">     Sox10</A> activity.    <FONT size="-2"> <I>Content provided by </I><A href="javascript:if(!window.ihop) { window.location.href='http://www.ihop-net.org/UniPub/iHOP/index.html'; } else { ihop('http://www.ihop-net.org/UniPub/iHOP/index.html'); }" onmouseover="window.status='iHOP - Information Hyperlinked over Proteins'; return true;" onmouseout="window.status=''; return true;" style="text-decoration: underline; color:#0199CC;"><B>iHOP</B> - <I>Information Hyperlinked over Proteins</I></A>.</FONT><A href="http://www.ihop-net.org/UniPub/iHOP/index.html" onmouseover="window.status=''; return true;" onmouseout="window.status=''; return true;" style="text-decoration: none; color:#FFFFFF; ">.</A><A href="http://cbio.mskcc.org/~hoffmann/index.html" onmouseover="window.status=''; return true;" onmouseout="window.status=''; return true;" style="text-decoration: none; color:#FFFFFF; ">.</A><A href="javascript:if(!window.ihop) { window.location.href='http://www.ihop-net.org/UniPub/iHOP/index.html'; } else { ihop('http://www.ihop-net.org/UniPub/iHOP/index.html'); }" onmouseover="window.status='iHOP - Information Hyperlinked over Proteins'; return true;" onmouseout="window.status=''; return true;"><IMG src="http://www.ihop-net.org/UniPub/html/img/hop/for_ref/iHOP_logo_50pc.png" border="0" align="left"/></A><hr />Entry for target species Mus musculus: Gene 20678<h3>STRING says (Mus musculus):</h3><p>SRY-box containing gene 5; Binds specifically to the DNA sequence 5'-AACAAT-3'. Activates transcription of COL2A1 and AGC1 in vitro</p>
chr3	34564320	34564334	[@Pax3-336:12bp]	825	-	Pax3	<SCRIPT Language="JavaScript">  function ihop(url) {  location.href=url;  }  </SCRIPT><table><tr><td>Model made for</td><td>Mus musculus</td></tr></table> <h2>About the matching model:</h2>Entry for target species Mus musculus: Gene 18505<p><a href="http://www.ncbi.nlm.nih.gov/gene/18505" target="_blank">Gene 18505 at NCBI</a></p><h3>iHOP says (Mus musculus):</h3>Using a murine Cre-inducible system, we asked whether persistent <A style="color: #0199CC; text-decoration: underline; font-weight: bold;" href="javascript:if(!window.ihop) { window.location.href='http://www.ihop-net.org/UniPub/iHOP/go?ID1=123400'; } else { ihop('http://www.ihop-net.org/UniPub/iHOP/go?ID1=123400'); } " onmouseover="window.status='iHOP - Information Hyperlinked over Proteins'; return true;" onmouseout="window.status=''; return true;">     Pax3</A> expression in <SPAN style="color: #e0b50b; text-decoration: none; font-weight: bold;">     neural crest</SPAN> derivatives would affect development or patterning.        <A style="color: #0199CC; text-decoration: underline; font-weight: bold;" href="javascript:if(!window.ihop) { window.location.href='http://www.ihop-net.org/UniPub/iHOP/go?ID1=123400'; } else { ihop('http://www.ihop-net.org/UniPub/iHOP/go?ID1=123400'); } " onmouseover="window.status='iHOP - Information Hyperlinked over Proteins'; return true;" onmouseout="window.status=''; return true;">     Pax3</A> RNA is expressed in <SPAN style="color: #e0b50b; text-decoration: none; font-weight: bold;">     neural crest</SPAN> when Schwann cell (SC) precursors migrate to the PNS.    Molecular pathways that regulate <A style="color: #0199CC; text-decoration: underline; font-weight: bold;" href="javascript:if(!window.ihop) { window.location.href='http://www.ihop-net.org/UniPub/iHOP/go?ID1=123400'; } else { ihop('http://www.ihop-net.org/UniPub/iHOP/go?ID1=123400'); } " onmouseover="window.status='iHOP - Information Hyperlinked over Proteins'; return true;" onmouseout="window.status=''; return true;">     Pax3</A> expression in the roof plate probably represent early upstream signals in <SPAN style="color: #e0b50b; text-decoration: none; font-weight: bold;">     neural crest</SPAN> induction.    <FONT size="-2"> <I>Content provided by </I><A href="javascript:if(!window.ihop) { window.location.href='http://www.ihop-net.org/UniPub/iHOP/index.html'; } else { ihop('http://www.ihop-net.org/UniPub/iHOP/index.html'); }" onmouseover="window.status='iHOP - Information Hyperlinked over Proteins'; return true;" onmouseout="window.status=''; return true;" style="text-decoration: underline; color:#0199CC;"><B>iHOP</B> - <I>Information Hyperlinked over Proteins</I></A>.</FONT><A href="http://www.ihop-net.org/UniPub/iHOP/index.html" onmouseover="window.status=''; return true;" onmouseout="window.status=''; return true;" style="text-decoration: none; color:#FFFFFF; ">.</A><A href="http://cbio.mskcc.org/~hoffmann/index.html" onmouseover="window.status=''; return true;" onmouseout="window.status=''; return true;" style="text-decoration: none; color:#FFFFFF; ">.</A><A href="javascript:if(!window.ihop) { window.location.href='http://www.ihop-net.org/UniPub/iHOP/index.html'; } else { ihop('http://www.ihop-net.org/UniPub/iHOP/index.html'); }" onmouseover="window.status='iHOP - Information Hyperlinked over Proteins'; return true;" onmouseout="window.status=''; return true;"><IMG src="http://www.ihop-net.org/UniPub/html/img/hop/for_ref/iHOP_logo_50pc.png" border="0" align="left"/></A><hr />Entry for target species Mus musculus: Gene 18505<h3>STRING says (Mus musculus):</h3><p>paired box gene 3; Probable transcription factor associated with development of alveolar rhabdomyosarcoma</p>
chr3	34564324	34564339	[@ATF+340:13bp]	827	+	ATF	<SCRIPT Language="JavaScript">  function ihop(url) {  location.href=url;  }  </SCRIPT><table><tr><td>Model made for</td><td>Homo sapiens</td></tr></table> <h2>About the matching model:</h2><p><a href="http://www.ncbi.nlm.nih.gov/gene/5328" target="_blank">Gene 5328 at NCBI</a></p><h3>iHOP says (Homo sapiens):</h3>RESULTS: Overexpression of <A style="color: #0199CC; text-decoration: underline; font-weight: bold;" href="javascript:if(!window.ihop) { window.location.href='http://www.ihop-net.org/UniPub/iHOP/go?ID1=91069'; } else { ihop('http://www.ihop-net.org/UniPub/iHOP/go?ID1=91069'); } " onmouseover="window.status='iHOP - Information Hyperlinked over Proteins'; return true;" onmouseout="window.status=''; return true;">     uPA</A> (t-test, P &lt; 0.001), uPAR (P &lt; 0.001) and      PAI-1 (P = 0.031) was significantly associated with liver metastatic CRC tumors.    The tumoral content of <A style="color: #0199CC; text-decoration: underline; font-weight: bold;" href="javascript:if(!window.ihop) { window.location.href='http://www.ihop-net.org/UniPub/iHOP/go?ID1=91069'; } else { ihop('http://www.ihop-net.org/UniPub/iHOP/go?ID1=91069'); } " onmouseover="window.status='iHOP - Information Hyperlinked over Proteins'; return true;" onmouseout="window.status=''; return true;">     uPA</A> and      PAI-1 has been shown to carry prognostic value in <SPAN style="color: #e0b50b; text-decoration: none; font-weight: bold;">     breast cancer</SPAN>; however, because most assays used so far have relied on immunometric determinations, we have explored the enzymatic activities governing plasmin formation in <SPAN style="color: #e0b50b; text-decoration: none; font-weight: bold;">     breast cancer</SPAN> specimens.    These age-induced levels of      PAI-1, FGF-1, <A style="color: #0199CC; text-decoration: underline; font-weight: bold;" href="javascript:if(!window.ihop) { window.location.href='http://www.ihop-net.org/UniPub/iHOP/go?ID1=91069'; } else { ihop('http://www.ihop-net.org/UniPub/iHOP/go?ID1=91069'); } " onmouseover="window.status='iHOP - Information Hyperlinked over Proteins'; return true;" onmouseout="window.status=''; return true;">     uPA</A> and MMP-2 in stromal breast <SPAN style="color: #e0b50b; text-decoration: none; font-weight: bold;">     fibroblast</SPAN> could contribute to <SPAN style="color: #e0b50b; text-decoration: none; font-weight: bold;">     breast cancer</SPAN> progression.    <FONT size="-2"> <I>Content provided by </I><A href="javascript:if(!window.ihop) { window.location.href='http://www.ihop-net.org/UniPub/iHOP/index.html'; } else { ihop('http://www.ihop-net.org/UniPub/iHOP/index.html'); }" onmouseover="window.status='iHOP - Information Hyperlinked over Proteins'; return true;" onmouseout="window.status=''; return true;" style="text-decoration: underline; color:#0199CC;"><B>iHOP</B> - <I>Information Hyperlinked over Proteins</I></A>.</FONT><A href="http://www.ihop-net.org/UniPub/iHOP/index.html" onmouseover="window.status=''; return true;" onmouseout="window.status=''; return true;" style="text-decoration: none; color:#FFFFFF; ">.</A><A href="http://cbio.mskcc.org/~hoffmann/index.html" onmouseover="window.status=''; return true;" onmouseout="window.status=''; return true;" style="text-decoration: none; color:#FFFFFF; ">.</A><A href="javascript:if(!window.ihop) { window.location.href='http://www.ihop-net.org/UniPub/iHOP/index.html'; } else { ihop('http://www.ihop-net.org/UniPub/iHOP/index.html'); }" onmouseover="window.status='iHOP - Information Hyperlinked over Proteins'; return true;" onmouseout="window.status=''; return true;"><IMG src="http://www.ihop-net.org/UniPub/html/img/hop/for_ref/iHOP_logo_50pc.png" border="0" align="left"/></A><hr /><h2>Model's TFs' homologs in target species Mus musculus:</h2>18792<p><a href="http://www.ncbi.nlm.nih.gov/gene/18792" target="_blank">Gene 18792 at NCBI</a></p><h3>iHOP says:</h3>Furthermore, the results from a bioluminescence tumor/<SPAN style="color: #e0b50b; text-decoration: none; font-weight: bold;">     metastasis</SPAN> model showed that the silencing of <A style="color: #0199CC; text-decoration: underline; font-weight: bold;" href="javascript:if(!window.ihop) { window.location.href='http://www.ihop-net.org/UniPub/iHOP/go?ID1=123603'; } else { ihop('http://www.ihop-net.org/UniPub/iHOP/go?ID1=123603'); } " onmouseover="window.status='iHOP - Information Hyperlinked over Proteins'; return true;" onmouseout="window.status=''; return true;">     uPA</A> significantly inhibits prostate tumor growth and the incidence of lung <SPAN style="color: #e0b50b; text-decoration: none; font-weight: bold;">     metastasis</SPAN>.    Evidence suggests that the plasminogen activators (PAs), in particular urokinase-type PA (<A style="color: #0199CC; text-decoration: underline; font-weight: bold;" href="javascript:if(!window.ihop) { window.location.href='http://www.ihop-net.org/UniPub/iHOP/go?ID1=123603'; } else { ihop('http://www.ihop-net.org/UniPub/iHOP/go?ID1=123603'); } " onmouseover="window.status='iHOP - Information Hyperlinked over Proteins'; return true;" onmouseout="window.status=''; return true;">     uPA</A>), play a pivotal role in tumor invasion and <SPAN style="color: #e0b50b; text-decoration: none; font-weight: bold;">     metastasis</SPAN>.    We now find that <A style="color: #0199CC; text-decoration: underline; font-weight: bold;" href="javascript:if(!window.ihop) { window.location.href='http://www.ihop-net.org/UniPub/iHOP/go?ID1=123603'; } else { ihop('http://www.ihop-net.org/UniPub/iHOP/go?ID1=123603'); } " onmouseover="window.status='iHOP - Information Hyperlinked over Proteins'; return true;" onmouseout="window.status=''; return true;">          uPA</A> deficiency alone significantly reduces <SPAN style="color: #e0b50b; text-decoration: none; font-weight: bold;">     metastasis</SPAN> &gt;7-fold in the MMTV-PymT model.    <FONT size="-2"> <I>Content provided by </I><A href="javascript:if(!window.ihop) { window.location.href='http://www.ihop-net.org/UniPub/iHOP/index.html'; } else { ihop('http://www.ihop-net.org/UniPub/iHOP/index.html'); }" onmouseover="window.status='iHOP - Information Hyperlinked over Proteins'; return true;" onmouseout="window.status=''; return true;" style="text-decoration: underline; color:#0199CC;"><B>iHOP</B> - <I>Information Hyperlinked over Proteins</I></A>.</FONT><A href="http://www.ihop-net.org/UniPub/iHOP/index.html" onmouseover="window.status=''; return true;" onmouseout="window.status=''; return true;" style="text-decoration: none; color:#FFFFFF; ">.</A><A href="http://cbio.mskcc.org/~hoffmann/index.html" onmouseover="window.status=''; return true;" onmouseout="window.status=''; return true;" style="text-decoration: none; color:#FFFFFF; ">.</A><A href="javascript:if(!window.ihop) { window.location.href='http://www.ihop-net.org/UniPub/iHOP/index.html'; } else { ihop('http://www.ihop-net.org/UniPub/iHOP/index.html'); }" onmouseover="window.status='iHOP - Information Hyperlinked over Proteins'; return true;" onmouseout="window.status=''; return true;"><IMG src="http://www.ihop-net.org/UniPub/html/img/hop/for_ref/iHOP_logo_50pc.png" border="0" align="left"/></A><hr /><h3>STRING says:</h3><p>plasminogen activator, urokinase; Specifically cleave the zymogen plasminogen to form the active enzyme plasmin</p>
chr3	34564326	34564337	[@E4F1-340:9bp]	857	-	E4F1	<SCRIPT Language="JavaScript">  function ihop(url) {  location.href=url;  }  </SCRIPT><table><tr><td>Model made for</td><td>Homo sapiens</td></tr></table> <h2>About the matching model:</h2><p><a href="http://www.ncbi.nlm.nih.gov/gene/1877" target="_blank">Gene 1877 at NCBI</a></p><h3>iHOP says (Homo sapiens):</h3>Here we demonstrate that <A style="color: #0199CC; text-decoration: underline; font-weight: bold;" href="javascript:if(!window.ihop) { window.location.href='http://www.ihop-net.org/UniPub/iHOP/go?ID1=92798'; } else { ihop('http://www.ihop-net.org/UniPub/iHOP/go?ID1=92798'); } " onmouseover="window.status='iHOP - Information Hyperlinked over Proteins'; return true;" onmouseout="window.status=''; return true;">          p53</A>     <SPAN style="color: #000000; text-decoration: none; font-weight: bold;">     binds</SPAN> to the E1A-<SPAN style="color: #000000; text-decoration: none; font-weight: bold;">     regulated</SPAN> transcription factor <A style="color: #0199CC; text-decoration: underline; font-weight: bold;" href="javascript:if(!window.ihop) { window.location.href='http://www.ihop-net.org/UniPub/iHOP/go?ID1=120704'; } else { ihop('http://www.ihop-net.org/UniPub/iHOP/go?ID1=120704'); } " onmouseover="window.status='iHOP - Information Hyperlinked over Proteins'; return true;" onmouseout="window.status=''; return true;">          p120E4F</A>, a transcriptional repressor of the <SPAN style="color: #e0b50b; text-decoration: none; font-weight: bold;">     adenovirus</SPAN> E4 promoter.    This <A style="color: #0199CC; text-decoration: underline; font-weight: bold;" href="javascript:if(!window.ihop) { window.location.href='http://www.ihop-net.org/UniPub/iHOP/go?ID1=87856'; } else { ihop('http://www.ihop-net.org/UniPub/iHOP/go?ID1=87856'); } " onmouseover="window.status='iHOP - Information Hyperlinked over Proteins'; return true;" onmouseout="window.status=''; return true;">     E4F1</A>-<A style="color: #0199CC; text-decoration: underline; font-weight: bold;" href="javascript:if(!window.ihop) { window.location.href='http://www.ihop-net.org/UniPub/iHOP/go?ID1=88220'; } else { ihop('http://www.ihop-net.org/UniPub/iHOP/go?ID1=88220'); } " onmouseover="window.status='iHOP - Information Hyperlinked over Proteins'; return true;" onmouseout="window.status=''; return true;">     FHL2</A> association occurs in the nuclear compartment and <SPAN style="color: #000000; text-decoration: none; font-weight: bold;">     inhibits</SPAN> the capacity of <A style="color: #0199CC; text-decoration: underline; font-weight: bold;" href="javascript:if(!window.ihop) { window.location.href='http://www.ihop-net.org/UniPub/iHOP/go?ID1=87856'; } else { ihop('http://www.ihop-net.org/UniPub/iHOP/go?ID1=87856'); } " onmouseover="window.status='iHOP - Information Hyperlinked over Proteins'; return true;" onmouseout="window.status=''; return true;">     E4F1</A> to block <SPAN style="color: #e0b50b; text-decoration: none; font-weight: bold;">     cell proliferation</SPAN>.    Here, we identify the <A style="color: #0199CC; text-decoration: underline; font-weight: bold;" href="javascript:if(!window.ihop) { window.location.href='http://www.ihop-net.org/UniPub/iHOP/go?ID1=92798'; } else { ihop('http://www.ihop-net.org/UniPub/iHOP/go?ID1=92798'); } " onmouseover="window.status='iHOP - Information Hyperlinked over Proteins'; return true;" onmouseout="window.status=''; return true;">     p53</A>-<SPAN style="color: #000000; text-decoration: none; font-weight: bold;">     associated</SPAN> factor <A style="color: #0199CC; text-decoration: underline; font-weight: bold;" href="javascript:if(!window.ihop) { window.location.href='http://www.ihop-net.org/UniPub/iHOP/go?ID1=87856'; } else { ihop('http://www.ihop-net.org/UniPub/iHOP/go?ID1=87856'); } " onmouseover="window.status='iHOP - Information Hyperlinked over Proteins'; return true;" onmouseout="window.status=''; return true;">     E4F1</A>, a ubiquitously expressed <SPAN style="color: #e0b50b; text-decoration: none; font-weight: bold;">     zinc-finger</SPAN> protein first identified as a cellular target of the viral oncoprotein E1A, as an atypical ubiquitin E3 ligase for <A style="color: #0199CC; text-decoration: underline; font-weight: bold;" href="javascript:if(!window.ihop) { window.location.href='http://www.ihop-net.org/UniPub/iHOP/go?ID1=92798'; } else { ihop('http://www.ihop-net.org/UniPub/iHOP/go?ID1=92798'); } " onmouseover="window.status='iHOP - Information Hyperlinked over Proteins'; return true;" onmouseout="window.status=''; return true;">     p53</A> that modulates its effector functions without promoting proteolysis.    <FONT size="-2"> <I>Content provided by </I><A href="javascript:if(!window.ihop) { window.location.href='http://www.ihop-net.org/UniPub/iHOP/index.html'; } else { ihop('http://www.ihop-net.org/UniPub/iHOP/index.html'); }" onmouseover="window.status='iHOP - Information Hyperlinked over Proteins'; return true;" onmouseout="window.status=''; return true;" style="text-decoration: underline; color:#0199CC;"><B>iHOP</B> - <I>Information Hyperlinked over Proteins</I></A>.</FONT><A href="http://www.ihop-net.org/UniPub/iHOP/index.html" onmouseover="window.status=''; return true;" onmouseout="window.status=''; return true;" style="text-decoration: none; color:#FFFFFF; ">.</A><A href="http://cbio.mskcc.org/~hoffmann/index.html" onmouseover="window.status=''; return true;" onmouseout="window.status=''; return true;" style="text-decoration: none; color:#FFFFFF; ">.</A><A href="javascript:if(!window.ihop) { window.location.href='http://www.ihop-net.org/UniPub/iHOP/index.html'; } else { ihop('http://www.ihop-net.org/UniPub/iHOP/index.html'); }" onmouseover="window.status='iHOP - Information Hyperlinked over Proteins'; return true;" onmouseout="window.status=''; return true;"><IMG src="http://www.ihop-net.org/UniPub/html/img/hop/for_ref/iHOP_logo_50pc.png" border="0" align="left"/></A><hr /><h3>STRING says (Homo sapiens):</h3><p>p120E4F; May function as a transcriptional repressor. May also function as a ubiquitin ligase mediating ubiquitination of chromatin-associated TP53. Functions in cell survival and proliferation through control of the cell cycle. Functions in the p53 and pRB tumor suppressor pathways and regulates the cyclin CCNA2 transcription</p><h2>Model's TFs' homologs in target species Mus musculus:</h2>13560<p><a href="http://www.ncbi.nlm.nih.gov/gene/13560" target="_blank">Gene 13560 at NCBI</a></p><h3>iHOP says:</h3>Here we demonstrate that <A style="color: #0199CC; text-decoration: underline; font-weight: bold;" href="javascript:if(!window.ihop) { window.location.href='http://www.ihop-net.org/UniPub/iHOP/go?ID1=92798'; } else { ihop('http://www.ihop-net.org/UniPub/iHOP/go?ID1=92798'); } " onmouseover="window.status='iHOP - Information Hyperlinked over Proteins'; return true;" onmouseout="window.status=''; return true;">          p53</A>     <SPAN style="color: #000000; text-decoration: none; font-weight: bold;">     binds</SPAN> to the E1A-<SPAN style="color: #000000; text-decoration: none; font-weight: bold;">     regulated</SPAN> transcription factor <A style="color: #0199CC; text-decoration: underline; font-weight: bold;" href="javascript:if(!window.ihop) { window.location.href='http://www.ihop-net.org/UniPub/iHOP/go?ID1=120704'; } else { ihop('http://www.ihop-net.org/UniPub/iHOP/go?ID1=120704'); } " onmouseover="window.status='iHOP - Information Hyperlinked over Proteins'; return true;" onmouseout="window.status=''; return true;">          p120E4F</A>, a transcriptional repressor of the <SPAN style="color: #e0b50b; text-decoration: none; font-weight: bold;">     adenovirus</SPAN> E4 promoter.    Although <A style="color: #0199CC; text-decoration: underline; font-weight: bold;" href="javascript:if(!window.ihop) { window.location.href='http://www.ihop-net.org/UniPub/iHOP/go?ID1=87856'; } else { ihop('http://www.ihop-net.org/UniPub/iHOP/go?ID1=87856'); } " onmouseover="window.status='iHOP - Information Hyperlinked over Proteins'; return true;" onmouseout="window.status=''; return true;">          p120E4F</A> can also <SPAN style="color: #000000; text-decoration: none; font-weight: bold;">     bind</SPAN> to mutant <A style="color: #0199CC; text-decoration: underline; font-weight: bold;" href="javascript:if(!window.ihop) { window.location.href='http://www.ihop-net.org/UniPub/iHOP/go?ID1=125705'; } else { ihop('http://www.ihop-net.org/UniPub/iHOP/go?ID1=125705'); } " onmouseover="window.status='iHOP - Information Hyperlinked over Proteins'; return true;" onmouseout="window.status=''; return true;">          p53</A>, the growth suppression induced by overexpression of the protein is severely reduced in a <SPAN style="color: #e0b50b; text-decoration: none; font-weight: bold;">     cell line</SPAN> that contains mutant <A style="color: #0199CC; text-decoration: underline; font-weight: bold;" href="javascript:if(!window.ihop) { window.location.href='http://www.ihop-net.org/UniPub/iHOP/go?ID1=92798'; } else { ihop('http://www.ihop-net.org/UniPub/iHOP/go?ID1=92798'); } " onmouseover="window.status='iHOP - Information Hyperlinked over Proteins'; return true;" onmouseout="window.status=''; return true;">          p53</A>.        <SPAN style="color: #e0b50b; text-decoration: none; font-weight: bold;">     Adenovirus</SPAN> E1A-regulated transcription factor <A style="color: #0199CC; text-decoration: underline; font-weight: bold;" href="javascript:if(!window.ihop) { window.location.href='http://www.ihop-net.org/UniPub/iHOP/go?ID1=120704'; } else { ihop('http://www.ihop-net.org/UniPub/iHOP/go?ID1=120704'); } " onmouseover="window.status='iHOP - Information Hyperlinked over Proteins'; return true;" onmouseout="window.status=''; return true;">          p120E4F</A> inhibits cell growth and induces the stabilization of the cdk inhibitor p21WAF1.    <FONT size="-2"> <I>Content provided by </I><A href="javascript:if(!window.ihop) { window.location.href='http://www.ihop-net.org/UniPub/iHOP/index.html'; } else { ihop('http://www.ihop-net.org/UniPub/iHOP/index.html'); }" onmouseover="window.status='iHOP - Information Hyperlinked over Proteins'; return true;" onmouseout="window.status=''; return true;" style="text-decoration: underline; color:#0199CC;"><B>iHOP</B> - <I>Information Hyperlinked over Proteins</I></A>.</FONT><A href="http://www.ihop-net.org/UniPub/iHOP/index.html" onmouseover="window.status=''; return true;" onmouseout="window.status=''; return true;" style="text-decoration: none; color:#FFFFFF; ">.</A><A href="http://cbio.mskcc.org/~hoffmann/index.html" onmouseover="window.status=''; return true;" onmouseout="window.status=''; return true;" style="text-decoration: none; color:#FFFFFF; ">.</A><A href="javascript:if(!window.ihop) { window.location.href='http://www.ihop-net.org/UniPub/iHOP/index.html'; } else { ihop('http://www.ihop-net.org/UniPub/iHOP/index.html'); }" onmouseover="window.status='iHOP - Information Hyperlinked over Proteins'; return true;" onmouseout="window.status=''; return true;"><IMG src="http://www.ihop-net.org/UniPub/html/img/hop/for_ref/iHOP_logo_50pc.png" border="0" align="left"/></A><hr /><h3>STRING says:</h3><p>E4F transcription factor 1; May function as a transcriptional repressor. May also function as a ubiquitin ligase mediating ubiquitination of chromatin-associated TP53. Functions in cell survival and proliferation through control of the cell cycle. Functions in the p53 and pRB tumor suppressor pathways and regulates the cyclin CCNA2 transcription</p>
chr3	34564326	34564336	[@CREBAT+340:8bp]	826	+	CREBATF	<table><tr><td>Model made for</td><td>Homo sapiens, Mus musculus, Hylobates lar, Rattus norvegicus, clawed frog</td></tr></table> <h2>About the matching model:</h2><hr /><h2>Model's TFs' homologs in target species Mus musculus:</h2><hr />
chr3	34564312	34564322	[@SRY+325:*bp]	959	+	SRY	<SCRIPT Language="JavaScript">  function ihop(url) {  location.href=url;  }  </SCRIPT><table><tr><td>Model made for</td><td>Homo sapiens</td></tr></table> <h2>About the matching model:</h2><p><a href="http://www.ncbi.nlm.nih.gov/gene/6736" target="_blank">Gene 6736 at NCBI</a></p><h3>iHOP says (Homo sapiens):</h3>The human Y-linked <SPAN style="color: #e0b50b; text-decoration: none; font-weight: bold;">     testis</SPAN> determining <A style="color: #0199CC; text-decoration: underline; font-weight: bold;" href="javascript:if(!window.ihop) { window.location.href='http://www.ihop-net.org/UniPub/iHOP/go?ID1=92401'; } else { ihop('http://www.ihop-net.org/UniPub/iHOP/go?ID1=92401'); } " onmouseover="window.status='iHOP - Information Hyperlinked over Proteins'; return true;" onmouseout="window.status=''; return true;">          gene SRY</A> encodes a protein with a DNA binding domain from the high mobility group box family.    A new de novo mutation (A113T) in HMG box of the <A style="color: #0199CC; text-decoration: underline; font-weight: bold;" href="javascript:if(!window.ihop) { window.location.href='http://www.ihop-net.org/UniPub/iHOP/go?ID1=92401'; } else { ihop('http://www.ihop-net.org/UniPub/iHOP/go?ID1=92401'); } " onmouseover="window.status='iHOP - Information Hyperlinked over Proteins'; return true;" onmouseout="window.status=''; return true;">          SRY gene</A> leads to XY <SPAN style="color: #e0b50b; text-decoration: none; font-weight: bold;">     gonadal dysgenesis</SPAN>.    In humans, mutations in the testis-determining <A style="color: #0199CC; text-decoration: underline; font-weight: bold;" href="javascript:if(!window.ihop) { window.location.href='http://www.ihop-net.org/UniPub/iHOP/go?ID1=92401'; } else { ihop('http://www.ihop-net.org/UniPub/iHOP/go?ID1=92401'); } " onmouseover="window.status='iHOP - Information Hyperlinked over Proteins'; return true;" onmouseout="window.status=''; return true;">          gene SRY</A> result in XY sex reversal with pure <SPAN style="color: #e0b50b; text-decoration: none; font-weight: bold;">     gonadal dysgenesis</SPAN> (PGD).    <FONT size="-2"> <I>Content provided by </I><A href="javascript:if(!window.ihop) { window.location.href='http://www.ihop-net.org/UniPub/iHOP/index.html'; } else { ihop('http://www.ihop-net.org/UniPub/iHOP/index.html'); }" onmouseover="window.status='iHOP - Information Hyperlinked over Proteins'; return true;" onmouseout="window.status=''; return true;" style="text-decoration: underline; color:#0199CC;"><B>iHOP</B> - <I>Information Hyperlinked over Proteins</I></A>.</FONT><A href="http://www.ihop-net.org/UniPub/iHOP/index.html" onmouseover="window.status=''; return true;" onmouseout="window.status=''; return true;" style="text-decoration: none; color:#FFFFFF; ">.</A><A href="http://cbio.mskcc.org/~hoffmann/index.html" onmouseover="window.status=''; return true;" onmouseout="window.status=''; return true;" style="text-decoration: none; color:#FFFFFF; ">.</A><A href="javascript:if(!window.ihop) { window.location.href='http://www.ihop-net.org/UniPub/iHOP/index.html'; } else { ihop('http://www.ihop-net.org/UniPub/iHOP/index.html'); }" onmouseover="window.status='iHOP - Information Hyperlinked over Proteins'; return true;" onmouseout="window.status=''; return true;"><IMG src="http://www.ihop-net.org/UniPub/html/img/hop/for_ref/iHOP_logo_50pc.png" border="0" align="left"/></A><hr /><h3>STRING says (Homo sapiens):</h3><p>Sex-determining region Y protein (Testis-determining factor); Transcriptional regulator which control a genetic switch in male development. It is necessary and sufficient for initiating male sex determination by directing the development of supporting cell precursors (pre-Sertoli cells) as Sertoli rather than granulosa cells (By similarity). In male adult brain involved in the maintenance of motor functions of dopaminergic neurons (By similarity). Involved in different aspects of gene regulation including promoter activation or repression (By similarity). Facilitates DNA bending. SRY H [...] </p><h2>Model's TFs' homologs in target species Mus musculus:</h2><A href="javascript:if(!window.ihop) { window.location.href='http://www.ihop-net.org/UniPub/iHOP/index.html'; } else { ihop('http://www.ihop-net.org/UniPub/iHOP/index.html'); }" onmouseover="window.status='iHOP - Information Hyperlinked over Proteins'; return true;" onmouseout="window.status=''; return true;"><IMG src="http://www.ihop-net.org/UniPub/html/img/hop/for_ref/iHOP_logo_50pc.png" border="0" align="left"/></A><hr />
track name="m10:vad1:s68:03" type=bedDetail description="#6 bls=433@[Amniot,Lauras]" visibility=3 color=38,153,0 useScore=1 db=mm9 url=http://www.ihop-net.org/UniPub/iHOP/in?syns_1=$$&ncbi_tax_id_1=10090 htmlUrl=http://bio.math-inf.uni-greifswald.de/rexspecies2/getFile/cached/1/p/f/pub/docs/rsDesc.html
chr3	34564354	34564368	[@Oct1:380:*bp]	802	+	Oct1	<SCRIPT Language="JavaScript">  function ihop(url) {  location.href=url;  }  </SCRIPT><table><tr><td>Model made for</td><td>Homo sapiens, Chinese hamster , Xenopus laevis, Hylobates lar, Cercopithecus aethiops, Mus musculus, Gallus gallus, Rattus norvegicus</td></tr></table> <h2>About the matching model:</h2><p><a href="http://www.ncbi.nlm.nih.gov/gene/399316" target="_blank">Gene 399316 at NCBI</a></p><p><a href="http://www.ncbi.nlm.nih.gov/gene/396463" target="_blank">Gene 396463 at NCBI</a></p><h3>iHOP says (Gallus gallus):</h3>The previously described POU domain (termed POU for its presence in the Pit-1, <A style="color: #0199CC; text-decoration: underline; font-weight: bold;" href="javascript:if(!window.ihop) { window.location.href='http://www.ihop-net.org/UniPub/iHOP/go?ID1=246592'; } else { ihop('http://www.ihop-net.org/UniPub/iHOP/go?ID1=246592'); } " onmouseover="window.status='iHOP - Information Hyperlinked over Proteins'; return true;" onmouseout="window.status=''; return true;">     Oct-1</A>/Oct-2, and Unc-86 genes) and <SPAN style="color: #e0b50b; text-decoration: none; font-weight: bold;">     homeobox</SPAN> domain are 100% conserved between the two protein products.    Two major DNA-binding proteins that bind in a sequence-specific manner to the octamer <SPAN style="color: #e0b50b; text-decoration: none; font-weight: bold;">     DNA sequence</SPAN> have been identified in mammalian species--a ubiquitously expressed protein (<A style="color: #0199CC; text-decoration: underline; font-weight: bold;" href="javascript:if(!window.ihop) { window.location.href='http://www.ihop-net.org/UniPub/iHOP/go?ID1=246592'; } else { ihop('http://www.ihop-net.org/UniPub/iHOP/go?ID1=246592'); } " onmouseover="window.status='iHOP - Information Hyperlinked over Proteins'; return true;" onmouseout="window.status=''; return true;">     Oct-1</A>) and a lymphoid-specific protein (Oct-2).    The predicted protein sequence of the chicken <A style="color: #0199CC; text-decoration: underline; font-weight: bold;" href="javascript:if(!window.ihop) { window.location.href='http://www.ihop-net.org/UniPub/iHOP/go?ID1=246592'; } else { ihop('http://www.ihop-net.org/UniPub/iHOP/go?ID1=246592'); } " onmouseover="window.status='iHOP - Information Hyperlinked over Proteins'; return true;" onmouseout="window.status=''; return true;">     Oct-1</A> gene demonstrated that the gene for <A style="color: #0199CC; text-decoration: underline; font-weight: bold;" href="javascript:if(!window.ihop) { window.location.href='http://www.ihop-net.org/UniPub/iHOP/go?ID1=246592'; } else { ihop('http://www.ihop-net.org/UniPub/iHOP/go?ID1=246592'); } " onmouseover="window.status='iHOP - Information Hyperlinked over Proteins'; return true;" onmouseout="window.status=''; return true;">     Oct-1</A> has been highly conserved during vertebrate evolution with an overall 96% <SPAN style="color: #e0b50b; text-decoration: none; font-weight: bold;">     amino acid sequence</SPAN> identity between the chicken and human proteins.    <FONT size="-2"> <I>Content provided by </I><A href="javascript:if(!window.ihop) { window.location.href='http://www.ihop-net.org/UniPub/iHOP/index.html'; } else { ihop('http://www.ihop-net.org/UniPub/iHOP/index.html'); }" onmouseover="window.status='iHOP - Information Hyperlinked over Proteins'; return true;" onmouseout="window.status=''; return true;" style="text-decoration: underline; color:#0199CC;"><B>iHOP</B> - <I>Information Hyperlinked over Proteins</I></A>.</FONT><A href="http://www.ihop-net.org/UniPub/iHOP/index.html" onmouseover="window.status=''; return true;" onmouseout="window.status=''; return true;" style="text-decoration: none; color:#FFFFFF; ">.</A><A href="http://cbio.mskcc.org/~hoffmann/index.html" onmouseover="window.status=''; return true;" onmouseout="window.status=''; return true;" style="text-decoration: none; color:#FFFFFF; ">.</A><A href="javascript:if(!window.ihop) { window.location.href='http://www.ihop-net.org/UniPub/iHOP/index.html'; } else { ihop('http://www.ihop-net.org/UniPub/iHOP/index.html'); }" onmouseover="window.status='iHOP - Information Hyperlinked over Proteins'; return true;" onmouseout="window.status=''; return true;"><IMG src="http://www.ihop-net.org/UniPub/html/img/hop/for_ref/iHOP_logo_50pc.png" border="0" align="left"/></A><hr /><h3>STRING says (Gallus gallus):</h3><p>POU domain, class 2, transcription factor 1 (Octamer-binding transcription factor 1) (Oct-1) (OTF-1) (NF-A1); Transcription factor that binds to the octamer motif (5'-ATTTGCAT-3') and activates the promoters of the genes for some small nuclear RNAs (snRNA) and of genes such as those for histone H2B and immunoglobulins. Modulates transcription transactivation by NR3C1, AR and PGR (By similarity)</p><h2>Model's TFs' homologs in target species Mus musculus:</h2>18986<p><a href="http://www.ncbi.nlm.nih.gov/gene/18986" target="_blank">Gene 18986 at NCBI</a></p><h3>iHOP says:</h3>Finally, the cytokine <A style="color: #0199CC; text-decoration: underline; font-weight: bold;" href="javascript:if(!window.ihop) { window.location.href='http://www.ihop-net.org/UniPub/iHOP/go?ID1=122002'; } else { ihop('http://www.ihop-net.org/UniPub/iHOP/go?ID1=122002'); } " onmouseover="window.status='iHOP - Information Hyperlinked over Proteins'; return true;" onmouseout="window.status=''; return true;">          interleukin-6</A>     <SPAN style="color: #000000; text-decoration: none; font-weight: bold;">     induces</SPAN>     <A style="color: #0199CC; text-decoration: underline; font-weight: bold;" href="javascript:if(!window.ihop) { window.location.href='http://www.ihop-net.org/UniPub/iHOP/go?ID1=123674'; } else { ihop('http://www.ihop-net.org/UniPub/iHOP/go?ID1=123674'); } " onmouseover="window.status='iHOP - Information Hyperlinked over Proteins'; return true;" onmouseout="window.status=''; return true;">          Oct-1</A>     <SPAN style="color: #e0b50b; text-decoration: none; font-weight: bold;">     gene expression</SPAN>, providing a biologically relevant means by which <A style="color: #0199CC; text-decoration: underline; font-weight: bold;" href="javascript:if(!window.ihop) { window.location.href='http://www.ihop-net.org/UniPub/iHOP/go?ID1=123118'; } else { ihop('http://www.ihop-net.org/UniPub/iHOP/go?ID1=123118'); } " onmouseover="window.status='iHOP - Information Hyperlinked over Proteins'; return true;" onmouseout="window.status=''; return true;">          NF-kappaB</A>-dependent <SPAN style="color: #e0b50b; text-decoration: none; font-weight: bold;">     gene expression</SPAN> can be selectively reverted by <A style="color: #0199CC; text-decoration: underline; font-weight: bold;" href="javascript:if(!window.ihop) { window.location.href='http://www.ihop-net.org/UniPub/iHOP/go?ID1=91188'; } else { ihop('http://www.ihop-net.org/UniPub/iHOP/go?ID1=91188'); } " onmouseover="window.status='iHOP - Information Hyperlinked over Proteins'; return true;" onmouseout="window.status=''; return true;">          Oct-1</A> to quiescent levels.    Thus, <A style="color: #0199CC; text-decoration: underline; font-weight: bold;" href="javascript:if(!window.ihop) { window.location.href='http://www.ihop-net.org/UniPub/iHOP/go?ID1=123674'; } else { ihop('http://www.ihop-net.org/UniPub/iHOP/go?ID1=123674'); } " onmouseover="window.status='iHOP - Information Hyperlinked over Proteins'; return true;" onmouseout="window.status=''; return true;">     Oct-1</A>     <SPAN style="color: #000000; text-decoration: none; font-weight: bold;">     binds</SPAN> to the <A style="color: #0199CC; text-decoration: underline; font-weight: bold;" href="javascript:if(!window.ihop) { window.location.href='http://www.ihop-net.org/UniPub/iHOP/go?ID1=121354'; } else { ihop('http://www.ihop-net.org/UniPub/iHOP/go?ID1=121354'); } " onmouseover="window.status='iHOP - Information Hyperlinked over Proteins'; return true;" onmouseout="window.status=''; return true;">          GnRH</A> enhancer <SPAN style="color: #e0b50b; text-decoration: none; font-weight: bold;">     in vitro</SPAN>, and this binding is critical to the transcriptional activity of this neuron-specific enhancer in GT1 cells.    Finally, Pbx1 is expressed in <A style="color: #0199CC; text-decoration: underline; font-weight: bold;" href="javascript:if(!window.ihop) { window.location.href='http://www.ihop-net.org/UniPub/iHOP/go?ID1=121354'; } else { ihop('http://www.ihop-net.org/UniPub/iHOP/go?ID1=121354'); } " onmouseover="window.status='iHOP - Information Hyperlinked over Proteins'; return true;" onmouseout="window.status=''; return true;">          GnRH</A> neurons in embryonic as well as mature mice, suggesting that the associations between TALE homeodomain proteins and <A style="color: #0199CC; text-decoration: underline; font-weight: bold;" href="javascript:if(!window.ihop) { window.location.href='http://www.ihop-net.org/UniPub/iHOP/go?ID1=325166'; } else { ihop('http://www.ihop-net.org/UniPub/iHOP/go?ID1=325166'); } " onmouseover="window.status='iHOP - Information Hyperlinked over Proteins'; return true;" onmouseout="window.status=''; return true;">               Oct-1</A>     <SPAN style="color: #000000; text-decoration: none; font-weight: bold;">     regulate</SPAN> neuron-specific expression of the <A style="color: #0199CC; text-decoration: underline; font-weight: bold;" href="javascript:if(!window.ihop) { window.location.href='http://www.ihop-net.org/UniPub/iHOP/go?ID1=121354'; } else { ihop('http://www.ihop-net.org/UniPub/iHOP/go?ID1=121354'); } " onmouseover="window.status='iHOP - Information Hyperlinked over Proteins'; return true;" onmouseout="window.status=''; return true;">          GnRH</A> gene in vivo.    <FONT size="-2"> <I>Content provided by </I><A href="javascript:if(!window.ihop) { window.location.href='http://www.ihop-net.org/UniPub/iHOP/index.html'; } else { ihop('http://www.ihop-net.org/UniPub/iHOP/index.html'); }" onmouseover="window.status='iHOP - Information Hyperlinked over Proteins'; return true;" onmouseout="window.status=''; return true;" style="text-decoration: underline; color:#0199CC;"><B>iHOP</B> - <I>Information Hyperlinked over Proteins</I></A>.</FONT><A href="http://www.ihop-net.org/UniPub/iHOP/index.html" onmouseover="window.status=''; return true;" onmouseout="window.status=''; return true;" style="text-decoration: none; color:#FFFFFF; ">.</A><A href="http://cbio.mskcc.org/~hoffmann/index.html" onmouseover="window.status=''; return true;" onmouseout="window.status=''; return true;" style="text-decoration: none; color:#FFFFFF; ">.</A><A href="javascript:if(!window.ihop) { window.location.href='http://www.ihop-net.org/UniPub/iHOP/index.html'; } else { ihop('http://www.ihop-net.org/UniPub/iHOP/index.html'); }" onmouseover="window.status='iHOP - Information Hyperlinked over Proteins'; return true;" onmouseout="window.status=''; return true;"><IMG src="http://www.ihop-net.org/UniPub/html/img/hop/for_ref/iHOP_logo_50pc.png" border="0" align="left"/></A><hr /><h3>STRING says:</h3><p>POU domain, class 2, transcription factor 1; Transcription factor that binds to the octamer motif (5'-ATTTGCAT-3') and activates the promoters of the genes for some small nuclear RNAs (snRNA) and of genes such as those for histone H2B and immunoglobulins. Modulates transcription transactivation by NR3C1, AR and PGR (By similarity)</p>
track name="m1:vad1:s68:03_" type=bedDetail description="#7 bls=408@[Amniot,Simiif]" visibility=3 color=204,107,179 useScore=1 db=mm9 url=http://www.ihop-net.org/UniPub/iHOP/in?syns_1=$$&ncbi_tax_id_1=10090 htmlUrl=http://bio.math-inf.uni-greifswald.de/rexspecies2/getFile/cached/1/p/f/pub/docs/rsDesc.html
chr3	34564232	34564243	[@MyoD:190:*bp]	851	-	MyoD	<SCRIPT Language="JavaScript">  function ihop(url) {  location.href=url;  }  </SCRIPT><table><tr><td>Model made for</td><td>Homo sapiens, Xenopus laevis, Mus musculus, Gallus gallus</td></tr></table> <h2>About the matching model:</h2><p><a href="http://www.ncbi.nlm.nih.gov/gene/4654" target="_blank">Gene 4654 at NCBI</a></p><h3>iHOP says (Homo sapiens):</h3>    <A style="color: #0199CC; text-decoration: underline; font-weight: bold;" href="javascript:if(!window.ihop) { window.location.href='http://www.ihop-net.org/UniPub/iHOP/go?ID1=105448'; } else { ihop('http://www.ihop-net.org/UniPub/iHOP/go?ID1=105448'); } " onmouseover="window.status='iHOP - Information Hyperlinked over Proteins'; return true;" onmouseout="window.status=''; return true;">          MAFbx</A> levels were greatly <SPAN style="color: #000000; text-decoration: none; font-weight: bold;">     enhanced</SPAN> upon <A style="color: #0199CC; text-decoration: underline; font-weight: bold;" href="javascript:if(!window.ihop) { window.location.href='http://www.ihop-net.org/UniPub/iHOP/go?ID1=90448'; } else { ihop('http://www.ihop-net.org/UniPub/iHOP/go?ID1=90448'); } " onmouseover="window.status='iHOP - Information Hyperlinked over Proteins'; return true;" onmouseout="window.status=''; return true;">          myogenic differentiation</A> of C2C12 <SPAN style="color: #e0b50b; text-decoration: none; font-weight: bold;">     myoblasts</SPAN>, and differentiation markedly increased activity of a <SPAN style="color: #e0b50b; text-decoration: none; font-weight: bold;">     reporter gene</SPAN> constructed with 400 bp of upstream <SPAN style="color: #e0b50b; text-decoration: none; font-weight: bold;">     promotor</SPAN> from the <A style="color: #0199CC; text-decoration: underline; font-weight: bold;" href="javascript:if(!window.ihop) { window.location.href='http://www.ihop-net.org/UniPub/iHOP/go?ID1=105448'; } else { ihop('http://www.ihop-net.org/UniPub/iHOP/go?ID1=105448'); } " onmouseover="window.status='iHOP - Information Hyperlinked over Proteins'; return true;" onmouseout="window.status=''; return true;">          MAFbx</A> gene.    Compared with controls, <SPAN style="color: #e0b50b; text-decoration: none; font-weight: bold;">     methylation</SPAN> averaged 20.1% versus 7.2% (P = 0.07) for ER, 18.4% versus 3.0% (P &lt; 0.008) for <A style="color: #0199CC; text-decoration: underline; font-weight: bold;" href="javascript:if(!window.ihop) { window.location.href='http://www.ihop-net.org/UniPub/iHOP/go?ID1=90448'; } else { ihop('http://www.ihop-net.org/UniPub/iHOP/go?ID1=90448'); } " onmouseover="window.status='iHOP - Information Hyperlinked over Proteins'; return true;" onmouseout="window.status=''; return true;">     MYOD</A>, and 7.9% versus 2.4% (P = 0.007) for <A style="color: #0199CC; text-decoration: underline; font-weight: bold;" href="javascript:if(!window.ihop) { window.location.href='http://www.ihop-net.org/UniPub/iHOP/go?ID1=87106'; } else { ihop('http://www.ihop-net.org/UniPub/iHOP/go?ID1=87106'); } " onmouseover="window.status='iHOP - Information Hyperlinked over Proteins'; return true;" onmouseout="window.status=''; return true;">     p16</A> exon 1.        <A style="color: #0199CC; text-decoration: underline; font-weight: bold;" href="javascript:if(!window.ihop) { window.location.href='http://www.ihop-net.org/UniPub/iHOP/go?ID1=90448'; } else { ihop('http://www.ihop-net.org/UniPub/iHOP/go?ID1=90448'); } " onmouseover="window.status='iHOP - Information Hyperlinked over Proteins'; return true;" onmouseout="window.status=''; return true;">     MYOD1</A> promoter <SPAN style="color: #e0b50b; text-decoration: none; font-weight: bold;">     methylation</SPAN> occurs in various malignancies including <SPAN style="color: #e0b50b; text-decoration: none; font-weight: bold;">     colorectal cancer</SPAN>.    <FONT size="-2"> <I>Content provided by </I><A href="javascript:if(!window.ihop) { window.location.href='http://www.ihop-net.org/UniPub/iHOP/index.html'; } else { ihop('http://www.ihop-net.org/UniPub/iHOP/index.html'); }" onmouseover="window.status='iHOP - Information Hyperlinked over Proteins'; return true;" onmouseout="window.status=''; return true;" style="text-decoration: underline; color:#0199CC;"><B>iHOP</B> - <I>Information Hyperlinked over Proteins</I></A>.</FONT><A href="http://www.ihop-net.org/UniPub/iHOP/index.html" onmouseover="window.status=''; return true;" onmouseout="window.status=''; return true;" style="text-decoration: none; color:#FFFFFF; ">.</A><A href="http://cbio.mskcc.org/~hoffmann/index.html" onmouseover="window.status=''; return true;" onmouseout="window.status=''; return true;" style="text-decoration: none; color:#FFFFFF; ">.</A>Entry for target species Mus musculus: Gene 17927<p><a href="http://www.ncbi.nlm.nih.gov/gene/17927" target="_blank">Gene 17927 at NCBI</a></p><h3>iHOP says (Mus musculus):</h3>Examination of <A style="color: #0199CC; text-decoration: underline; font-weight: bold;" href="javascript:if(!window.ihop) { window.location.href='http://www.ihop-net.org/UniPub/iHOP/go?ID1=123038'; } else { ihop('http://www.ihop-net.org/UniPub/iHOP/go?ID1=123038'); } " onmouseover="window.status='iHOP - Information Hyperlinked over Proteins'; return true;" onmouseout="window.status=''; return true;">     MyoD</A> mutant muscle revealed elevated numbers of myogenic cells; however, <SPAN style="color: #e0b50b; text-decoration: none; font-weight: bold;">     myoblasts</SPAN> derived from these cells displayed normal differentiation potential <SPAN style="color: #e0b50b; text-decoration: none; font-weight: bold;">     in vitro</SPAN>.        <A style="color: #0199CC; text-decoration: underline; font-weight: bold;" href="javascript:if(!window.ihop) { window.location.href='http://www.ihop-net.org/UniPub/iHOP/go?ID1=123038'; } else { ihop('http://www.ihop-net.org/UniPub/iHOP/go?ID1=123038'); } " onmouseover="window.status='iHOP - Information Hyperlinked over Proteins'; return true;" onmouseout="window.status=''; return true;">     MyoD</A> levels are significantly reduced in <SPAN style="color: #e0b50b; text-decoration: none; font-weight: bold;">     myoblasts</SPAN> expressing the mutant 3'-UTR RNA within the first 6 h under differentiation conditions.        <A style="color: #0199CC; text-decoration: underline; font-weight: bold;" href="javascript:if(!window.ihop) { window.location.href='http://www.ihop-net.org/UniPub/iHOP/go?ID1=123038'; } else { ihop('http://www.ihop-net.org/UniPub/iHOP/go?ID1=123038'); } " onmouseover="window.status='iHOP - Information Hyperlinked over Proteins'; return true;" onmouseout="window.status=''; return true;">     MyoD</A>, a transcription factor required for the differentiation of <SPAN style="color: #e0b50b; text-decoration: none; font-weight: bold;">     myoblasts</SPAN> during muscle regeneration, activates differentiation-specific genes by binding E-boxes.    <FONT size="-2"> <I>Content provided by </I><A href="javascript:if(!window.ihop) { window.location.href='http://www.ihop-net.org/UniPub/iHOP/index.html'; } else { ihop('http://www.ihop-net.org/UniPub/iHOP/index.html'); }" onmouseover="window.status='iHOP - Information Hyperlinked over Proteins'; return true;" onmouseout="window.status=''; return true;" style="text-decoration: underline; color:#0199CC;"><B>iHOP</B> - <I>Information Hyperlinked over Proteins</I></A>.</FONT><A href="http://www.ihop-net.org/UniPub/iHOP/index.html" onmouseover="window.status=''; return true;" onmouseout="window.status=''; return true;" style="text-decoration: none; color:#FFFFFF; ">.</A><A href="http://cbio.mskcc.org/~hoffmann/index.html" onmouseover="window.status=''; return true;" onmouseout="window.status=''; return true;" style="text-decoration: none; color:#FFFFFF; ">.</A><p><a href="http://www.ncbi.nlm.nih.gov/gene/379053" target="_blank">Gene 379053 at NCBI</a></p><p><a href="http://www.ncbi.nlm.nih.gov/gene/374048" target="_blank">Gene 374048 at NCBI</a></p><h3>iHOP says (Gallus gallus):</h3>Transient expression of <A style="color: #0199CC; text-decoration: underline; font-weight: bold;" href="javascript:if(!window.ihop) { window.location.href='http://www.ihop-net.org/UniPub/iHOP/go?ID1=244949'; } else { ihop('http://www.ihop-net.org/UniPub/iHOP/go?ID1=244949'); } " onmouseover="window.status='iHOP - Information Hyperlinked over Proteins'; return true;" onmouseout="window.status=''; return true;">     CMD1</A> in BrdU-treated <SPAN style="color: #e0b50b; text-decoration: none; font-weight: bold;">     myoblasts</SPAN> reactivates cotransfected muscle-specific promoters.    The basic and myc domains required for myogenic conversion of mouse 10T1/2 '<SPAN style="color: #e0b50b; text-decoration: none; font-weight: bold;">     fibroblasts</SPAN>' to <SPAN style="color: #e0b50b; text-decoration: none; font-weight: bold;">     myoblasts</SPAN> with MyoD1 are completely conserved in <A style="color: #0199CC; text-decoration: underline; font-weight: bold;" href="javascript:if(!window.ihop) { window.location.href='http://www.ihop-net.org/UniPub/iHOP/go?ID1=244949'; } else { ihop('http://www.ihop-net.org/UniPub/iHOP/go?ID1=244949'); } " onmouseover="window.status='iHOP - Information Hyperlinked over Proteins'; return true;" onmouseout="window.status=''; return true;">     CMD1</A>.    The efficiency of <SPAN style="color: #e0b50b; text-decoration: none; font-weight: bold;">     myoblast</SPAN> conversion depends on the levels of <A style="color: #0199CC; text-decoration: underline; font-weight: bold;" href="javascript:if(!window.ihop) { window.location.href='http://www.ihop-net.org/UniPub/iHOP/go?ID1=244949'; } else { ihop('http://www.ihop-net.org/UniPub/iHOP/go?ID1=244949'); } " onmouseover="window.status='iHOP - Information Hyperlinked over Proteins'; return true;" onmouseout="window.status=''; return true;">     CMD1</A> expression and suggests that the cellular concentration of <A style="color: #0199CC; text-decoration: underline; font-weight: bold;" href="javascript:if(!window.ihop) { window.location.href='http://www.ihop-net.org/UniPub/iHOP/go?ID1=244949'; } else { ihop('http://www.ihop-net.org/UniPub/iHOP/go?ID1=244949'); } " onmouseover="window.status='iHOP - Information Hyperlinked over Proteins'; return true;" onmouseout="window.status=''; return true;">     CMD1</A> plays a role in the onset of <SPAN style="color: #e0b50b; text-decoration: none; font-weight: bold;">     myogenesis</SPAN>.    <FONT size="-2"> <I>Content provided by </I><A href="javascript:if(!window.ihop) { window.location.href='http://www.ihop-net.org/UniPub/iHOP/index.html'; } else { ihop('http://www.ihop-net.org/UniPub/iHOP/index.html'); }" onmouseover="window.status='iHOP - Information Hyperlinked over Proteins'; return true;" onmouseout="window.status=''; return true;" style="text-decoration: underline; color:#0199CC;"><B>iHOP</B> - <I>Information Hyperlinked over Proteins</I></A>.</FONT><A href="http://www.ihop-net.org/UniPub/iHOP/index.html" onmouseover="window.status=''; return true;" onmouseout="window.status=''; return true;" style="text-decoration: none; color:#FFFFFF; ">.</A><A href="http://cbio.mskcc.org/~hoffmann/index.html" onmouseover="window.status=''; return true;" onmouseout="window.status=''; return true;" style="text-decoration: none; color:#FFFFFF; ">.</A><A href="javascript:if(!window.ihop) { window.location.href='http://www.ihop-net.org/UniPub/iHOP/index.html'; } else { ihop('http://www.ihop-net.org/UniPub/iHOP/index.html'); }" onmouseover="window.status='iHOP - Information Hyperlinked over Proteins'; return true;" onmouseout="window.status=''; return true;"><IMG src="http://www.ihop-net.org/UniPub/html/img/hop/for_ref/iHOP_logo_50pc.png" border="0" align="left"/></A><hr /><h3>STRING says (Homo sapiens):</h3><p>Myoblast determination protein 1 (Myogenic factor 3) (Myf-3); Involved in muscle differentiation (myogenic factor). Induces fibroblasts to differentiate into myoblasts. Activates muscle-specific promoters. Interacts with and is inhibited by the twist protein. This interaction probably involves the basic domains of both proteins (By similarity)</p>Entry for target species Mus musculus: Gene 17927<h3>STRING says (Mus musculus):</h3><p>myogenic differentiation 1; Involved in muscle differentiation (myogenic factor). Induces fibroblasts to differentiate into myoblasts. Activates muscle-specific promoters. Interacts with and is inhibited by the twist protein. This interaction probably involves the basic domains of both proteins</p><h3>STRING says (Gallus gallus):</h3><p>Myoblast determination protein 1 homolog (MYOD1 homolog); Involved in muscle differentiation (myogenic factor). Activates muscle-specific promoters. Interacts with and is inhibited by the twist protein. This interaction probably involves the basic domains of both proteins (By similarity)</p>
chr3	34564232	34564241	[@E2A-190:*bp]	935	-	E2A	<SCRIPT Language="JavaScript">  function ihop(url) {  location.href=url;  }  </SCRIPT><table><tr><td>Model made for</td><td>Oncorhynchus mykiss, Homo sapiens, Brachydanio rerio, Cricetulus sp, Bos taurus, Cercopithecus aethiops, Mus musculus, Coturnix coturnix, Gallus gallus, Xenopus laevis, Cyprinus carpio, Rattus norvegicus, clawed frog</td></tr></table> <h2>About the matching model:</h2>Entry for target species Mus musculus: Gene 21423<p><a href="http://www.ncbi.nlm.nih.gov/gene/21423" target="_blank">Gene 21423 at NCBI</a></p><h3>iHOP says (Mus musculus):</h3>    <A style="color: #0199CC; text-decoration: underline; font-weight: bold;" href="javascript:if(!window.ihop) { window.location.href='http://www.ihop-net.org/UniPub/iHOP/go?ID1=125393'; } else { ihop('http://www.ihop-net.org/UniPub/iHOP/go?ID1=125393'); } " onmouseover="window.status='iHOP - Information Hyperlinked over Proteins'; return true;" onmouseout="window.status=''; return true;">          E2A</A>-null mutant mice fail to generate mature <SPAN style="color: #e0b50b; text-decoration: none; font-weight: bold;">     B cells</SPAN>.    These data suggest a crucial role for <A style="color: #0199CC; text-decoration: underline; font-weight: bold;" href="javascript:if(!window.ihop) { window.location.href='http://www.ihop-net.org/UniPub/iHOP/go?ID1=125393'; } else { ihop('http://www.ihop-net.org/UniPub/iHOP/go?ID1=125393'); } " onmouseover="window.status='iHOP - Information Hyperlinked over Proteins'; return true;" onmouseout="window.status=''; return true;">          E2A</A> products as central regulators in early <SPAN style="color: #e0b50b; text-decoration: none; font-weight: bold;">     B cell</SPAN> differentiation.    The helix-loop-helix gene <A style="color: #0199CC; text-decoration: underline; font-weight: bold;" href="javascript:if(!window.ihop) { window.location.href='http://www.ihop-net.org/UniPub/iHOP/go?ID1=125393'; } else { ihop('http://www.ihop-net.org/UniPub/iHOP/go?ID1=125393'); } " onmouseover="window.status='iHOP - Information Hyperlinked over Proteins'; return true;" onmouseout="window.status=''; return true;">     E2A</A> is required for <SPAN style="color: #e0b50b; text-decoration: none; font-weight: bold;">     B cell</SPAN> formation.    <FONT size="-2"> <I>Content provided by </I><A href="javascript:if(!window.ihop) { window.location.href='http://www.ihop-net.org/UniPub/iHOP/index.html'; } else { ihop('http://www.ihop-net.org/UniPub/iHOP/index.html'); }" onmouseover="window.status='iHOP - Information Hyperlinked over Proteins'; return true;" onmouseout="window.status=''; return true;" style="text-decoration: underline; color:#0199CC;"><B>iHOP</B> - <I>Information Hyperlinked over Proteins</I></A>.</FONT><A href="http://www.ihop-net.org/UniPub/iHOP/index.html" onmouseover="window.status=''; return true;" onmouseout="window.status=''; return true;" style="text-decoration: none; color:#FFFFFF; ">.</A><A href="http://cbio.mskcc.org/~hoffmann/index.html" onmouseover="window.status=''; return true;" onmouseout="window.status=''; return true;" style="text-decoration: none; color:#FFFFFF; ">.</A><p><a href="http://www.ncbi.nlm.nih.gov/gene/373726" target="_blank">Gene 373726 at NCBI</a></p><h3>iHOP says (-):</h3>The basic <A style="color: #0199CC; text-decoration: underline; font-weight: bold;" href="javascript:if(!window.ihop) { window.location.href='http://www.ihop-net.org/UniPub/iHOP/go?ID1=232310'; } else { ihop('http://www.ihop-net.org/UniPub/iHOP/go?ID1=232310'); } " onmouseover="window.status='iHOP - Information Hyperlinked over Proteins'; return true;" onmouseout="window.status=''; return true;">     helix-loop-helix transcription factor</A>, <A style="color: #0199CC; text-decoration: underline; font-weight: bold;" href="javascript:if(!window.ihop) { window.location.href='http://www.ihop-net.org/UniPub/iHOP/go?ID1=325724'; } else { ihop('http://www.ihop-net.org/UniPub/iHOP/go?ID1=325724'); } " onmouseover="window.status='iHOP - Information Hyperlinked over Proteins'; return true;" onmouseout="window.status=''; return true;">               Pod 1</A>, has been shown to be expressed in the <SPAN style="color: #e0b50b; text-decoration: none; font-weight: bold;">     mesenchyme</SPAN> of many developing mouse organs, including the heart, lungs and gut.    We previously isolated a novel rat cDNA encoding a basic <A style="color: #0199CC; text-decoration: underline; font-weight: bold;" href="javascript:if(!window.ihop) { window.location.href='http://www.ihop-net.org/UniPub/iHOP/go?ID1=232310'; } else { ihop('http://www.ihop-net.org/UniPub/iHOP/go?ID1=232310'); } " onmouseover="window.status='iHOP - Information Hyperlinked over Proteins'; return true;" onmouseout="window.status=''; return true;">     helix-loop-helix transcription factor</A> named <A style="color: #0199CC; text-decoration: underline; font-weight: bold;" href="javascript:if(!window.ihop) { window.location.href='http://www.ihop-net.org/UniPub/iHOP/go?ID1=322851'; } else { ihop('http://www.ihop-net.org/UniPub/iHOP/go?ID1=322851'); } " onmouseover="window.status='iHOP - Information Hyperlinked over Proteins'; return true;" onmouseout="window.status=''; return true;">     Relax</A>, whose expression in the developing <SPAN style="color: #e0b50b; text-decoration: none; font-weight: bold;">     central nervous system</SPAN> is strictly limited to discrete domains containing precursor cells.        <A style="color: #0199CC; text-decoration: underline; font-weight: bold;" href="javascript:if(!window.ihop) { window.location.href='http://www.ihop-net.org/UniPub/iHOP/go?ID1=129172'; } else { ihop('http://www.ihop-net.org/UniPub/iHOP/go?ID1=129172'); } " onmouseover="window.status='iHOP - Information Hyperlinked over Proteins'; return true;" onmouseout="window.status=''; return true;">     Hes6</A> is a basic <A style="color: #0199CC; text-decoration: underline; font-weight: bold;" href="javascript:if(!window.ihop) { window.location.href='http://www.ihop-net.org/UniPub/iHOP/go?ID1=232310'; } else { ihop('http://www.ihop-net.org/UniPub/iHOP/go?ID1=232310'); } " onmouseover="window.status='iHOP - Information Hyperlinked over Proteins'; return true;" onmouseout="window.status=''; return true;">     helix-loop-helix transcription factor</A> homologous to Drosophila <SPAN style="color: #e0b50b; text-decoration: none; font-weight: bold;">     Enhancer</SPAN> of Split (EoS) proteins.    <FONT size="-2"> <I>Content provided by </I><A href="javascript:if(!window.ihop) { window.location.href='http://www.ihop-net.org/UniPub/iHOP/index.html'; } else { ihop('http://www.ihop-net.org/UniPub/iHOP/index.html'); }" onmouseover="window.status='iHOP - Information Hyperlinked over Proteins'; return true;" onmouseout="window.status=''; return true;" style="text-decoration: underline; color:#0199CC;"><B>iHOP</B> - <I>Information Hyperlinked over Proteins</I></A>.</FONT><A href="http://www.ihop-net.org/UniPub/iHOP/index.html" onmouseover="window.status=''; return true;" onmouseout="window.status=''; return true;" style="text-decoration: none; color:#FFFFFF; ">.</A><A href="http://cbio.mskcc.org/~hoffmann/index.html" onmouseover="window.status=''; return true;" onmouseout="window.status=''; return true;" style="text-decoration: none; color:#FFFFFF; ">.</A><p><a href="http://www.ncbi.nlm.nih.gov/gene/6929" target="_blank">Gene 6929 at NCBI</a></p><h3>iHOP says (Homo sapiens):</h3>    <A style="color: #0199CC; text-decoration: underline; font-weight: bold;" href="javascript:if(!window.ihop) { window.location.href='http://www.ihop-net.org/UniPub/iHOP/go?ID1=92578'; } else { ihop('http://www.ihop-net.org/UniPub/iHOP/go?ID1=92578'); } " onmouseover="window.status='iHOP - Information Hyperlinked over Proteins'; return true;" onmouseout="window.status=''; return true;">     E2A</A> homodimers are the predominant bHLH proteins present in B-lineage cells and are shown genetically to play critical roles in <SPAN style="color: #e0b50b; text-decoration: none; font-weight: bold;">     B-cell</SPAN> development.        <SPAN style="color: #e0b50b; text-decoration: none; font-weight: bold;">     B cells</SPAN> express a unique E-box-binding activity that contains basic helix-loop-helix (bHLH) proteins encoded by the <A style="color: #0199CC; text-decoration: underline; font-weight: bold;" href="javascript:if(!window.ihop) { window.location.href='http://www.ihop-net.org/UniPub/iHOP/go?ID1=92578'; } else { ihop('http://www.ihop-net.org/UniPub/iHOP/go?ID1=92578'); } " onmouseover="window.status='iHOP - Information Hyperlinked over Proteins'; return true;" onmouseout="window.status=''; return true;">     E2A</A> gene.    Since E47 is widely expressed, our results argue for a difference in the inherent DNA-binding properties of the E47 protein in <SPAN style="color: #e0b50b; text-decoration: none; font-weight: bold;">     B cells</SPAN> and may help explain the restricted B-lineage defect observed in <A style="color: #0199CC; text-decoration: underline; font-weight: bold;" href="javascript:if(!window.ihop) { window.location.href='http://www.ihop-net.org/UniPub/iHOP/go?ID1=92578'; } else { ihop('http://www.ihop-net.org/UniPub/iHOP/go?ID1=92578'); } " onmouseover="window.status='iHOP - Information Hyperlinked over Proteins'; return true;" onmouseout="window.status=''; return true;">     E2A</A>-deficient mice.    <FONT size="-2"> <I>Content provided by </I><A href="javascript:if(!window.ihop) { window.location.href='http://www.ihop-net.org/UniPub/iHOP/index.html'; } else { ihop('http://www.ihop-net.org/UniPub/iHOP/index.html'); }" onmouseover="window.status='iHOP - Information Hyperlinked over Proteins'; return true;" onmouseout="window.status=''; return true;" style="text-decoration: underline; color:#0199CC;"><B>iHOP</B> - <I>Information Hyperlinked over Proteins</I></A>.</FONT><A href="http://www.ihop-net.org/UniPub/iHOP/index.html" onmouseover="window.status=''; return true;" onmouseout="window.status=''; return true;" style="text-decoration: none; color:#FFFFFF; ">.</A><A href="http://cbio.mskcc.org/~hoffmann/index.html" onmouseover="window.status=''; return true;" onmouseout="window.status=''; return true;" style="text-decoration: none; color:#FFFFFF; ">.</A><A href="javascript:if(!window.ihop) { window.location.href='http://www.ihop-net.org/UniPub/iHOP/index.html'; } else { ihop('http://www.ihop-net.org/UniPub/iHOP/index.html'); }" onmouseover="window.status='iHOP - Information Hyperlinked over Proteins'; return true;" onmouseout="window.status=''; return true;"><IMG src="http://www.ihop-net.org/UniPub/html/img/hop/for_ref/iHOP_logo_50pc.png" border="0" align="left"/></A><hr />Entry for target species Mus musculus: Gene 21423<h3>STRING says (Mus musculus):</h3><p>transcription factor E2a; Heterodimers between TCF3 and tissue-specific basic helix-loop-helix (bHLH) proteins play major roles in determining tissue-specific cell fate during embryogenesis, like muscle or early B-cell differentiation. Dimers bind DNA on E-box motifs: 5'- CANNTG-3'. Binds to the kappa-E2 site in the kappa immunoglobulin gene enhancer (By similarity). Binds to IEB1 and IEB2, which are short DNA sequences in the insulin gene transcription control region</p><h3>STRING says (Homo sapiens):</h3><p>Transcription factor E2-alpha (Immunoglobulin enhancer-binding factor E12/E47) (Transcription factor 3) (TCF-3) (Immunoglobulin transcription factor 1) (Transcription factor ITF-1) (Kappa-E2-binding factor); Heterodimers between TCF3 and tissue-specific basic helix-loop-helix (bHLH) proteins play major roles in determining tissue-specific cell fate during embryogenesis, like muscle or early B-cell differentiation. Dimers bind DNA on E-box motifs: 5'- CANNTG-3'. Binds to the kappa-E2 site in the kappa immunoglobulin gene enhancer</p>
chr3	34564233	34564242	[@USF:190:*bp]	855	-	USF	<SCRIPT Language="JavaScript">  function ihop(url) {  location.href=url;  }  </SCRIPT><table><tr><td>Model made for</td><td>Homo sapiens, Cricetulus sp, Mus musculus, Cairina moschata, Gallus gallus, Rattus norvegicus</td></tr></table> <h2>About the matching model:</h2>Entry for target species Mus musculus: Gene 22278<p><a href="http://www.ncbi.nlm.nih.gov/gene/22278" target="_blank">Gene 22278 at NCBI</a></p><h3>iHOP says (Mus musculus):</h3>    <SPAN style="color: #e0b50b; text-decoration: none; font-weight: bold;">     Chromatin immunoprecipitation</SPAN> analysis of <A style="color: #0199CC; text-decoration: underline; font-weight: bold;" href="javascript:if(!window.ihop) { window.location.href='http://www.ihop-net.org/UniPub/iHOP/go?ID1=125846'; } else { ihop('http://www.ihop-net.org/UniPub/iHOP/go?ID1=125846'); } " onmouseover="window.status='iHOP - Information Hyperlinked over Proteins'; return true;" onmouseout="window.status=''; return true;">          USF</A>-<A style="color: #0199CC; text-decoration: underline; font-weight: bold;" href="javascript:if(!window.ihop) { window.location.href='http://www.ihop-net.org/UniPub/iHOP/go?ID1=121100'; } else { ihop('http://www.ihop-net.org/UniPub/iHOP/go?ID1=121100'); } " onmouseover="window.status='iHOP - Information Hyperlinked over Proteins'; return true;" onmouseout="window.status=''; return true;">     Fshr</A> promoter <SPAN style="color: #000000; text-decoration: none; font-weight: bold;">     binding</SPAN> in Usf-null mice indicated differences in the composition of promoter-<SPAN style="color: #000000; text-decoration: none; font-weight: bold;">     bound</SPAN>     <A style="color: #0199CC; text-decoration: underline; font-weight: bold;" href="javascript:if(!window.ihop) { window.location.href='http://www.ihop-net.org/UniPub/iHOP/go?ID1=125846'; } else { ihop('http://www.ihop-net.org/UniPub/iHOP/go?ID1=125846'); } " onmouseover="window.status='iHOP - Information Hyperlinked over Proteins'; return true;" onmouseout="window.status=''; return true;">          USF</A> dimers in granulosa and <SPAN style="color: #e0b50b; text-decoration: none; font-weight: bold;">     Sertoli cells</SPAN>.        <SPAN style="color: #e0b50b; text-decoration: none; font-weight: bold;">     In vitro</SPAN> protein-DNA binding assays and in vivo transient <SPAN style="color: #e0b50b; text-decoration: none; font-weight: bold;">     transfection</SPAN> assays indicated that members of both the <A style="color: #0199CC; text-decoration: underline; font-weight: bold;" href="javascript:if(!window.ihop) { window.location.href='http://www.ihop-net.org/UniPub/iHOP/go?ID1=125846'; } else { ihop('http://www.ihop-net.org/UniPub/iHOP/go?ID1=125846'); } " onmouseover="window.status='iHOP - Information Hyperlinked over Proteins'; return true;" onmouseout="window.status=''; return true;">     upstream stimulatory factor</A> and Sp families of transcription factors <SPAN style="color: #000000; text-decoration: none; font-weight: bold;">     bound</SPAN> to and trans-<SPAN style="color: #000000; text-decoration: none; font-weight: bold;">     activated</SPAN> the <A style="color: #0199CC; text-decoration: underline; font-weight: bold;" href="javascript:if(!window.ihop) { window.location.href='http://www.ihop-net.org/UniPub/iHOP/go?ID1=123339'; } else { ihop('http://www.ihop-net.org/UniPub/iHOP/go?ID1=123339'); } " onmouseover="window.status='iHOP - Information Hyperlinked over Proteins'; return true;" onmouseout="window.status=''; return true;">     DOR</A> promoter via the E box and GC box, respectively.    The transcription factors <A style="color: #0199CC; text-decoration: underline; font-weight: bold;" href="javascript:if(!window.ihop) { window.location.href='http://www.ihop-net.org/UniPub/iHOP/go?ID1=122955'; } else { ihop('http://www.ihop-net.org/UniPub/iHOP/go?ID1=122955'); } " onmouseover="window.status='iHOP - Information Hyperlinked over Proteins'; return true;" onmouseout="window.status=''; return true;">     MTF-1</A> and <A style="color: #0199CC; text-decoration: underline; font-weight: bold;" href="javascript:if(!window.ihop) { window.location.href='http://www.ihop-net.org/UniPub/iHOP/go?ID1=125846'; } else { ihop('http://www.ihop-net.org/UniPub/iHOP/go?ID1=125846'); } " onmouseover="window.status='iHOP - Information Hyperlinked over Proteins'; return true;" onmouseout="window.status=''; return true;">          USF1</A> cooperate to <SPAN style="color: #000000; text-decoration: none; font-weight: bold;">     regulate</SPAN> mouse <A style="color: #0199CC; text-decoration: underline; font-weight: bold;" href="javascript:if(!window.ihop) { window.location.href='http://www.ihop-net.org/UniPub/iHOP/go?ID1=122942'; } else { ihop('http://www.ihop-net.org/UniPub/iHOP/go?ID1=122942'); } " onmouseover="window.status='iHOP - Information Hyperlinked over Proteins'; return true;" onmouseout="window.status=''; return true;">     metallothionein-I</A> expression in response to the essential metal zinc in visceral <SPAN style="color: #e0b50b; text-decoration: none; font-weight: bold;">     endoderm</SPAN> cells during early development.    <FONT size="-2"> <I>Content provided by </I><A href="javascript:if(!window.ihop) { window.location.href='http://www.ihop-net.org/UniPub/iHOP/index.html'; } else { ihop('http://www.ihop-net.org/UniPub/iHOP/index.html'); }" onmouseover="window.status='iHOP - Information Hyperlinked over Proteins'; return true;" onmouseout="window.status=''; return true;" style="text-decoration: underline; color:#0199CC;"><B>iHOP</B> - <I>Information Hyperlinked over Proteins</I></A>.</FONT><A href="http://www.ihop-net.org/UniPub/iHOP/index.html" onmouseover="window.status=''; return true;" onmouseout="window.status=''; return true;" style="text-decoration: none; color:#FFFFFF; ">.</A><A href="http://cbio.mskcc.org/~hoffmann/index.html" onmouseover="window.status=''; return true;" onmouseout="window.status=''; return true;" style="text-decoration: none; color:#FFFFFF; ">.</A><p><a href="http://www.ncbi.nlm.nih.gov/gene/7391" target="_blank">Gene 7391 at NCBI</a></p><h3>iHOP says (Homo sapiens):</h3>The promoters of all three TFF genes contain <SPAN style="color: #e0b50b; text-decoration: none; font-weight: bold;">     binding sites</SPAN> (E box) for upstream stimulating factor (<A style="color: #0199CC; text-decoration: underline; font-weight: bold;" href="javascript:if(!window.ihop) { window.location.href='http://www.ihop-net.org/UniPub/iHOP/go?ID1=93026'; } else { ihop('http://www.ihop-net.org/UniPub/iHOP/go?ID1=93026'); } " onmouseover="window.status='iHOP - Information Hyperlinked over Proteins'; return true;" onmouseout="window.status=''; return true;">     USF</A>) and Myc/Max/Mad network proteins.    By contrast, we found by <SPAN style="color: #e0b50b; text-decoration: none; font-weight: bold;">     electrophoretic mobility shift assay</SPAN> and footprinting analysis two <A style="color: #0199CC; text-decoration: underline; font-weight: bold;" href="javascript:if(!window.ihop) { window.location.href='http://www.ihop-net.org/UniPub/iHOP/go?ID1=93026'; } else { ihop('http://www.ihop-net.org/UniPub/iHOP/go?ID1=93026'); } " onmouseover="window.status='iHOP - Information Hyperlinked over Proteins'; return true;" onmouseout="window.status=''; return true;">     USF</A> low affinity <SPAN style="color: #e0b50b; text-decoration: none; font-weight: bold;">     binding sites</SPAN>, located within the proximal promoter at positions -58/-31 (element II) and -19/-4 (element I), which are homologous to initiator-like element sequence.    A general integrative genomic feature transcription factor <SPAN style="color: #e0b50b; text-decoration: none; font-weight: bold;">     binding site</SPAN> prediction method applied to analysis of <A style="color: #0199CC; text-decoration: underline; font-weight: bold;" href="javascript:if(!window.ihop) { window.location.href='http://www.ihop-net.org/UniPub/iHOP/go?ID1=93026'; } else { ihop('http://www.ihop-net.org/UniPub/iHOP/go?ID1=93026'); } " onmouseover="window.status='iHOP - Information Hyperlinked over Proteins'; return true;" onmouseout="window.status=''; return true;">     USF1</A> binding in <SPAN style="color: #e0b50b; text-decoration: none; font-weight: bold;">     cardiovascular disease</SPAN>.    <FONT size="-2"> <I>Content provided by </I><A href="javascript:if(!window.ihop) { window.location.href='http://www.ihop-net.org/UniPub/iHOP/index.html'; } else { ihop('http://www.ihop-net.org/UniPub/iHOP/index.html'); }" onmouseover="window.status='iHOP - Information Hyperlinked over Proteins'; return true;" onmouseout="window.status=''; return true;" style="text-decoration: underline; color:#0199CC;"><B>iHOP</B> - <I>Information Hyperlinked over Proteins</I></A>.</FONT><A href="http://www.ihop-net.org/UniPub/iHOP/index.html" onmouseover="window.status=''; return true;" onmouseout="window.status=''; return true;" style="text-decoration: none; color:#FFFFFF; ">.</A><A href="http://cbio.mskcc.org/~hoffmann/index.html" onmouseover="window.status=''; return true;" onmouseout="window.status=''; return true;" style="text-decoration: none; color:#FFFFFF; ">.</A><A href="javascript:if(!window.ihop) { window.location.href='http://www.ihop-net.org/UniPub/iHOP/index.html'; } else { ihop('http://www.ihop-net.org/UniPub/iHOP/index.html'); }" onmouseover="window.status='iHOP - Information Hyperlinked over Proteins'; return true;" onmouseout="window.status=''; return true;"><IMG src="http://www.ihop-net.org/UniPub/html/img/hop/for_ref/iHOP_logo_50pc.png" border="0" align="left"/></A><hr />Entry for target species Mus musculus: Gene 22278<h3>STRING says (Mus musculus):</h3><p>upstream transcription factor 1; Transcription factor that binds to a symmetrical DNA sequence (E-boxes) (5'-CACGTG-3') that is found in a variety of viral and cellular promoters</p>
chr3	34564233	34564241	[@Myc:190:6bp]	874	-	Myc	<SCRIPT Language="JavaScript">  function ihop(url) {  location.href=url;  }  </SCRIPT><table><tr><td>Model made for</td><td>Homo sapiens, Mus musculus, Rattus norvegicus</td></tr></table> <h2>About the matching model:</h2><p><a href="http://www.ncbi.nlm.nih.gov/gene/24577" target="_blank">Gene 24577 at NCBI</a></p><h3>iHOP says (Rattus norvegicus):</h3>A detailed understanding of the signaling pathways by which c-<A style="color: #0199CC; text-decoration: underline; font-weight: bold;" href="javascript:if(!window.ihop) { window.location.href='http://www.ihop-net.org/UniPub/iHOP/go?ID1=320780'; } else { ihop('http://www.ihop-net.org/UniPub/iHOP/go?ID1=320780'); } " onmouseover="window.status='iHOP - Information Hyperlinked over Proteins'; return true;" onmouseout="window.status=''; return true;">          Myc</A> elicits <SPAN style="color: #e0b50b; text-decoration: none; font-weight: bold;">     apoptosis</SPAN> has proven elusive.    These results imply that <SPAN style="color: #e0b50b; text-decoration: none; font-weight: bold;">     apoptosis</SPAN> serves as a protective mechanism to prevent tumorigenicity elicited by deregulated <A style="color: #0199CC; text-decoration: underline; font-weight: bold;" href="javascript:if(!window.ihop) { window.location.href='http://www.ihop-net.org/UniPub/iHOP/go?ID1=320780'; } else { ihop('http://www.ihop-net.org/UniPub/iHOP/go?ID1=320780'); } " onmouseover="window.status='iHOP - Information Hyperlinked over Proteins'; return true;" onmouseout="window.status=''; return true;">     Myc</A> expression.    c-<A style="color: #0199CC; text-decoration: underline; font-weight: bold;" href="javascript:if(!window.ihop) { window.location.href='http://www.ihop-net.org/UniPub/iHOP/go?ID1=320780'; } else { ihop('http://www.ihop-net.org/UniPub/iHOP/go?ID1=320780'); } " onmouseover="window.status='iHOP - Information Hyperlinked over Proteins'; return true;" onmouseout="window.status=''; return true;">     Myc</A> plays an essential role in proliferation, differentiation, and <SPAN style="color: #e0b50b; text-decoration: none; font-weight: bold;">     apoptosis</SPAN>.    <FONT size="-2"> <I>Content provided by </I><A href="javascript:if(!window.ihop) { window.location.href='http://www.ihop-net.org/UniPub/iHOP/index.html'; } else { ihop('http://www.ihop-net.org/UniPub/iHOP/index.html'); }" onmouseover="window.status='iHOP - Information Hyperlinked over Proteins'; return true;" onmouseout="window.status=''; return true;" style="text-decoration: underline; color:#0199CC;"><B>iHOP</B> - <I>Information Hyperlinked over Proteins</I></A>.</FONT><A href="http://www.ihop-net.org/UniPub/iHOP/index.html" onmouseover="window.status=''; return true;" onmouseout="window.status=''; return true;" style="text-decoration: none; color:#FFFFFF; ">.</A><A href="http://cbio.mskcc.org/~hoffmann/index.html" onmouseover="window.status=''; return true;" onmouseout="window.status=''; return true;" style="text-decoration: none; color:#FFFFFF; ">.</A><A href="javascript:if(!window.ihop) { window.location.href='http://www.ihop-net.org/UniPub/iHOP/index.html'; } else { ihop('http://www.ihop-net.org/UniPub/iHOP/index.html'); }" onmouseover="window.status='iHOP - Information Hyperlinked over Proteins'; return true;" onmouseout="window.status=''; return true;"><IMG src="http://www.ihop-net.org/UniPub/html/img/hop/for_ref/iHOP_logo_50pc.png" border="0" align="left"/></A><hr /><h3>STRING says (Rattus norvegicus):</h3><p>Myc proto-oncogene protein (c-Myc) (Transcription factor p64); Participates in the regulation of gene transcription. Binds DNA both in a non-specific manner and also specifically to recognizes the core sequence 5'-CAC[GA]TG-3'. Seems to activate the transcription of growth-related genes</p><h2>Model's TFs' homologs in target species Mus musculus:</h2>17869<p><a href="http://www.ncbi.nlm.nih.gov/gene/17869" target="_blank">Gene 17869 at NCBI</a></p><h3>iHOP says:</h3>However, <A style="color: #0199CC; text-decoration: underline; font-weight: bold;" href="javascript:if(!window.ihop) { window.location.href='http://www.ihop-net.org/UniPub/iHOP/go?ID1=123000'; } else { ihop('http://www.ihop-net.org/UniPub/iHOP/go?ID1=123000'); } " onmouseover="window.status='iHOP - Information Hyperlinked over Proteins'; return true;" onmouseout="window.status=''; return true;">     Myc</A> is a potent <SPAN style="color: #e0b50b; text-decoration: none; font-weight: bold;">     oncogene</SPAN> that suppresses differentiation and causes reversible neoplasia when expressed in the differentiating epidermal layers of <SPAN style="color: #e0b50b; text-decoration: none; font-weight: bold;">     transgenic mice</SPAN>.    AIMP3 heterozygous cells became susceptible to cell transformation induced by <SPAN style="color: #e0b50b; text-decoration: none; font-weight: bold;">     oncogenes</SPAN> such as Ras or <A style="color: #0199CC; text-decoration: underline; font-weight: bold;" href="javascript:if(!window.ihop) { window.location.href='http://www.ihop-net.org/UniPub/iHOP/go?ID1=123000'; } else { ihop('http://www.ihop-net.org/UniPub/iHOP/go?ID1=123000'); } " onmouseover="window.status='iHOP - Information Hyperlinked over Proteins'; return true;" onmouseout="window.status=''; return true;">     Myc</A> alone.    Translocation, breakage and truncated transcripts of <A style="color: #0199CC; text-decoration: underline; font-weight: bold;" href="javascript:if(!window.ihop) { window.location.href='http://www.ihop-net.org/UniPub/iHOP/go?ID1=123000'; } else { ihop('http://www.ihop-net.org/UniPub/iHOP/go?ID1=123000'); } " onmouseover="window.status='iHOP - Information Hyperlinked over Proteins'; return true;" onmouseout="window.status=''; return true;">     c-myc</A>     <SPAN style="color: #e0b50b; text-decoration: none; font-weight: bold;">     oncogene</SPAN> in murine <SPAN style="color: #e0b50b; text-decoration: none; font-weight: bold;">     plasmacytomas</SPAN>.    <FONT size="-2"> <I>Content provided by </I><A href="javascript:if(!window.ihop) { window.location.href='http://www.ihop-net.org/UniPub/iHOP/index.html'; } else { ihop('http://www.ihop-net.org/UniPub/iHOP/index.html'); }" onmouseover="window.status='iHOP - Information Hyperlinked over Proteins'; return true;" onmouseout="window.status=''; return true;" style="text-decoration: underline; color:#0199CC;"><B>iHOP</B> - <I>Information Hyperlinked over Proteins</I></A>.</FONT><A href="http://www.ihop-net.org/UniPub/iHOP/index.html" onmouseover="window.status=''; return true;" onmouseout="window.status=''; return true;" style="text-decoration: none; color:#FFFFFF; ">.</A><A href="http://cbio.mskcc.org/~hoffmann/index.html" onmouseover="window.status=''; return true;" onmouseout="window.status=''; return true;" style="text-decoration: none; color:#FFFFFF; ">.</A><A href="javascript:if(!window.ihop) { window.location.href='http://www.ihop-net.org/UniPub/iHOP/index.html'; } else { ihop('http://www.ihop-net.org/UniPub/iHOP/index.html'); }" onmouseover="window.status='iHOP - Information Hyperlinked over Proteins'; return true;" onmouseout="window.status=''; return true;"><IMG src="http://www.ihop-net.org/UniPub/html/img/hop/for_ref/iHOP_logo_50pc.png" border="0" align="left"/></A><hr /><h3>STRING says:</h3><p>myelocytomatosis oncogene; Participates in the regulation of gene transcription. Binds DNA both in a non-specific manner and also specifically to recognizes the core sequence 5'-CAC[GA]TG-3'. Seems to activate the transcription of growth-related genes</p>
chr3	34564231	34564244	[@Lmo2co+190:11bp]	939	+	Lmo2complex	<table><tr><td>Model made for</td><td>Homo sapiens, Mus musculus</td></tr></table> <h2>About the matching model:</h2><hr /><h2>Model's TFs' homologs in target species Mus musculus:</h2><hr />
chr3	34564232	34564244	[@E12+191:10bp]	885	+	E12	<SCRIPT Language="JavaScript">  function ihop(url) {  location.href=url;  }  </SCRIPT><table><tr><td>Model made for</td><td>Homo sapiens, Mus musculus, Xenopus laevis, Rattus norvegicus</td></tr></table> <h2>About the matching model:</h2>Entry for target species Mus musculus: Gene 21423<p><a href="http://www.ncbi.nlm.nih.gov/gene/21423" target="_blank">Gene 21423 at NCBI</a></p><h3>iHOP says (Mus musculus):</h3>    <A style="color: #0199CC; text-decoration: underline; font-weight: bold;" href="javascript:if(!window.ihop) { window.location.href='http://www.ihop-net.org/UniPub/iHOP/go?ID1=125393'; } else { ihop('http://www.ihop-net.org/UniPub/iHOP/go?ID1=125393'); } " onmouseover="window.status='iHOP - Information Hyperlinked over Proteins'; return true;" onmouseout="window.status=''; return true;">          E2A</A>-null mutant mice fail to generate mature <SPAN style="color: #e0b50b; text-decoration: none; font-weight: bold;">     B cells</SPAN>.    These data suggest a crucial role for <A style="color: #0199CC; text-decoration: underline; font-weight: bold;" href="javascript:if(!window.ihop) { window.location.href='http://www.ihop-net.org/UniPub/iHOP/go?ID1=125393'; } else { ihop('http://www.ihop-net.org/UniPub/iHOP/go?ID1=125393'); } " onmouseover="window.status='iHOP - Information Hyperlinked over Proteins'; return true;" onmouseout="window.status=''; return true;">          E2A</A> products as central regulators in early <SPAN style="color: #e0b50b; text-decoration: none; font-weight: bold;">     B cell</SPAN> differentiation.    The helix-loop-helix gene <A style="color: #0199CC; text-decoration: underline; font-weight: bold;" href="javascript:if(!window.ihop) { window.location.href='http://www.ihop-net.org/UniPub/iHOP/go?ID1=125393'; } else { ihop('http://www.ihop-net.org/UniPub/iHOP/go?ID1=125393'); } " onmouseover="window.status='iHOP - Information Hyperlinked over Proteins'; return true;" onmouseout="window.status=''; return true;">     E2A</A> is required for <SPAN style="color: #e0b50b; text-decoration: none; font-weight: bold;">     B cell</SPAN> formation.    <FONT size="-2"> <I>Content provided by </I><A href="javascript:if(!window.ihop) { window.location.href='http://www.ihop-net.org/UniPub/iHOP/index.html'; } else { ihop('http://www.ihop-net.org/UniPub/iHOP/index.html'); }" onmouseover="window.status='iHOP - Information Hyperlinked over Proteins'; return true;" onmouseout="window.status=''; return true;" style="text-decoration: underline; color:#0199CC;"><B>iHOP</B> - <I>Information Hyperlinked over Proteins</I></A>.</FONT><A href="http://www.ihop-net.org/UniPub/iHOP/index.html" onmouseover="window.status=''; return true;" onmouseout="window.status=''; return true;" style="text-decoration: none; color:#FFFFFF; ">.</A><A href="http://cbio.mskcc.org/~hoffmann/index.html" onmouseover="window.status=''; return true;" onmouseout="window.status=''; return true;" style="text-decoration: none; color:#FFFFFF; ">.</A><p><a href="http://www.ncbi.nlm.nih.gov/gene/64100" target="_blank">Gene 64100 at NCBI</a></p><h3>iHOP says (Homo sapiens):</h3>The Yae antibody detected an <A style="color: #0199CC; text-decoration: underline; font-weight: bold;" href="javascript:if(!window.ihop) { window.location.href='http://www.ihop-net.org/UniPub/iHOP/go?ID1=92578'; } else { ihop('http://www.ihop-net.org/UniPub/iHOP/go?ID1=92578'); } " onmouseover="window.status='iHOP - Information Hyperlinked over Proteins'; return true;" onmouseout="window.status=''; return true;">     E2A</A>-containing microE2 <SPAN style="color: #e0b50b; text-decoration: none; font-weight: bold;">     enhancer</SPAN> element-<SPAN style="color: #000000; text-decoration: none; font-weight: bold;">     binding</SPAN>     <SPAN style="color: #000000; text-decoration: none; font-weight: bold;">     complex</SPAN> (BCF-1) in pre-B- and mature <SPAN style="color: #e0b50b; text-decoration: none; font-weight: bold;">     B-cell</SPAN> lines in electrophoretic <SPAN style="color: #e0b50b; text-decoration: none; font-weight: bold;">     mobility shift assays</SPAN> which displayed a migration rate similar to that of in vitro-<SPAN style="color: #000000; text-decoration: none; font-weight: bold;">     produced</SPAN> rat <A style="color: #0199CC; text-decoration: underline; font-weight: bold;" href="javascript:if(!window.ihop) { window.location.href='http://www.ihop-net.org/UniPub/iHOP/go?ID1=101990'; } else { ihop('http://www.ihop-net.org/UniPub/iHOP/go?ID1=101990'); } " onmouseover="window.status='iHOP - Information Hyperlinked over Proteins'; return true;" onmouseout="window.status=''; return true;">     E12</A> and rat E47.    Although <A style="color: #0199CC; text-decoration: underline; font-weight: bold;" href="javascript:if(!window.ihop) { window.location.href='http://www.ihop-net.org/UniPub/iHOP/go?ID1=90450'; } else { ihop('http://www.ihop-net.org/UniPub/iHOP/go?ID1=90450'); } " onmouseover="window.status='iHOP - Information Hyperlinked over Proteins'; return true;" onmouseout="window.status=''; return true;">     myogenin</A> alone binds DNA inefficiently, in the presence of the widely expressed HLH proteins <A style="color: #0199CC; text-decoration: underline; font-weight: bold;" href="javascript:if(!window.ihop) { window.location.href='http://www.ihop-net.org/UniPub/iHOP/go?ID1=101990'; } else { ihop('http://www.ihop-net.org/UniPub/iHOP/go?ID1=101990'); } " onmouseover="window.status='iHOP - Information Hyperlinked over Proteins'; return true;" onmouseout="window.status=''; return true;">     E12</A> and E47 (encoded by the <A style="color: #0199CC; text-decoration: underline; font-weight: bold;" href="javascript:if(!window.ihop) { window.location.href='http://www.ihop-net.org/UniPub/iHOP/go?ID1=92578'; } else { ihop('http://www.ihop-net.org/UniPub/iHOP/go?ID1=92578'); } " onmouseover="window.status='iHOP - Information Hyperlinked over Proteins'; return true;" onmouseout="window.status=''; return true;">     E2A</A> gene), it forms heterooligomers that bind with high affinity to a <SPAN style="color: #e0b50b; text-decoration: none; font-weight: bold;">     DNA sequence</SPAN> known as a kappa E-2 site.    Nine cases with a 19p13 breakpoint, four having a <SPAN style="color: #e0b50b; text-decoration: none; font-weight: bold;">     phenotype</SPAN> other than pre-B, have been investigated with the <A style="color: #0199CC; text-decoration: underline; font-weight: bold;" href="javascript:if(!window.ihop) { window.location.href='http://www.ihop-net.org/UniPub/iHOP/go?ID1=101990'; } else { ihop('http://www.ihop-net.org/UniPub/iHOP/go?ID1=101990'); } " onmouseover="window.status='iHOP - Information Hyperlinked over Proteins'; return true;" onmouseout="window.status=''; return true;">     E12</A> probe to the <A style="color: #0199CC; text-decoration: underline; font-weight: bold;" href="javascript:if(!window.ihop) { window.location.href='http://www.ihop-net.org/UniPub/iHOP/go?ID1=92578'; } else { ihop('http://www.ihop-net.org/UniPub/iHOP/go?ID1=92578'); } " onmouseover="window.status='iHOP - Information Hyperlinked over Proteins'; return true;" onmouseout="window.status=''; return true;">     E2A</A> gene.    <FONT size="-2"> <I>Content provided by </I><A href="javascript:if(!window.ihop) { window.location.href='http://www.ihop-net.org/UniPub/iHOP/index.html'; } else { ihop('http://www.ihop-net.org/UniPub/iHOP/index.html'); }" onmouseover="window.status='iHOP - Information Hyperlinked over Proteins'; return true;" onmouseout="window.status=''; return true;" style="text-decoration: underline; color:#0199CC;"><B>iHOP</B> - <I>Information Hyperlinked over Proteins</I></A>.</FONT><A href="http://www.ihop-net.org/UniPub/iHOP/index.html" onmouseover="window.status=''; return true;" onmouseout="window.status=''; return true;" style="text-decoration: none; color:#FFFFFF; ">.</A><A href="http://cbio.mskcc.org/~hoffmann/index.html" onmouseover="window.status=''; return true;" onmouseout="window.status=''; return true;" style="text-decoration: none; color:#FFFFFF; ">.</A><A href="javascript:if(!window.ihop) { window.location.href='http://www.ihop-net.org/UniPub/iHOP/index.html'; } else { ihop('http://www.ihop-net.org/UniPub/iHOP/index.html'); }" onmouseover="window.status='iHOP - Information Hyperlinked over Proteins'; return true;" onmouseout="window.status=''; return true;"><IMG src="http://www.ihop-net.org/UniPub/html/img/hop/for_ref/iHOP_logo_50pc.png" border="0" align="left"/></A><hr />Entry for target species Mus musculus: Gene 21423<h3>STRING says (Mus musculus):</h3><p>transcription factor E2a; Heterodimers between TCF3 and tissue-specific basic helix-loop-helix (bHLH) proteins play major roles in determining tissue-specific cell fate during embryogenesis, like muscle or early B-cell differentiation. Dimers bind DNA on E-box motifs: 5'- CANNTG-3'. Binds to the kappa-E2 site in the kappa immunoglobulin gene enhancer (By similarity). Binds to IEB1 and IEB2, which are short DNA sequences in the insulin gene transcription control region</p><h3>STRING says (Homo sapiens):</h3><p>epididymal sperm binding protein 1; Binds to spermatozoa upon ejaculation and may play a role in sperm capacitation. Has phosphorylcholine-binding activity (By similarity)</p>
chr3	34564232	34564244	[@ZEB1_deltaE-191:*bp]	837	-	deltaEF1	<table><tr><td>Model made for</td><td>Gallus gallus</td></tr></table> <h2>About the matching model:</h2><hr /><h2>Model's TFs' homologs in target species Mus musculus:</h2><hr />
chr3	34564230	34564246	[@E47+191:*bp]	952	+	E47	<table><tr><td>Model made for</td><td>Homo sapiens</td></tr></table> <h2>About the matching model:</h2><hr /><h2>Model's TFs' homologs in target species Mus musculus:</h2><hr />
chr3	34564268	34564277	[@AP3-279:7bp]	952	-	AP3	<table><tr><td>Model made for</td><td>Homo sapiens, Gallus gallus</td></tr></table> <h2>About the matching model:</h2><hr /><h2>Model's TFs' homologs in target species Mus musculus:</h2><hr />
chr3	34564299	34564310	[@LEF1-313:*bp]	908	-	LEF1	<SCRIPT Language="JavaScript">  function ihop(url) {  location.href=url;  }  </SCRIPT><table><tr><td>Model made for</td><td>Homo sapiens, Brachydanio rerio, Mus musculus, Gallus gallus, Xenopus laevis, Rattus norvegicus</td></tr></table> <h2>About the matching model:</h2><p><a href="http://www.ncbi.nlm.nih.gov/gene/161452" target="_blank">Gene 161452 at NCBI</a></p><h3>iHOP says (Rattus norvegicus):</h3>    <SPAN style="color: #e0b50b; text-decoration: none; font-weight: bold;">     Cell adhesion</SPAN> and the <A style="color: #0199CC; text-decoration: underline; font-weight: bold;" href="javascript:if(!window.ihop) { window.location.href='http://www.ihop-net.org/UniPub/iHOP/go?ID1=89493'; } else { ihop('http://www.ihop-net.org/UniPub/iHOP/go?ID1=89493'); } " onmouseover="window.status='iHOP - Information Hyperlinked over Proteins'; return true;" onmouseout="window.status=''; return true;">               integrin-linked kinase</A>     <SPAN style="color: #000000; text-decoration: none; font-weight: bold;">     regulate</SPAN> the <A style="color: #0199CC; text-decoration: underline; font-weight: bold;" href="javascript:if(!window.ihop) { window.location.href='http://www.ihop-net.org/UniPub/iHOP/go?ID1=324990'; } else { ihop('http://www.ihop-net.org/UniPub/iHOP/go?ID1=324990'); } " onmouseover="window.status='iHOP - Information Hyperlinked over Proteins'; return true;" onmouseout="window.status=''; return true;">     LEF-1</A> and beta-catenin signaling pathways.    We also find that <A style="color: #0199CC; text-decoration: underline; font-weight: bold;" href="javascript:if(!window.ihop) { window.location.href='http://www.ihop-net.org/UniPub/iHOP/go?ID1=324990'; } else { ihop('http://www.ihop-net.org/UniPub/iHOP/go?ID1=324990'); } " onmouseover="window.status='iHOP - Information Hyperlinked over Proteins'; return true;" onmouseout="window.status=''; return true;">     LEF-1</A> protein expression is rapidly modulated by cell detachment from the <SPAN style="color: #e0b50b; text-decoration: none; font-weight: bold;">     extracellular matrix</SPAN>, and that <A style="color: #0199CC; text-decoration: underline; font-weight: bold;" href="javascript:if(!window.ihop) { window.location.href='http://www.ihop-net.org/UniPub/iHOP/go?ID1=324990'; } else { ihop('http://www.ihop-net.org/UniPub/iHOP/go?ID1=324990'); } " onmouseover="window.status='iHOP - Information Hyperlinked over Proteins'; return true;" onmouseout="window.status=''; return true;">     LEF-1</A> protein levels are constitutively <SPAN style="color: #000000; text-decoration: none; font-weight: bold;">     up-regulated</SPAN> at <A style="color: #0199CC; text-decoration: underline; font-weight: bold;" href="javascript:if(!window.ihop) { window.location.href='http://www.ihop-net.org/UniPub/iHOP/go?ID1=89493'; } else { ihop('http://www.ihop-net.org/UniPub/iHOP/go?ID1=89493'); } " onmouseover="window.status='iHOP - Information Hyperlinked over Proteins'; return true;" onmouseout="window.status=''; return true;">               ILK</A> overexpression.    To further examine the role of <A style="color: #0199CC; text-decoration: underline; font-weight: bold;" href="javascript:if(!window.ihop) { window.location.href='http://www.ihop-net.org/UniPub/iHOP/go?ID1=324990'; } else { ihop('http://www.ihop-net.org/UniPub/iHOP/go?ID1=324990'); } " onmouseover="window.status='iHOP - Information Hyperlinked over Proteins'; return true;" onmouseout="window.status=''; return true;">     Lef1</A> in <SPAN style="color: #e0b50b; text-decoration: none; font-weight: bold;">     dental pulp</SPAN> cells, we knocked down <A style="color: #0199CC; text-decoration: underline; font-weight: bold;" href="javascript:if(!window.ihop) { window.location.href='http://www.ihop-net.org/UniPub/iHOP/go?ID1=324990'; } else { ihop('http://www.ihop-net.org/UniPub/iHOP/go?ID1=324990'); } " onmouseover="window.status='iHOP - Information Hyperlinked over Proteins'; return true;" onmouseout="window.status=''; return true;">     Lef1</A> expression in <SPAN style="color: #e0b50b; text-decoration: none; font-weight: bold;">     dental pulp</SPAN> cells using short interfering RNA (siRNA).    <FONT size="-2"> <I>Content provided by </I><A href="javascript:if(!window.ihop) { window.location.href='http://www.ihop-net.org/UniPub/iHOP/index.html'; } else { ihop('http://www.ihop-net.org/UniPub/iHOP/index.html'); }" onmouseover="window.status='iHOP - Information Hyperlinked over Proteins'; return true;" onmouseout="window.status=''; return true;" style="text-decoration: underline; color:#0199CC;"><B>iHOP</B> - <I>Information Hyperlinked over Proteins</I></A>.</FONT><A href="http://www.ihop-net.org/UniPub/iHOP/index.html" onmouseover="window.status=''; return true;" onmouseout="window.status=''; return true;" style="text-decoration: none; color:#FFFFFF; ">.</A><A href="http://cbio.mskcc.org/~hoffmann/index.html" onmouseover="window.status=''; return true;" onmouseout="window.status=''; return true;" style="text-decoration: none; color:#FFFFFF; ">.</A><p><a href="http://www.ncbi.nlm.nih.gov/gene/395865" target="_blank">Gene 395865 at NCBI</a></p><h3>iHOP says (Gallus gallus):</h3>While these potential cis-regulatory elements could be recognized and activated by corresponding transcription factors, such as <A style="color: #0199CC; text-decoration: underline; font-weight: bold;" href="javascript:if(!window.ihop) { window.location.href='http://www.ihop-net.org/UniPub/iHOP/go?ID1=122501'; } else { ihop('http://www.ihop-net.org/UniPub/iHOP/go?ID1=122501'); } " onmouseover="window.status='iHOP - Information Hyperlinked over Proteins'; return true;" onmouseout="window.status=''; return true;">          Lef1</A> and <A style="color: #0199CC; text-decoration: underline; font-weight: bold;" href="javascript:if(!window.ihop) { window.location.href='http://www.ihop-net.org/UniPub/iHOP/go?ID1=122638'; } else { ihop('http://www.ihop-net.org/UniPub/iHOP/go?ID1=122638'); } " onmouseover="window.status='iHOP - Information Hyperlinked over Proteins'; return true;" onmouseout="window.status=''; return true;">     Smad1</A>, Wnt-Lef-beta-catenin signal failed to induce endogenous <A style="color: #0199CC; text-decoration: underline; font-weight: bold;" href="javascript:if(!window.ihop) { window.location.href='http://www.ihop-net.org/UniPub/iHOP/go?ID1=124708'; } else { ihop('http://www.ihop-net.org/UniPub/iHOP/go?ID1=124708'); } " onmouseover="window.status='iHOP - Information Hyperlinked over Proteins'; return true;" onmouseout="window.status=''; return true;">     Slug</A> expression in quail neural plate tissue prepared from <SPAN style="color: #e0b50b; text-decoration: none; font-weight: bold;">     forebrain</SPAN> and <SPAN style="color: #e0b50b; text-decoration: none; font-weight: bold;">     midbrain</SPAN> levels.        <A style="color: #0199CC; text-decoration: underline; font-weight: bold;" href="javascript:if(!window.ihop) { window.location.href='http://www.ihop-net.org/UniPub/iHOP/go?ID1=246010'; } else { ihop('http://www.ihop-net.org/UniPub/iHOP/go?ID1=246010'); } " onmouseover="window.status='iHOP - Information Hyperlinked over Proteins'; return true;" onmouseout="window.status=''; return true;">     Lef1</A> is expressed in the chick <SPAN style="color: #e0b50b; text-decoration: none; font-weight: bold;">     duodenum</SPAN> and <SPAN style="color: #e0b50b; text-decoration: none; font-weight: bold;">     large intestine</SPAN>     <SPAN style="color: #e0b50b; text-decoration: none; font-weight: bold;">     mesoderm</SPAN>.    Predictions of roles for canonical signaling in the developing <SPAN style="color: #e0b50b; text-decoration: none; font-weight: bold;">     gizzard</SPAN>, <SPAN style="color: #e0b50b; text-decoration: none; font-weight: bold;">     duodenum</SPAN>, and <SPAN style="color: #e0b50b; text-decoration: none; font-weight: bold;">     large intestine</SPAN> in chick were tested by viral misexpression of dominant-negative (DN) forms of the downstream cofactors <A style="color: #0199CC; text-decoration: underline; font-weight: bold;" href="javascript:if(!window.ihop) { window.location.href='http://www.ihop-net.org/UniPub/iHOP/go?ID1=245662'; } else { ihop('http://www.ihop-net.org/UniPub/iHOP/go?ID1=245662'); } " onmouseover="window.status='iHOP - Information Hyperlinked over Proteins'; return true;" onmouseout="window.status=''; return true;">     Tcf4</A> and <A style="color: #0199CC; text-decoration: underline; font-weight: bold;" href="javascript:if(!window.ihop) { window.location.href='http://www.ihop-net.org/UniPub/iHOP/go?ID1=246010'; } else { ihop('http://www.ihop-net.org/UniPub/iHOP/go?ID1=246010'); } " onmouseover="window.status='iHOP - Information Hyperlinked over Proteins'; return true;" onmouseout="window.status=''; return true;">     Lef1</A>.    <FONT size="-2"> <I>Content provided by </I><A href="javascript:if(!window.ihop) { window.location.href='http://www.ihop-net.org/UniPub/iHOP/index.html'; } else { ihop('http://www.ihop-net.org/UniPub/iHOP/index.html'); }" onmouseover="window.status='iHOP - Information Hyperlinked over Proteins'; return true;" onmouseout="window.status=''; return true;" style="text-decoration: underline; color:#0199CC;"><B>iHOP</B> - <I>Information Hyperlinked over Proteins</I></A>.</FONT><A href="http://www.ihop-net.org/UniPub/iHOP/index.html" onmouseover="window.status=''; return true;" onmouseout="window.status=''; return true;" style="text-decoration: none; color:#FFFFFF; ">.</A><A href="http://cbio.mskcc.org/~hoffmann/index.html" onmouseover="window.status=''; return true;" onmouseout="window.status=''; return true;" style="text-decoration: none; color:#FFFFFF; ">.</A><p><a href="http://www.ncbi.nlm.nih.gov/gene/30701" target="_blank">Gene 30701 at NCBI</a></p><h3>iHOP says (Danio rerio):</h3>Three of these enhancers, foxP2-enhancerA.1, foxP2-enhancerB, and foxP2-enhancerD, contain putative Lef1 <SPAN style="color: #e0b50b; text-decoration: none; font-weight: bold;">     binding sites</SPAN>, and are regulated by <A style="color: #0199CC; text-decoration: underline; font-weight: bold;" href="javascript:if(!window.ihop) { window.location.href='http://www.ihop-net.org/UniPub/iHOP/go?ID1=72107'; } else { ihop('http://www.ihop-net.org/UniPub/iHOP/go?ID1=72107'); } " onmouseover="window.status='iHOP - Information Hyperlinked over Proteins'; return true;" onmouseout="window.status=''; return true;">     lef1</A>.    In accordance with this, the knockdown <SPAN style="color: #e0b50b; text-decoration: none; font-weight: bold;">     phenotype</SPAN> of <A style="color: #0199CC; text-decoration: underline; font-weight: bold;" href="javascript:if(!window.ihop) { window.location.href='http://www.ihop-net.org/UniPub/iHOP/go?ID1=72107'; } else { ihop('http://www.ihop-net.org/UniPub/iHOP/go?ID1=72107'); } " onmouseover="window.status='iHOP - Information Hyperlinked over Proteins'; return true;" onmouseout="window.status=''; return true;">     lef1</A> is similar to that of <A style="color: #0199CC; text-decoration: underline; font-weight: bold;" href="javascript:if(!window.ihop) { window.location.href='http://www.ihop-net.org/UniPub/iHOP/go?ID1=82187'; } else { ihop('http://www.ihop-net.org/UniPub/iHOP/go?ID1=82187'); } " onmouseover="window.status='iHOP - Information Hyperlinked over Proteins'; return true;" onmouseout="window.status=''; return true;">     nrarp-a</A>, at least in part, in its effect on the development of multiple tissues in <SPAN style="color: #e0b50b; text-decoration: none; font-weight: bold;">     zebrafish</SPAN>.    CONCLUSION: This work shows that <A style="color: #0199CC; text-decoration: underline; font-weight: bold;" href="javascript:if(!window.ihop) { window.location.href='http://www.ihop-net.org/UniPub/iHOP/go?ID1=72107'; } else { ihop('http://www.ihop-net.org/UniPub/iHOP/go?ID1=72107'); } " onmouseover="window.status='iHOP - Information Hyperlinked over Proteins'; return true;" onmouseout="window.status=''; return true;">     lef1</A> is necessary for expression of foxP2 in the tectum, mid-hindbrain boundary, and <SPAN style="color: #e0b50b; text-decoration: none; font-weight: bold;">     hindbrain</SPAN> during CNS development, and is the first insight into the upstream regulation of foxP2 during development.    <FONT size="-2"> <I>Content provided by </I><A href="javascript:if(!window.ihop) { window.location.href='http://www.ihop-net.org/UniPub/iHOP/index.html'; } else { ihop('http://www.ihop-net.org/UniPub/iHOP/index.html'); }" onmouseover="window.status='iHOP - Information Hyperlinked over Proteins'; return true;" onmouseout="window.status=''; return true;" style="text-decoration: underline; color:#0199CC;"><B>iHOP</B> - <I>Information Hyperlinked over Proteins</I></A>.</FONT><A href="http://www.ihop-net.org/UniPub/iHOP/index.html" onmouseover="window.status=''; return true;" onmouseout="window.status=''; return true;" style="text-decoration: none; color:#FFFFFF; ">.</A><A href="http://cbio.mskcc.org/~hoffmann/index.html" onmouseover="window.status=''; return true;" onmouseout="window.status=''; return true;" style="text-decoration: none; color:#FFFFFF; ">.</A><p><a href="http://www.ncbi.nlm.nih.gov/gene/51176" target="_blank">Gene 51176 at NCBI</a></p><h3>iHOP says (Homo sapiens):</h3>    <A style="color: #0199CC; text-decoration: underline; font-weight: bold;" href="javascript:if(!window.ihop) { window.location.href='http://www.ihop-net.org/UniPub/iHOP/go?ID1=99252'; } else { ihop('http://www.ihop-net.org/UniPub/iHOP/go?ID1=99252'); } " onmouseover="window.status='iHOP - Information Hyperlinked over Proteins'; return true;" onmouseout="window.status=''; return true;">     LEF-1</A> is a transcription factor that participates in the regulation of the <SPAN style="color: #e0b50b; text-decoration: none; font-weight: bold;">     T-cell</SPAN> receptor alpha (TCR alpha) enhancer by facilitating the assembly of multiple proteins into a higher order nucleoprotein complex.    The immature CEM <SPAN style="color: #e0b50b; text-decoration: none; font-weight: bold;">     T cell</SPAN> line expresses relatively low levels of <A style="color: #0199CC; text-decoration: underline; font-weight: bold;" href="javascript:if(!window.ihop) { window.location.href='http://www.ihop-net.org/UniPub/iHOP/go?ID1=99252'; } else { ihop('http://www.ihop-net.org/UniPub/iHOP/go?ID1=99252'); } " onmouseover="window.status='iHOP - Information Hyperlinked over Proteins'; return true;" onmouseout="window.status=''; return true;">     TCF-1 alpha</A> mRNA, which are increased upon activation of these cells by phorbol esters.    This study further confirms a negative regulatory role of <A style="color: #0199CC; text-decoration: underline; font-weight: bold;" href="javascript:if(!window.ihop) { window.location.href='http://www.ihop-net.org/UniPub/iHOP/go?ID1=99252'; } else { ihop('http://www.ihop-net.org/UniPub/iHOP/go?ID1=99252'); } " onmouseover="window.status='iHOP - Information Hyperlinked over Proteins'; return true;" onmouseout="window.status=''; return true;">          LEF-1</A> in mature peripheral <SPAN style="color: #e0b50b; text-decoration: none; font-weight: bold;">     T cells</SPAN>.    <FONT size="-2"> <I>Content provided by </I><A href="javascript:if(!window.ihop) { window.location.href='http://www.ihop-net.org/UniPub/iHOP/index.html'; } else { ihop('http://www.ihop-net.org/UniPub/iHOP/index.html'); }" onmouseover="window.status='iHOP - Information Hyperlinked over Proteins'; return true;" onmouseout="window.status=''; return true;" style="text-decoration: underline; color:#0199CC;"><B>iHOP</B> - <I>Information Hyperlinked over Proteins</I></A>.</FONT><A href="http://www.ihop-net.org/UniPub/iHOP/index.html" onmouseover="window.status=''; return true;" onmouseout="window.status=''; return true;" style="text-decoration: none; color:#FFFFFF; ">.</A><A href="http://cbio.mskcc.org/~hoffmann/index.html" onmouseover="window.status=''; return true;" onmouseout="window.status=''; return true;" style="text-decoration: none; color:#FFFFFF; ">.</A>Entry for target species Mus musculus: Gene 16842<p><a href="http://www.ncbi.nlm.nih.gov/gene/16842" target="_blank">Gene 16842 at NCBI</a></p><h3>iHOP says (Mus musculus):</h3>New waves of ectodermal <A style="color: #0199CC; text-decoration: underline; font-weight: bold;" href="javascript:if(!window.ihop) { window.location.href='http://www.ihop-net.org/UniPub/iHOP/go?ID1=99252'; } else { ihop('http://www.ihop-net.org/UniPub/iHOP/go?ID1=99252'); } " onmouseover="window.status='iHOP - Information Hyperlinked over Proteins'; return true;" onmouseout="window.status=''; return true;">          LEF-1</A> spots appear concomitant with new waves of follicle <SPAN style="color: #e0b50b; text-decoration: none; font-weight: bold;">     morphogenesis</SPAN>.    In summary, these studies demonstrate that <A style="color: #0199CC; text-decoration: underline; font-weight: bold;" href="javascript:if(!window.ihop) { window.location.href='http://www.ihop-net.org/UniPub/iHOP/go?ID1=122501'; } else { ihop('http://www.ihop-net.org/UniPub/iHOP/go?ID1=122501'); } " onmouseover="window.status='iHOP - Information Hyperlinked over Proteins'; return true;" onmouseout="window.status=''; return true;">          LEF1</A> expression is required, but in and of itself is insufficient, for the initiation and continued <SPAN style="color: #e0b50b; text-decoration: none; font-weight: bold;">     morphogenesis</SPAN> of submucosal glands in the airway.        <A style="color: #0199CC; text-decoration: underline; font-weight: bold;" href="javascript:if(!window.ihop) { window.location.href='http://www.ihop-net.org/UniPub/iHOP/go?ID1=122501'; } else { ihop('http://www.ihop-net.org/UniPub/iHOP/go?ID1=122501'); } " onmouseover="window.status='iHOP - Information Hyperlinked over Proteins'; return true;" onmouseout="window.status=''; return true;">     LEF1</A> is a critical epithelial survival factor during tooth <SPAN style="color: #e0b50b; text-decoration: none; font-weight: bold;">     morphogenesis</SPAN>.    <FONT size="-2"> <I>Content provided by </I><A href="javascript:if(!window.ihop) { window.location.href='http://www.ihop-net.org/UniPub/iHOP/index.html'; } else { ihop('http://www.ihop-net.org/UniPub/iHOP/index.html'); }" onmouseover="window.status='iHOP - Information Hyperlinked over Proteins'; return true;" onmouseout="window.status=''; return true;" style="text-decoration: underline; color:#0199CC;"><B>iHOP</B> - <I>Information Hyperlinked over Proteins</I></A>.</FONT><A href="http://www.ihop-net.org/UniPub/iHOP/index.html" onmouseover="window.status=''; return true;" onmouseout="window.status=''; return true;" style="text-decoration: none; color:#FFFFFF; ">.</A><A href="http://cbio.mskcc.org/~hoffmann/index.html" onmouseover="window.status=''; return true;" onmouseout="window.status=''; return true;" style="text-decoration: none; color:#FFFFFF; ">.</A><p><a href="http://www.ncbi.nlm.nih.gov/gene/779101" target="_blank">Gene 779101 at NCBI</a></p><h3>iHOP says (-):</h3>Analysis of <SPAN style="color: #e0b50b; text-decoration: none; font-weight: bold;">     blood vessel</SPAN> marker genes demonstrated that <A style="color: #0199CC; text-decoration: underline; font-weight: bold;" href="javascript:if(!window.ihop) { window.location.href='http://www.ihop-net.org/UniPub/iHOP/go?ID1=2023067'; } else { ihop('http://www.ihop-net.org/UniPub/iHOP/go?ID1=2023067'); } " onmouseover="window.status='iHOP - Information Hyperlinked over Proteins'; return true;" onmouseout="window.status=''; return true;">     lef1</A> is required for the development of the major <SPAN style="color: #e0b50b; text-decoration: none; font-weight: bold;">     blood vessels</SPAN> and the heart.    Depletion of <A style="color: #0199CC; text-decoration: underline; font-weight: bold;" href="javascript:if(!window.ihop) { window.location.href='http://www.ihop-net.org/UniPub/iHOP/go?ID1=2023067'; } else { ihop('http://www.ihop-net.org/UniPub/iHOP/go?ID1=2023067'); } " onmouseover="window.status='iHOP - Information Hyperlinked over Proteins'; return true;" onmouseout="window.status=''; return true;">     lef1</A> affects <SPAN style="color: #e0b50b; text-decoration: none; font-weight: bold;">     gene expression</SPAN> already during gastrulation and results in abnormal differentiation of cells derived from <SPAN style="color: #e0b50b; text-decoration: none; font-weight: bold;">     ectoderm</SPAN> and <SPAN style="color: #e0b50b; text-decoration: none; font-weight: bold;">     mesoderm</SPAN>.    In addition to binding <A style="color: #0199CC; text-decoration: underline; font-weight: bold;" href="javascript:if(!window.ihop) { window.location.href='http://www.ihop-net.org/UniPub/iHOP/go?ID1=119858'; } else { ihop('http://www.ihop-net.org/UniPub/iHOP/go?ID1=119858'); } " onmouseover="window.status='iHOP - Information Hyperlinked over Proteins'; return true;" onmouseout="window.status=''; return true;">          beta-catenin</A>, both <A style="color: #0199CC; text-decoration: underline; font-weight: bold;" href="javascript:if(!window.ihop) { window.location.href='http://www.ihop-net.org/UniPub/iHOP/go?ID1=124777'; } else { ihop('http://www.ihop-net.org/UniPub/iHOP/go?ID1=124777'); } " onmouseover="window.status='iHOP - Information Hyperlinked over Proteins'; return true;" onmouseout="window.status=''; return true;">          Sox17</A> and <A style="color: #0199CC; text-decoration: underline; font-weight: bold;" href="javascript:if(!window.ihop) { window.location.href='http://www.ihop-net.org/UniPub/iHOP/go?ID1=124782'; } else { ihop('http://www.ihop-net.org/UniPub/iHOP/go?ID1=124782'); } " onmouseover="window.status='iHOP - Information Hyperlinked over Proteins'; return true;" onmouseout="window.status=''; return true;">          Sox4</A> physically <SPAN style="color: #000000; text-decoration: none; font-weight: bold;">     interact</SPAN> with <A style="color: #0199CC; text-decoration: underline; font-weight: bold;" href="javascript:if(!window.ihop) { window.location.href='http://www.ihop-net.org/UniPub/iHOP/go?ID1=125385'; } else { ihop('http://www.ihop-net.org/UniPub/iHOP/go?ID1=125385'); } " onmouseover="window.status='iHOP - Information Hyperlinked over Proteins'; return true;" onmouseout="window.status=''; return true;">                    TCF</A>/<A style="color: #0199CC; text-decoration: underline; font-weight: bold;" href="javascript:if(!window.ihop) { window.location.href='http://www.ihop-net.org/UniPub/iHOP/go?ID1=122501'; } else { ihop('http://www.ihop-net.org/UniPub/iHOP/go?ID1=122501'); } " onmouseover="window.status='iHOP - Information Hyperlinked over Proteins'; return true;" onmouseout="window.status=''; return true;">     lymphoid enhancer factor</A> (<A style="color: #0199CC; text-decoration: underline; font-weight: bold;" href="javascript:if(!window.ihop) { window.location.href='http://www.ihop-net.org/UniPub/iHOP/go?ID1=122501'; } else { ihop('http://www.ihop-net.org/UniPub/iHOP/go?ID1=122501'); } " onmouseover="window.status='iHOP - Information Hyperlinked over Proteins'; return true;" onmouseout="window.status=''; return true;">               LEF</A>) <SPAN style="color: #e0b50b; text-decoration: none; font-weight: bold;">     family members</SPAN> via their respective <SPAN style="color: #e0b50b; text-decoration: none; font-weight: bold;">     high-mobility-group box domains</SPAN>.    <FONT size="-2"> <I>Content provided by </I><A href="javascript:if(!window.ihop) { window.location.href='http://www.ihop-net.org/UniPub/iHOP/index.html'; } else { ihop('http://www.ihop-net.org/UniPub/iHOP/index.html'); }" onmouseover="window.status='iHOP - Information Hyperlinked over Proteins'; return true;" onmouseout="window.status=''; return true;" style="text-decoration: underline; color:#0199CC;"><B>iHOP</B> - <I>Information Hyperlinked over Proteins</I></A>.</FONT><A href="http://www.ihop-net.org/UniPub/iHOP/index.html" onmouseover="window.status=''; return true;" onmouseout="window.status=''; return true;" style="text-decoration: none; color:#FFFFFF; ">.</A><A href="http://cbio.mskcc.org/~hoffmann/index.html" onmouseover="window.status=''; return true;" onmouseout="window.status=''; return true;" style="text-decoration: none; color:#FFFFFF; ">.</A><A href="javascript:if(!window.ihop) { window.location.href='http://www.ihop-net.org/UniPub/iHOP/index.html'; } else { ihop('http://www.ihop-net.org/UniPub/iHOP/index.html'); }" onmouseover="window.status='iHOP - Information Hyperlinked over Proteins'; return true;" onmouseout="window.status=''; return true;"><IMG src="http://www.ihop-net.org/UniPub/html/img/hop/for_ref/iHOP_logo_50pc.png" border="0" align="left"/></A><hr /><h3>STRING says (Rattus norvegicus):</h3><p>Lymphoid enhancer-binding factor 1 (LEF-1); Participates in the Wnt signaling pathway. Activates transcription of target genes in the presence of CTNNB1 and EP300. May play a role in hair cell differentiation and follicle morphogenesis. TLE1, TLE2, TLE3 and TLE4 repress transactivation mediated by LEF1 and CTNNB1. Regulates T-cell receptor alpha enhancer function. Binds DNA in a sequence-specific manner. PIASG antagonizes both Wnt-dependent and Wnt-independent activation by LEF1 (By similarity)</p><h3>STRING says (Gallus gallus):</h3><p>lymphoid enhancer binding factor-1</p><h3>STRING says (Danio rerio):</h3><p>lymphocyte enhancer binding factor 1</p>Entry for target species Mus musculus: Gene 16842<h3>STRING says (Mus musculus):</h3><p>lymphoid enhancer binding factor 1; Participates in the Wnt signaling pathway. Activates transcription of target genes in the presence of CTNNB1 and EP300. May play a role in hair cell differentiation and follicle morphogenesis. TLE1, TLE2, TLE3 and TLE4 repress transactivation mediated by LEF1 and CTNNB1 (By similarity). Regulates T-cell receptor alpha enhancer function. Binds DNA in a sequence-specific manner. PIASG antagonizes both Wnt-dependent and Wnt-independent activation by LEF1</p>
chr3	34564300	34564309	[@TCF4+313:7bp]	925	+	TCF4	<SCRIPT Language="JavaScript">  function ihop(url) {  location.href=url;  }  </SCRIPT><table><tr><td>Model made for</td><td>Homo sapiens, Mus musculus, Xenopus laevis</td></tr></table> <h2>About the matching model:</h2><p><a href="http://www.ncbi.nlm.nih.gov/gene/399164" target="_blank">Gene 399164 at NCBI</a></p><h3>iHOP says (-):</h3>In addition to binding <A style="color: #0199CC; text-decoration: underline; font-weight: bold;" href="javascript:if(!window.ihop) { window.location.href='http://www.ihop-net.org/UniPub/iHOP/go?ID1=119858'; } else { ihop('http://www.ihop-net.org/UniPub/iHOP/go?ID1=119858'); } " onmouseover="window.status='iHOP - Information Hyperlinked over Proteins'; return true;" onmouseout="window.status=''; return true;">          beta-catenin</A>, both <A style="color: #0199CC; text-decoration: underline; font-weight: bold;" href="javascript:if(!window.ihop) { window.location.href='http://www.ihop-net.org/UniPub/iHOP/go?ID1=124777'; } else { ihop('http://www.ihop-net.org/UniPub/iHOP/go?ID1=124777'); } " onmouseover="window.status='iHOP - Information Hyperlinked over Proteins'; return true;" onmouseout="window.status=''; return true;">          Sox17</A> and <A style="color: #0199CC; text-decoration: underline; font-weight: bold;" href="javascript:if(!window.ihop) { window.location.href='http://www.ihop-net.org/UniPub/iHOP/go?ID1=124782'; } else { ihop('http://www.ihop-net.org/UniPub/iHOP/go?ID1=124782'); } " onmouseover="window.status='iHOP - Information Hyperlinked over Proteins'; return true;" onmouseout="window.status=''; return true;">          Sox4</A> physically <SPAN style="color: #000000; text-decoration: none; font-weight: bold;">     interact</SPAN> with <A style="color: #0199CC; text-decoration: underline; font-weight: bold;" href="javascript:if(!window.ihop) { window.location.href='http://www.ihop-net.org/UniPub/iHOP/go?ID1=125385'; } else { ihop('http://www.ihop-net.org/UniPub/iHOP/go?ID1=125385'); } " onmouseover="window.status='iHOP - Information Hyperlinked over Proteins'; return true;" onmouseout="window.status=''; return true;">                    TCF</A>/<A style="color: #0199CC; text-decoration: underline; font-weight: bold;" href="javascript:if(!window.ihop) { window.location.href='http://www.ihop-net.org/UniPub/iHOP/go?ID1=122501'; } else { ihop('http://www.ihop-net.org/UniPub/iHOP/go?ID1=122501'); } " onmouseover="window.status='iHOP - Information Hyperlinked over Proteins'; return true;" onmouseout="window.status=''; return true;">     lymphoid enhancer factor</A> (<A style="color: #0199CC; text-decoration: underline; font-weight: bold;" href="javascript:if(!window.ihop) { window.location.href='http://www.ihop-net.org/UniPub/iHOP/go?ID1=122501'; } else { ihop('http://www.ihop-net.org/UniPub/iHOP/go?ID1=122501'); } " onmouseover="window.status='iHOP - Information Hyperlinked over Proteins'; return true;" onmouseout="window.status=''; return true;">               LEF</A>) <SPAN style="color: #e0b50b; text-decoration: none; font-weight: bold;">     family members</SPAN> via their respective <SPAN style="color: #e0b50b; text-decoration: none; font-weight: bold;">     high-mobility-group box domains</SPAN>.    Overexpression of <A style="color: #0199CC; text-decoration: underline; font-weight: bold;" href="javascript:if(!window.ihop) { window.location.href='http://www.ihop-net.org/UniPub/iHOP/go?ID1=123251'; } else { ihop('http://www.ihop-net.org/UniPub/iHOP/go?ID1=123251'); } " onmouseover="window.status='iHOP - Information Hyperlinked over Proteins'; return true;" onmouseout="window.status=''; return true;">          NRX</A> selectively <SPAN style="color: #000000; text-decoration: none; font-weight: bold;">     suppresses</SPAN> the Wnt-beta-catenin pathway and ablation of <A style="color: #0199CC; text-decoration: underline; font-weight: bold;" href="javascript:if(!window.ihop) { window.location.href='http://www.ihop-net.org/UniPub/iHOP/go?ID1=123251'; } else { ihop('http://www.ihop-net.org/UniPub/iHOP/go?ID1=123251'); } " onmouseover="window.status='iHOP - Information Hyperlinked over Proteins'; return true;" onmouseout="window.status=''; return true;">          NRX</A> by <SPAN style="color: #e0b50b; text-decoration: none; font-weight: bold;">     RNA-interference</SPAN> (RNAi) results in activation of <A style="color: #0199CC; text-decoration: underline; font-weight: bold;" href="javascript:if(!window.ihop) { window.location.href='http://www.ihop-net.org/UniPub/iHOP/go?ID1=235852'; } else { ihop('http://www.ihop-net.org/UniPub/iHOP/go?ID1=235852'); } " onmouseover="window.status='iHOP - Information Hyperlinked over Proteins'; return true;" onmouseout="window.status=''; return true;">                    TCF</A>, accelerated <SPAN style="color: #e0b50b; text-decoration: none; font-weight: bold;">     cell proliferation</SPAN> and enhancement of oncogenicity through cooperation with mitogen-activated extracellular signal regulated kinase kinase (MEK) or Ras.        <A style="color: #0199CC; text-decoration: underline; font-weight: bold;" href="javascript:if(!window.ihop) { window.location.href='http://www.ihop-net.org/UniPub/iHOP/go?ID1=87835'; } else { ihop('http://www.ihop-net.org/UniPub/iHOP/go?ID1=87835'); } " onmouseover="window.status='iHOP - Information Hyperlinked over Proteins'; return true;" onmouseout="window.status=''; return true;">          Dishevelled</A> (<A style="color: #0199CC; text-decoration: underline; font-weight: bold;" href="javascript:if(!window.ihop) { window.location.href='http://www.ihop-net.org/UniPub/iHOP/go?ID1=87835'; } else { ihop('http://www.ihop-net.org/UniPub/iHOP/go?ID1=87835'); } " onmouseover="window.status='iHOP - Information Hyperlinked over Proteins'; return true;" onmouseout="window.status=''; return true;">                              Dvl</A>) transduces signals from the Wnt receptor, Frizzled, to downstream components, leading to the stabilization of beta-catenin and subsequent activation of the transcription <A style="color: #0199CC; text-decoration: underline; font-weight: bold;" href="javascript:if(!window.ihop) { window.location.href='http://www.ihop-net.org/UniPub/iHOP/go?ID1=125385'; } else { ihop('http://www.ihop-net.org/UniPub/iHOP/go?ID1=125385'); } " onmouseover="window.status='iHOP - Information Hyperlinked over Proteins'; return true;" onmouseout="window.status=''; return true;">               factor T cell factor</A> (<A style="color: #0199CC; text-decoration: underline; font-weight: bold;" href="javascript:if(!window.ihop) { window.location.href='http://www.ihop-net.org/UniPub/iHOP/go?ID1=234245'; } else { ihop('http://www.ihop-net.org/UniPub/iHOP/go?ID1=234245'); } " onmouseover="window.status='iHOP - Information Hyperlinked over Proteins'; return true;" onmouseout="window.status=''; return true;">                    TCF</A>) and/or lymphoid enchancer factor (LEF).    <FONT size="-2"> <I>Content provided by </I><A href="javascript:if(!window.ihop) { window.location.href='http://www.ihop-net.org/UniPub/iHOP/index.html'; } else { ihop('http://www.ihop-net.org/UniPub/iHOP/index.html'); }" onmouseover="window.status='iHOP - Information Hyperlinked over Proteins'; return true;" onmouseout="window.status=''; return true;" style="text-decoration: underline; color:#0199CC;"><B>iHOP</B> - <I>Information Hyperlinked over Proteins</I></A>.</FONT><A href="http://www.ihop-net.org/UniPub/iHOP/index.html" onmouseover="window.status=''; return true;" onmouseout="window.status=''; return true;" style="text-decoration: none; color:#FFFFFF; ">.</A><A href="http://cbio.mskcc.org/~hoffmann/index.html" onmouseover="window.status=''; return true;" onmouseout="window.status=''; return true;" style="text-decoration: none; color:#FFFFFF; ">.</A><A href="javascript:if(!window.ihop) { window.location.href='http://www.ihop-net.org/UniPub/iHOP/index.html'; } else { ihop('http://www.ihop-net.org/UniPub/iHOP/index.html'); }" onmouseover="window.status='iHOP - Information Hyperlinked over Proteins'; return true;" onmouseout="window.status=''; return true;"><IMG src="http://www.ihop-net.org/UniPub/html/img/hop/for_ref/iHOP_logo_50pc.png" border="0" align="left"/></A><hr /><h2>Model's TFs' homologs in target species Mus musculus:</h2><A href="javascript:if(!window.ihop) { window.location.href='http://www.ihop-net.org/UniPub/iHOP/index.html'; } else { ihop('http://www.ihop-net.org/UniPub/iHOP/index.html'); }" onmouseover="window.status='iHOP - Information Hyperlinked over Proteins'; return true;" onmouseout="window.status=''; return true;"><IMG src="http://www.ihop-net.org/UniPub/html/img/hop/for_ref/iHOP_logo_50pc.png" border="0" align="left"/></A><hr />
chr3	34564312	34564322	[@SRY+325:*bp]	959	+	SRY	<SCRIPT Language="JavaScript">  function ihop(url) {  location.href=url;  }  </SCRIPT><table><tr><td>Model made for</td><td>Homo sapiens</td></tr></table> <h2>About the matching model:</h2><p><a href="http://www.ncbi.nlm.nih.gov/gene/6736" target="_blank">Gene 6736 at NCBI</a></p><h3>iHOP says (Homo sapiens):</h3>The human Y-linked <SPAN style="color: #e0b50b; text-decoration: none; font-weight: bold;">     testis</SPAN> determining <A style="color: #0199CC; text-decoration: underline; font-weight: bold;" href="javascript:if(!window.ihop) { window.location.href='http://www.ihop-net.org/UniPub/iHOP/go?ID1=92401'; } else { ihop('http://www.ihop-net.org/UniPub/iHOP/go?ID1=92401'); } " onmouseover="window.status='iHOP - Information Hyperlinked over Proteins'; return true;" onmouseout="window.status=''; return true;">          gene SRY</A> encodes a protein with a DNA binding domain from the high mobility group box family.    A new de novo mutation (A113T) in HMG box of the <A style="color: #0199CC; text-decoration: underline; font-weight: bold;" href="javascript:if(!window.ihop) { window.location.href='http://www.ihop-net.org/UniPub/iHOP/go?ID1=92401'; } else { ihop('http://www.ihop-net.org/UniPub/iHOP/go?ID1=92401'); } " onmouseover="window.status='iHOP - Information Hyperlinked over Proteins'; return true;" onmouseout="window.status=''; return true;">          SRY gene</A> leads to XY <SPAN style="color: #e0b50b; text-decoration: none; font-weight: bold;">     gonadal dysgenesis</SPAN>.    In humans, mutations in the testis-determining <A style="color: #0199CC; text-decoration: underline; font-weight: bold;" href="javascript:if(!window.ihop) { window.location.href='http://www.ihop-net.org/UniPub/iHOP/go?ID1=92401'; } else { ihop('http://www.ihop-net.org/UniPub/iHOP/go?ID1=92401'); } " onmouseover="window.status='iHOP - Information Hyperlinked over Proteins'; return true;" onmouseout="window.status=''; return true;">          gene SRY</A> result in XY sex reversal with pure <SPAN style="color: #e0b50b; text-decoration: none; font-weight: bold;">     gonadal dysgenesis</SPAN> (PGD).    <FONT size="-2"> <I>Content provided by </I><A href="javascript:if(!window.ihop) { window.location.href='http://www.ihop-net.org/UniPub/iHOP/index.html'; } else { ihop('http://www.ihop-net.org/UniPub/iHOP/index.html'); }" onmouseover="window.status='iHOP - Information Hyperlinked over Proteins'; return true;" onmouseout="window.status=''; return true;" style="text-decoration: underline; color:#0199CC;"><B>iHOP</B> - <I>Information Hyperlinked over Proteins</I></A>.</FONT><A href="http://www.ihop-net.org/UniPub/iHOP/index.html" onmouseover="window.status=''; return true;" onmouseout="window.status=''; return true;" style="text-decoration: none; color:#FFFFFF; ">.</A><A href="http://cbio.mskcc.org/~hoffmann/index.html" onmouseover="window.status=''; return true;" onmouseout="window.status=''; return true;" style="text-decoration: none; color:#FFFFFF; ">.</A><A href="javascript:if(!window.ihop) { window.location.href='http://www.ihop-net.org/UniPub/iHOP/index.html'; } else { ihop('http://www.ihop-net.org/UniPub/iHOP/index.html'); }" onmouseover="window.status='iHOP - Information Hyperlinked over Proteins'; return true;" onmouseout="window.status=''; return true;"><IMG src="http://www.ihop-net.org/UniPub/html/img/hop/for_ref/iHOP_logo_50pc.png" border="0" align="left"/></A><hr /><h3>STRING says (Homo sapiens):</h3><p>Sex-determining region Y protein (Testis-determining factor); Transcriptional regulator which control a genetic switch in male development. It is necessary and sufficient for initiating male sex determination by directing the development of supporting cell precursors (pre-Sertoli cells) as Sertoli rather than granulosa cells (By similarity). In male adult brain involved in the maintenance of motor functions of dopaminergic neurons (By similarity). Involved in different aspects of gene regulation including promoter activation or repression (By similarity). Facilitates DNA bending. SRY H [...] </p><h2>Model's TFs' homologs in target species Mus musculus:</h2><A href="javascript:if(!window.ihop) { window.location.href='http://www.ihop-net.org/UniPub/iHOP/index.html'; } else { ihop('http://www.ihop-net.org/UniPub/iHOP/index.html'); }" onmouseover="window.status='iHOP - Information Hyperlinked over Proteins'; return true;" onmouseout="window.status=''; return true;"><IMG src="http://www.ihop-net.org/UniPub/html/img/hop/for_ref/iHOP_logo_50pc.png" border="0" align="left"/></A><hr />
chr3	34564319	34564328	[@FEV-326:7bp]	852	-	FEV	<SCRIPT Language="JavaScript">  function ihop(url) {  location.href=url;  }  </SCRIPT><table><tr><td>Model made for</td><td>Rattus norvegicus</td></tr></table> <h2>About the matching model:</h2><p><a href="http://www.ncbi.nlm.nih.gov/gene/246271" target="_blank">Gene 246271 at NCBI</a></p><h3>iHOP says (Rattus norvegicus):</h3>    <A style="color: #0199CC; text-decoration: underline; font-weight: bold;" href="javascript:if(!window.ihop) { window.location.href='http://www.ihop-net.org/UniPub/iHOP/go?ID1=325652'; } else { ihop('http://www.ihop-net.org/UniPub/iHOP/go?ID1=325652'); } " onmouseover="window.status='iHOP - Information Hyperlinked over Proteins'; return true;" onmouseout="window.status=''; return true;">     Pet-1</A> and <A style="color: #0199CC; text-decoration: underline; font-weight: bold;" href="javascript:if(!window.ihop) { window.location.href='http://www.ihop-net.org/UniPub/iHOP/go?ID1=92210'; } else { ihop('http://www.ihop-net.org/UniPub/iHOP/go?ID1=92210'); } " onmouseover="window.status='iHOP - Information Hyperlinked over Proteins'; return true;" onmouseout="window.status=''; return true;">     5-HTT</A> mRNA levels were quantified throughout the dorsal and median <SPAN style="color: #e0b50b; text-decoration: none; font-weight: bold;">     raphe nuclei</SPAN> (DRN and MRN) by conducting <SPAN style="color: #e0b50b; text-decoration: none; font-weight: bold;">     in situ hybridization</SPAN> on free-floating tissue sections using (35)S-labeled cDNA probes.    Further studies are required to determine whether the increased expression of <A style="color: #0199CC; text-decoration: underline; font-weight: bold;" href="javascript:if(!window.ihop) { window.location.href='http://www.ihop-net.org/UniPub/iHOP/go?ID1=325652'; } else { ihop('http://www.ihop-net.org/UniPub/iHOP/go?ID1=325652'); } " onmouseover="window.status='iHOP - Information Hyperlinked over Proteins'; return true;" onmouseout="window.status=''; return true;">     Pet-1</A> and <A style="color: #0199CC; text-decoration: underline; font-weight: bold;" href="javascript:if(!window.ihop) { window.location.href='http://www.ihop-net.org/UniPub/iHOP/go?ID1=92210'; } else { ihop('http://www.ihop-net.org/UniPub/iHOP/go?ID1=92210'); } " onmouseover="window.status='iHOP - Information Hyperlinked over Proteins'; return true;" onmouseout="window.status=''; return true;">     5-HTT</A> mRNA plays a causal role in the anorexigenic effect of                               estradiol.    The ETS domain factor <A style="color: #0199CC; text-decoration: underline; font-weight: bold;" href="javascript:if(!window.ihop) { window.location.href='http://www.ihop-net.org/UniPub/iHOP/go?ID1=325652'; } else { ihop('http://www.ihop-net.org/UniPub/iHOP/go?ID1=325652'); } " onmouseover="window.status='iHOP - Information Hyperlinked over Proteins'; return true;" onmouseout="window.status=''; return true;">     Pet-1</A> is an early and precise marker of central                     serotonin neurons and interacts with a conserved element in serotonergic genes.    <FONT size="-2"> <I>Content provided by </I><A href="javascript:if(!window.ihop) { window.location.href='http://www.ihop-net.org/UniPub/iHOP/index.html'; } else { ihop('http://www.ihop-net.org/UniPub/iHOP/index.html'); }" onmouseover="window.status='iHOP - Information Hyperlinked over Proteins'; return true;" onmouseout="window.status=''; return true;" style="text-decoration: underline; color:#0199CC;"><B>iHOP</B> - <I>Information Hyperlinked over Proteins</I></A>.</FONT><A href="http://www.ihop-net.org/UniPub/iHOP/index.html" onmouseover="window.status=''; return true;" onmouseout="window.status=''; return true;" style="text-decoration: none; color:#FFFFFF; ">.</A><A href="http://cbio.mskcc.org/~hoffmann/index.html" onmouseover="window.status=''; return true;" onmouseout="window.status=''; return true;" style="text-decoration: none; color:#FFFFFF; ">.</A><A href="javascript:if(!window.ihop) { window.location.href='http://www.ihop-net.org/UniPub/iHOP/index.html'; } else { ihop('http://www.ihop-net.org/UniPub/iHOP/index.html'); }" onmouseover="window.status='iHOP - Information Hyperlinked over Proteins'; return true;" onmouseout="window.status=''; return true;"><IMG src="http://www.ihop-net.org/UniPub/html/img/hop/for_ref/iHOP_logo_50pc.png" border="0" align="left"/></A><hr /><h3>STRING says (Rattus norvegicus):</h3><p>FEV (ETS oncogene family); Functions as a transcriptional regulator. May function as a transcriptional repressor. Functions in the differentiation and the maintenance of the central serotonergic neurons. May play a role in cell growth</p><h2>Model's TFs' homologs in target species Mus musculus:</h2>260298<p><a href="http://www.ncbi.nlm.nih.gov/gene/260298" target="_blank">Gene 260298 at NCBI</a></p><h3>iHOP says:</h3>Our results suggest that, during development of                5-HT neurons, <A style="color: #0199CC; text-decoration: underline; font-weight: bold;" href="javascript:if(!window.ihop) { window.location.href='http://www.ihop-net.org/UniPub/iHOP/go?ID1=122547'; } else { ihop('http://www.ihop-net.org/UniPub/iHOP/go?ID1=122547'); } " onmouseover="window.status='iHOP - Information Hyperlinked over Proteins'; return true;" onmouseout="window.status=''; return true;">     Lmx1b</A> is a critical intermediate factor that <SPAN style="color: #000000; text-decoration: none; font-weight: bold;">     couples</SPAN>     <A style="color: #0199CC; text-decoration: underline; font-weight: bold;" href="javascript:if(!window.ihop) { window.location.href='http://www.ihop-net.org/UniPub/iHOP/go?ID1=123143'; } else { ihop('http://www.ihop-net.org/UniPub/iHOP/go?ID1=123143'); } " onmouseover="window.status='iHOP - Information Hyperlinked over Proteins'; return true;" onmouseout="window.status=''; return true;">     Nkx2-2</A>-<SPAN style="color: #000000; text-decoration: none; font-weight: bold;">     mediated</SPAN> early specification with <A style="color: #0199CC; text-decoration: underline; font-weight: bold;" href="javascript:if(!window.ihop) { window.location.href='http://www.ihop-net.org/UniPub/iHOP/go?ID1=157395'; } else { ihop('http://www.ihop-net.org/UniPub/iHOP/go?ID1=157395'); } " onmouseover="window.status='iHOP - Information Hyperlinked over Proteins'; return true;" onmouseout="window.status=''; return true;">     Pet1</A>-mediated terminal differentiation.    Here we generated <A style="color: #0199CC; text-decoration: underline; font-weight: bold;" href="javascript:if(!window.ihop) { window.location.href='http://www.ihop-net.org/UniPub/iHOP/go?ID1=122547'; } else { ihop('http://www.ihop-net.org/UniPub/iHOP/go?ID1=122547'); } " onmouseover="window.status='iHOP - Information Hyperlinked over Proteins'; return true;" onmouseout="window.status=''; return true;">     Lmx1b</A> (<A style="color: #0199CC; text-decoration: underline; font-weight: bold;" href="javascript:if(!window.ihop) { window.location.href='http://www.ihop-net.org/UniPub/iHOP/go?ID1=122547'; } else { ihop('http://www.ihop-net.org/UniPub/iHOP/go?ID1=122547'); } " onmouseover="window.status='iHOP - Information Hyperlinked over Proteins'; return true;" onmouseout="window.status=''; return true;">     LIM homeobox transcription factor 1 beta</A>) conditional <SPAN style="color: #e0b50b; text-decoration: none; font-weight: bold;">     knock-out mice</SPAN> (Lmx1b(f/f/p)) in which <A style="color: #0199CC; text-decoration: underline; font-weight: bold;" href="javascript:if(!window.ihop) { window.location.href='http://www.ihop-net.org/UniPub/iHOP/go?ID1=122547'; } else { ihop('http://www.ihop-net.org/UniPub/iHOP/go?ID1=122547'); } " onmouseover="window.status='iHOP - Information Hyperlinked over Proteins'; return true;" onmouseout="window.status=''; return true;">     Lmx1b</A> was only <SPAN style="color: #000000; text-decoration: none; font-weight: bold;">     deleted</SPAN> in <A style="color: #0199CC; text-decoration: underline; font-weight: bold;" href="javascript:if(!window.ihop) { window.location.href='http://www.ihop-net.org/UniPub/iHOP/go?ID1=157395'; } else { ihop('http://www.ihop-net.org/UniPub/iHOP/go?ID1=157395'); } " onmouseover="window.status='iHOP - Information Hyperlinked over Proteins'; return true;" onmouseout="window.status=''; return true;">          Pet1</A> (<SPAN style="color: #e0b50b; text-decoration: none; font-weight: bold;">     pheochromocytoma</SPAN> 12 ETS factor-1)-expressing                5-HT neurons.    Interestingly, the expression of <A style="color: #0199CC; text-decoration: underline; font-weight: bold;" href="javascript:if(!window.ihop) { window.location.href='http://www.ihop-net.org/UniPub/iHOP/go?ID1=157395'; } else { ihop('http://www.ihop-net.org/UniPub/iHOP/go?ID1=157395'); } " onmouseover="window.status='iHOP - Information Hyperlinked over Proteins'; return true;" onmouseout="window.status=''; return true;">          Pet1</A> is tightly <SPAN style="color: #000000; text-decoration: none; font-weight: bold;">     coupled</SPAN> with expression of <A style="color: #0199CC; text-decoration: underline; font-weight: bold;" href="javascript:if(!window.ihop) { window.location.href='http://www.ihop-net.org/UniPub/iHOP/go?ID1=122547'; } else { ihop('http://www.ihop-net.org/UniPub/iHOP/go?ID1=122547'); } " onmouseover="window.status='iHOP - Information Hyperlinked over Proteins'; return true;" onmouseout="window.status=''; return true;">     Lmx1b</A> during later stages of <SPAN style="color: #e0b50b; text-decoration: none; font-weight: bold;">     embryonic development</SPAN>, indicating that <A style="color: #0199CC; text-decoration: underline; font-weight: bold;" href="javascript:if(!window.ihop) { window.location.href='http://www.ihop-net.org/UniPub/iHOP/go?ID1=122547'; } else { ihop('http://www.ihop-net.org/UniPub/iHOP/go?ID1=122547'); } " onmouseover="window.status='iHOP - Information Hyperlinked over Proteins'; return true;" onmouseout="window.status=''; return true;">     Lmx1b</A> maintains <A style="color: #0199CC; text-decoration: underline; font-weight: bold;" href="javascript:if(!window.ihop) { window.location.href='http://www.ihop-net.org/UniPub/iHOP/go?ID1=157395'; } else { ihop('http://www.ihop-net.org/UniPub/iHOP/go?ID1=157395'); } " onmouseover="window.status='iHOP - Information Hyperlinked over Proteins'; return true;" onmouseout="window.status=''; return true;">          Pet1</A> expression.    <FONT size="-2"> <I>Content provided by </I><A href="javascript:if(!window.ihop) { window.location.href='http://www.ihop-net.org/UniPub/iHOP/index.html'; } else { ihop('http://www.ihop-net.org/UniPub/iHOP/index.html'); }" onmouseover="window.status='iHOP - Information Hyperlinked over Proteins'; return true;" onmouseout="window.status=''; return true;" style="text-decoration: underline; color:#0199CC;"><B>iHOP</B> - <I>Information Hyperlinked over Proteins</I></A>.</FONT><A href="http://www.ihop-net.org/UniPub/iHOP/index.html" onmouseover="window.status=''; return true;" onmouseout="window.status=''; return true;" style="text-decoration: none; color:#FFFFFF; ">.</A><A href="http://cbio.mskcc.org/~hoffmann/index.html" onmouseover="window.status=''; return true;" onmouseout="window.status=''; return true;" style="text-decoration: none; color:#FFFFFF; ">.</A><A href="javascript:if(!window.ihop) { window.location.href='http://www.ihop-net.org/UniPub/iHOP/index.html'; } else { ihop('http://www.ihop-net.org/UniPub/iHOP/index.html'); }" onmouseover="window.status='iHOP - Information Hyperlinked over Proteins'; return true;" onmouseout="window.status=''; return true;"><IMG src="http://www.ihop-net.org/UniPub/html/img/hop/for_ref/iHOP_logo_50pc.png" border="0" align="left"/></A><hr /><h3>STRING says:</h3><p>FEV (ETS oncogene family); Functions as a transcriptional regulator. May function as a transcriptional repressor. Functions in the differentiation and the maintenance of the central serotonergic neurons. May play a role in cell growth</p>
chr3	34564314	34564324	[@SOX9+326:*bp]	905	+	SOX9	<SCRIPT Language="JavaScript">  function ihop(url) {  location.href=url;  }  </SCRIPT><table><tr><td>Model made for</td><td>Homo sapiens</td></tr></table> <h2>About the matching model:</h2><p><a href="http://www.ncbi.nlm.nih.gov/gene/6662" target="_blank">Gene 6662 at NCBI</a></p><h3>iHOP says (Homo sapiens):</h3>Furthermore, the stimulation of primary human <SPAN style="color: #e0b50b; text-decoration: none; font-weight: bold;">     chondrocyte</SPAN> cells in culture with SHH increases endogenous <A style="color: #0199CC; text-decoration: underline; font-weight: bold;" href="javascript:if(!window.ihop) { window.location.href='http://www.ihop-net.org/UniPub/iHOP/go?ID1=92332'; } else { ihop('http://www.ihop-net.org/UniPub/iHOP/go?ID1=92332'); } " onmouseover="window.status='iHOP - Information Hyperlinked over Proteins'; return true;" onmouseout="window.status=''; return true;">     SOX9</A> expression 3-fold.    Addition of 8-bromo-cAMP to <SPAN style="color: #e0b50b; text-decoration: none; font-weight: bold;">     chondrocytes</SPAN> in culture increased the activity of a transiently transfected <A style="color: #0199CC; text-decoration: underline; font-weight: bold;" href="javascript:if(!window.ihop) { window.location.href='http://www.ihop-net.org/UniPub/iHOP/go?ID1=92332'; } else { ihop('http://www.ihop-net.org/UniPub/iHOP/go?ID1=92332'); } " onmouseover="window.status='iHOP - Information Hyperlinked over Proteins'; return true;" onmouseout="window.status=''; return true;">     SOX9</A>-dependent 48-bp Col2a1 chondrocyte-specific enhancer; similarly, cotransfection of PKA-Calpha increased the activity of this enhancer.    Other genes initially identified were differently expressed in isolated OA <SPAN style="color: #e0b50b; text-decoration: none; font-weight: bold;">     chondrocytes</SPAN> and their expression was unrelated to changes in <A style="color: #0199CC; text-decoration: underline; font-weight: bold;" href="javascript:if(!window.ihop) { window.location.href='http://www.ihop-net.org/UniPub/iHOP/go?ID1=92332'; } else { ihop('http://www.ihop-net.org/UniPub/iHOP/go?ID1=92332'); } " onmouseover="window.status='iHOP - Information Hyperlinked over Proteins'; return true;" onmouseout="window.status=''; return true;">     SOX9</A>.    <FONT size="-2"> <I>Content provided by </I><A href="javascript:if(!window.ihop) { window.location.href='http://www.ihop-net.org/UniPub/iHOP/index.html'; } else { ihop('http://www.ihop-net.org/UniPub/iHOP/index.html'); }" onmouseover="window.status='iHOP - Information Hyperlinked over Proteins'; return true;" onmouseout="window.status=''; return true;" style="text-decoration: underline; color:#0199CC;"><B>iHOP</B> - <I>Information Hyperlinked over Proteins</I></A>.</FONT><A href="http://www.ihop-net.org/UniPub/iHOP/index.html" onmouseover="window.status=''; return true;" onmouseout="window.status=''; return true;" style="text-decoration: none; color:#FFFFFF; ">.</A><A href="http://cbio.mskcc.org/~hoffmann/index.html" onmouseover="window.status=''; return true;" onmouseout="window.status=''; return true;" style="text-decoration: none; color:#FFFFFF; ">.</A><A href="javascript:if(!window.ihop) { window.location.href='http://www.ihop-net.org/UniPub/iHOP/index.html'; } else { ihop('http://www.ihop-net.org/UniPub/iHOP/index.html'); }" onmouseover="window.status='iHOP - Information Hyperlinked over Proteins'; return true;" onmouseout="window.status=''; return true;"><IMG src="http://www.ihop-net.org/UniPub/html/img/hop/for_ref/iHOP_logo_50pc.png" border="0" align="left"/></A><hr /><h3>STRING says (Homo sapiens):</h3><p>Transcription factor SOX-9; Plays an important role in the normal skeletal development. May regulate the expression of other genes involved in chondrogenesis by acting as a transcription factor for these genes</p><h2>Model's TFs' homologs in target species Mus musculus:</h2>20682<p><a href="http://www.ncbi.nlm.nih.gov/gene/20682" target="_blank">Gene 20682 at NCBI</a></p><h3>iHOP says:</h3>Here, <A style="color: #0199CC; text-decoration: underline; font-weight: bold;" href="javascript:if(!window.ihop) { window.location.href='http://www.ihop-net.org/UniPub/iHOP/go?ID1=124787'; } else { ihop('http://www.ihop-net.org/UniPub/iHOP/go?ID1=124787'); } " onmouseover="window.status='iHOP - Information Hyperlinked over Proteins'; return true;" onmouseout="window.status=''; return true;">     Sox9</A> is identified as a regulator of the <SPAN style="color: #e0b50b; text-decoration: none; font-weight: bold;">     chondrocyte</SPAN> lineage.    Our results identify <A style="color: #0199CC; text-decoration: underline; font-weight: bold;" href="javascript:if(!window.ihop) { window.location.href='http://www.ihop-net.org/UniPub/iHOP/go?ID1=124787'; } else { ihop('http://www.ihop-net.org/UniPub/iHOP/go?ID1=124787'); } " onmouseover="window.status='iHOP - Information Hyperlinked over Proteins'; return true;" onmouseout="window.status=''; return true;">     Sox9</A> as the first transcription factor that is essential for <SPAN style="color: #e0b50b; text-decoration: none; font-weight: bold;">     chondrocyte</SPAN> differentiation and cartilage formation.    Our results suggest the hypothesis that two critical steps of the <SPAN style="color: #e0b50b; text-decoration: none; font-weight: bold;">     chondrocyte</SPAN> differentiation pathway are sensitive to <A style="color: #0199CC; text-decoration: underline; font-weight: bold;" href="javascript:if(!window.ihop) { window.location.href='http://www.ihop-net.org/UniPub/iHOP/go?ID1=124787'; } else { ihop('http://www.ihop-net.org/UniPub/iHOP/go?ID1=124787'); } " onmouseover="window.status='iHOP - Information Hyperlinked over Proteins'; return true;" onmouseout="window.status=''; return true;">     Sox9</A> dosage.    <FONT size="-2"> <I>Content provided by </I><A href="javascript:if(!window.ihop) { window.location.href='http://www.ihop-net.org/UniPub/iHOP/index.html'; } else { ihop('http://www.ihop-net.org/UniPub/iHOP/index.html'); }" onmouseover="window.status='iHOP - Information Hyperlinked over Proteins'; return true;" onmouseout="window.status=''; return true;" style="text-decoration: underline; color:#0199CC;"><B>iHOP</B> - <I>Information Hyperlinked over Proteins</I></A>.</FONT><A href="http://www.ihop-net.org/UniPub/iHOP/index.html" onmouseover="window.status=''; return true;" onmouseout="window.status=''; return true;" style="text-decoration: none; color:#FFFFFF; ">.</A><A href="http://cbio.mskcc.org/~hoffmann/index.html" onmouseover="window.status=''; return true;" onmouseout="window.status=''; return true;" style="text-decoration: none; color:#FFFFFF; ">.</A><A href="javascript:if(!window.ihop) { window.location.href='http://www.ihop-net.org/UniPub/iHOP/index.html'; } else { ihop('http://www.ihop-net.org/UniPub/iHOP/index.html'); }" onmouseover="window.status='iHOP - Information Hyperlinked over Proteins'; return true;" onmouseout="window.status=''; return true;"><IMG src="http://www.ihop-net.org/UniPub/html/img/hop/for_ref/iHOP_logo_50pc.png" border="0" align="left"/></A><hr /><h3>STRING says:</h3><p>SRY-box containing gene 9; Plays an important role in the normal skeletal development. May regulate the expression of other genes involved in chondrogenesis by acting as a transcription factor for these genes (By similarity)</p>
chr3	34564313	34564324	[@SOX:327:*bp]	954	+	SOX5	<SCRIPT Language="JavaScript">  function ihop(url) {  location.href=url;  }  </SCRIPT><table><tr><td>Model made for</td><td>Mus musculus</td></tr></table> <h2>About the matching model:</h2>Entry for target species Mus musculus: Gene 20678<p><a href="http://www.ncbi.nlm.nih.gov/gene/20678" target="_blank">Gene 20678 at NCBI</a></p><h3>iHOP says (Mus musculus):</h3>We show that <A style="color: #0199CC; text-decoration: underline; font-weight: bold;" href="javascript:if(!window.ihop) { window.location.href='http://www.ihop-net.org/UniPub/iHOP/go?ID1=124783'; } else { ihop('http://www.ihop-net.org/UniPub/iHOP/go?ID1=124783'); } " onmouseover="window.status='iHOP - Information Hyperlinked over Proteins'; return true;" onmouseout="window.status=''; return true;">          Sox5</A> can <SPAN style="color: #000000; text-decoration: none; font-weight: bold;">     suppress</SPAN>     <A style="color: #0199CC; text-decoration: underline; font-weight: bold;" href="javascript:if(!window.ihop) { window.location.href='http://www.ihop-net.org/UniPub/iHOP/go?ID1=90905'; } else { ihop('http://www.ihop-net.org/UniPub/iHOP/go?ID1=90905'); } " onmouseover="window.status='iHOP - Information Hyperlinked over Proteins'; return true;" onmouseout="window.status=''; return true;">          PDGFB</A>-induced <SPAN style="color: #e0b50b; text-decoration: none; font-weight: bold;">     glioma</SPAN> development predominantly upon Ink4a-loss.    Our data suggest a novel pathway, where <A style="color: #0199CC; text-decoration: underline; font-weight: bold;" href="javascript:if(!window.ihop) { window.location.href='http://www.ihop-net.org/UniPub/iHOP/go?ID1=124783'; } else { ihop('http://www.ihop-net.org/UniPub/iHOP/go?ID1=124783'); } " onmouseover="window.status='iHOP - Information Hyperlinked over Proteins'; return true;" onmouseout="window.status=''; return true;">          Sox5</A> may <SPAN style="color: #000000; text-decoration: none; font-weight: bold;">     suppress</SPAN> the oncogenic <SPAN style="color: #000000; text-decoration: none; font-weight: bold;">     effects</SPAN> of <A style="color: #0199CC; text-decoration: underline; font-weight: bold;" href="javascript:if(!window.ihop) { window.location.href='http://www.ihop-net.org/UniPub/iHOP/go?ID1=90905'; } else { ihop('http://www.ihop-net.org/UniPub/iHOP/go?ID1=90905'); } " onmouseover="window.status='iHOP - Information Hyperlinked over Proteins'; return true;" onmouseout="window.status=''; return true;">          PDGFB</A> signaling during <SPAN style="color: #e0b50b; text-decoration: none; font-weight: bold;">     glioma</SPAN> development by regulating p27(Kip1) in a p19(Arf)-dependent manner, leading to acute <SPAN style="color: #e0b50b; text-decoration: none; font-weight: bold;">     cellular senescence</SPAN>.    Loss of <A style="color: #0199CC; text-decoration: underline; font-weight: bold;" href="javascript:if(!window.ihop) { window.location.href='http://www.ihop-net.org/UniPub/iHOP/go?ID1=124783'; } else { ihop('http://www.ihop-net.org/UniPub/iHOP/go?ID1=124783'); } " onmouseover="window.status='iHOP - Information Hyperlinked over Proteins'; return true;" onmouseout="window.status=''; return true;">     Sox5</A>, however, partially rescued the strongly reduced melanoblast generation and marker <SPAN style="color: #e0b50b; text-decoration: none; font-weight: bold;">     gene expression</SPAN> in <A style="color: #0199CC; text-decoration: underline; font-weight: bold;" href="javascript:if(!window.ihop) { window.location.href='http://www.ihop-net.org/UniPub/iHOP/go?ID1=124771'; } else { ihop('http://www.ihop-net.org/UniPub/iHOP/go?ID1=124771'); } " onmouseover="window.status='iHOP - Information Hyperlinked over Proteins'; return true;" onmouseout="window.status=''; return true;">     Sox10</A> heterozygous mice arguing that <A style="color: #0199CC; text-decoration: underline; font-weight: bold;" href="javascript:if(!window.ihop) { window.location.href='http://www.ihop-net.org/UniPub/iHOP/go?ID1=124783'; } else { ihop('http://www.ihop-net.org/UniPub/iHOP/go?ID1=124783'); } " onmouseover="window.status='iHOP - Information Hyperlinked over Proteins'; return true;" onmouseout="window.status=''; return true;">     Sox5</A>     <SPAN style="color: #000000; text-decoration: none; font-weight: bold;">     functions</SPAN> in the <SPAN style="color: #e0b50b; text-decoration: none; font-weight: bold;">     melanocyte</SPAN> lineage by modulating <A style="color: #0199CC; text-decoration: underline; font-weight: bold;" href="javascript:if(!window.ihop) { window.location.href='http://www.ihop-net.org/UniPub/iHOP/go?ID1=124771'; } else { ihop('http://www.ihop-net.org/UniPub/iHOP/go?ID1=124771'); } " onmouseover="window.status='iHOP - Information Hyperlinked over Proteins'; return true;" onmouseout="window.status=''; return true;">     Sox10</A> activity.    <FONT size="-2"> <I>Content provided by </I><A href="javascript:if(!window.ihop) { window.location.href='http://www.ihop-net.org/UniPub/iHOP/index.html'; } else { ihop('http://www.ihop-net.org/UniPub/iHOP/index.html'); }" onmouseover="window.status='iHOP - Information Hyperlinked over Proteins'; return true;" onmouseout="window.status=''; return true;" style="text-decoration: underline; color:#0199CC;"><B>iHOP</B> - <I>Information Hyperlinked over Proteins</I></A>.</FONT><A href="http://www.ihop-net.org/UniPub/iHOP/index.html" onmouseover="window.status=''; return true;" onmouseout="window.status=''; return true;" style="text-decoration: none; color:#FFFFFF; ">.</A><A href="http://cbio.mskcc.org/~hoffmann/index.html" onmouseover="window.status=''; return true;" onmouseout="window.status=''; return true;" style="text-decoration: none; color:#FFFFFF; ">.</A><A href="javascript:if(!window.ihop) { window.location.href='http://www.ihop-net.org/UniPub/iHOP/index.html'; } else { ihop('http://www.ihop-net.org/UniPub/iHOP/index.html'); }" onmouseover="window.status='iHOP - Information Hyperlinked over Proteins'; return true;" onmouseout="window.status=''; return true;"><IMG src="http://www.ihop-net.org/UniPub/html/img/hop/for_ref/iHOP_logo_50pc.png" border="0" align="left"/></A><hr />Entry for target species Mus musculus: Gene 20678<h3>STRING says (Mus musculus):</h3><p>SRY-box containing gene 5; Binds specifically to the DNA sequence 5'-AACAAT-3'. Activates transcription of COL2A1 and AGC1 in vitro</p>
chr3	34564320	34564334	[@Pax3-336:12bp]	825	-	Pax3	<SCRIPT Language="JavaScript">  function ihop(url) {  location.href=url;  }  </SCRIPT><table><tr><td>Model made for</td><td>Mus musculus</td></tr></table> <h2>About the matching model:</h2>Entry for target species Mus musculus: Gene 18505<p><a href="http://www.ncbi.nlm.nih.gov/gene/18505" target="_blank">Gene 18505 at NCBI</a></p><h3>iHOP says (Mus musculus):</h3>Using a murine Cre-inducible system, we asked whether persistent <A style="color: #0199CC; text-decoration: underline; font-weight: bold;" href="javascript:if(!window.ihop) { window.location.href='http://www.ihop-net.org/UniPub/iHOP/go?ID1=123400'; } else { ihop('http://www.ihop-net.org/UniPub/iHOP/go?ID1=123400'); } " onmouseover="window.status='iHOP - Information Hyperlinked over Proteins'; return true;" onmouseout="window.status=''; return true;">     Pax3</A> expression in <SPAN style="color: #e0b50b; text-decoration: none; font-weight: bold;">     neural crest</SPAN> derivatives would affect development or patterning.        <A style="color: #0199CC; text-decoration: underline; font-weight: bold;" href="javascript:if(!window.ihop) { window.location.href='http://www.ihop-net.org/UniPub/iHOP/go?ID1=123400'; } else { ihop('http://www.ihop-net.org/UniPub/iHOP/go?ID1=123400'); } " onmouseover="window.status='iHOP - Information Hyperlinked over Proteins'; return true;" onmouseout="window.status=''; return true;">     Pax3</A> RNA is expressed in <SPAN style="color: #e0b50b; text-decoration: none; font-weight: bold;">     neural crest</SPAN> when Schwann cell (SC) precursors migrate to the PNS.    Molecular pathways that regulate <A style="color: #0199CC; text-decoration: underline; font-weight: bold;" href="javascript:if(!window.ihop) { window.location.href='http://www.ihop-net.org/UniPub/iHOP/go?ID1=123400'; } else { ihop('http://www.ihop-net.org/UniPub/iHOP/go?ID1=123400'); } " onmouseover="window.status='iHOP - Information Hyperlinked over Proteins'; return true;" onmouseout="window.status=''; return true;">     Pax3</A> expression in the roof plate probably represent early upstream signals in <SPAN style="color: #e0b50b; text-decoration: none; font-weight: bold;">     neural crest</SPAN> induction.    <FONT size="-2"> <I>Content provided by </I><A href="javascript:if(!window.ihop) { window.location.href='http://www.ihop-net.org/UniPub/iHOP/index.html'; } else { ihop('http://www.ihop-net.org/UniPub/iHOP/index.html'); }" onmouseover="window.status='iHOP - Information Hyperlinked over Proteins'; return true;" onmouseout="window.status=''; return true;" style="text-decoration: underline; color:#0199CC;"><B>iHOP</B> - <I>Information Hyperlinked over Proteins</I></A>.</FONT><A href="http://www.ihop-net.org/UniPub/iHOP/index.html" onmouseover="window.status=''; return true;" onmouseout="window.status=''; return true;" style="text-decoration: none; color:#FFFFFF; ">.</A><A href="http://cbio.mskcc.org/~hoffmann/index.html" onmouseover="window.status=''; return true;" onmouseout="window.status=''; return true;" style="text-decoration: none; color:#FFFFFF; ">.</A><A href="javascript:if(!window.ihop) { window.location.href='http://www.ihop-net.org/UniPub/iHOP/index.html'; } else { ihop('http://www.ihop-net.org/UniPub/iHOP/index.html'); }" onmouseover="window.status='iHOP - Information Hyperlinked over Proteins'; return true;" onmouseout="window.status=''; return true;"><IMG src="http://www.ihop-net.org/UniPub/html/img/hop/for_ref/iHOP_logo_50pc.png" border="0" align="left"/></A><hr />Entry for target species Mus musculus: Gene 18505<h3>STRING says (Mus musculus):</h3><p>paired box gene 3; Probable transcription factor associated with development of alveolar rhabdomyosarcoma</p>
chr3	34564324	34564339	[@ATF+340:13bp]	827	+	ATF	<SCRIPT Language="JavaScript">  function ihop(url) {  location.href=url;  }  </SCRIPT><table><tr><td>Model made for</td><td>Homo sapiens</td></tr></table> <h2>About the matching model:</h2><p><a href="http://www.ncbi.nlm.nih.gov/gene/5328" target="_blank">Gene 5328 at NCBI</a></p><h3>iHOP says (Homo sapiens):</h3>RESULTS: Overexpression of <A style="color: #0199CC; text-decoration: underline; font-weight: bold;" href="javascript:if(!window.ihop) { window.location.href='http://www.ihop-net.org/UniPub/iHOP/go?ID1=91069'; } else { ihop('http://www.ihop-net.org/UniPub/iHOP/go?ID1=91069'); } " onmouseover="window.status='iHOP - Information Hyperlinked over Proteins'; return true;" onmouseout="window.status=''; return true;">     uPA</A> (t-test, P &lt; 0.001), uPAR (P &lt; 0.001) and      PAI-1 (P = 0.031) was significantly associated with liver metastatic CRC tumors.    The tumoral content of <A style="color: #0199CC; text-decoration: underline; font-weight: bold;" href="javascript:if(!window.ihop) { window.location.href='http://www.ihop-net.org/UniPub/iHOP/go?ID1=91069'; } else { ihop('http://www.ihop-net.org/UniPub/iHOP/go?ID1=91069'); } " onmouseover="window.status='iHOP - Information Hyperlinked over Proteins'; return true;" onmouseout="window.status=''; return true;">     uPA</A> and      PAI-1 has been shown to carry prognostic value in <SPAN style="color: #e0b50b; text-decoration: none; font-weight: bold;">     breast cancer</SPAN>; however, because most assays used so far have relied on immunometric determinations, we have explored the enzymatic activities governing plasmin formation in <SPAN style="color: #e0b50b; text-decoration: none; font-weight: bold;">     breast cancer</SPAN> specimens.    These age-induced levels of      PAI-1, FGF-1, <A style="color: #0199CC; text-decoration: underline; font-weight: bold;" href="javascript:if(!window.ihop) { window.location.href='http://www.ihop-net.org/UniPub/iHOP/go?ID1=91069'; } else { ihop('http://www.ihop-net.org/UniPub/iHOP/go?ID1=91069'); } " onmouseover="window.status='iHOP - Information Hyperlinked over Proteins'; return true;" onmouseout="window.status=''; return true;">     uPA</A> and MMP-2 in stromal breast <SPAN style="color: #e0b50b; text-decoration: none; font-weight: bold;">     fibroblast</SPAN> could contribute to <SPAN style="color: #e0b50b; text-decoration: none; font-weight: bold;">     breast cancer</SPAN> progression.    <FONT size="-2"> <I>Content provided by </I><A href="javascript:if(!window.ihop) { window.location.href='http://www.ihop-net.org/UniPub/iHOP/index.html'; } else { ihop('http://www.ihop-net.org/UniPub/iHOP/index.html'); }" onmouseover="window.status='iHOP - Information Hyperlinked over Proteins'; return true;" onmouseout="window.status=''; return true;" style="text-decoration: underline; color:#0199CC;"><B>iHOP</B> - <I>Information Hyperlinked over Proteins</I></A>.</FONT><A href="http://www.ihop-net.org/UniPub/iHOP/index.html" onmouseover="window.status=''; return true;" onmouseout="window.status=''; return true;" style="text-decoration: none; color:#FFFFFF; ">.</A><A href="http://cbio.mskcc.org/~hoffmann/index.html" onmouseover="window.status=''; return true;" onmouseout="window.status=''; return true;" style="text-decoration: none; color:#FFFFFF; ">.</A><A href="javascript:if(!window.ihop) { window.location.href='http://www.ihop-net.org/UniPub/iHOP/index.html'; } else { ihop('http://www.ihop-net.org/UniPub/iHOP/index.html'); }" onmouseover="window.status='iHOP - Information Hyperlinked over Proteins'; return true;" onmouseout="window.status=''; return true;"><IMG src="http://www.ihop-net.org/UniPub/html/img/hop/for_ref/iHOP_logo_50pc.png" border="0" align="left"/></A><hr /><h2>Model's TFs' homologs in target species Mus musculus:</h2>18792<p><a href="http://www.ncbi.nlm.nih.gov/gene/18792" target="_blank">Gene 18792 at NCBI</a></p><h3>iHOP says:</h3>Furthermore, the results from a bioluminescence tumor/<SPAN style="color: #e0b50b; text-decoration: none; font-weight: bold;">     metastasis</SPAN> model showed that the silencing of <A style="color: #0199CC; text-decoration: underline; font-weight: bold;" href="javascript:if(!window.ihop) { window.location.href='http://www.ihop-net.org/UniPub/iHOP/go?ID1=123603'; } else { ihop('http://www.ihop-net.org/UniPub/iHOP/go?ID1=123603'); } " onmouseover="window.status='iHOP - Information Hyperlinked over Proteins'; return true;" onmouseout="window.status=''; return true;">     uPA</A> significantly inhibits prostate tumor growth and the incidence of lung <SPAN style="color: #e0b50b; text-decoration: none; font-weight: bold;">     metastasis</SPAN>.    Evidence suggests that the plasminogen activators (PAs), in particular urokinase-type PA (<A style="color: #0199CC; text-decoration: underline; font-weight: bold;" href="javascript:if(!window.ihop) { window.location.href='http://www.ihop-net.org/UniPub/iHOP/go?ID1=123603'; } else { ihop('http://www.ihop-net.org/UniPub/iHOP/go?ID1=123603'); } " onmouseover="window.status='iHOP - Information Hyperlinked over Proteins'; return true;" onmouseout="window.status=''; return true;">     uPA</A>), play a pivotal role in tumor invasion and <SPAN style="color: #e0b50b; text-decoration: none; font-weight: bold;">     metastasis</SPAN>.    We now find that <A style="color: #0199CC; text-decoration: underline; font-weight: bold;" href="javascript:if(!window.ihop) { window.location.href='http://www.ihop-net.org/UniPub/iHOP/go?ID1=123603'; } else { ihop('http://www.ihop-net.org/UniPub/iHOP/go?ID1=123603'); } " onmouseover="window.status='iHOP - Information Hyperlinked over Proteins'; return true;" onmouseout="window.status=''; return true;">          uPA</A> deficiency alone significantly reduces <SPAN style="color: #e0b50b; text-decoration: none; font-weight: bold;">     metastasis</SPAN> &gt;7-fold in the MMTV-PymT model.    <FONT size="-2"> <I>Content provided by </I><A href="javascript:if(!window.ihop) { window.location.href='http://www.ihop-net.org/UniPub/iHOP/index.html'; } else { ihop('http://www.ihop-net.org/UniPub/iHOP/index.html'); }" onmouseover="window.status='iHOP - Information Hyperlinked over Proteins'; return true;" onmouseout="window.status=''; return true;" style="text-decoration: underline; color:#0199CC;"><B>iHOP</B> - <I>Information Hyperlinked over Proteins</I></A>.</FONT><A href="http://www.ihop-net.org/UniPub/iHOP/index.html" onmouseover="window.status=''; return true;" onmouseout="window.status=''; return true;" style="text-decoration: none; color:#FFFFFF; ">.</A><A href="http://cbio.mskcc.org/~hoffmann/index.html" onmouseover="window.status=''; return true;" onmouseout="window.status=''; return true;" style="text-decoration: none; color:#FFFFFF; ">.</A><A href="javascript:if(!window.ihop) { window.location.href='http://www.ihop-net.org/UniPub/iHOP/index.html'; } else { ihop('http://www.ihop-net.org/UniPub/iHOP/index.html'); }" onmouseover="window.status='iHOP - Information Hyperlinked over Proteins'; return true;" onmouseout="window.status=''; return true;"><IMG src="http://www.ihop-net.org/UniPub/html/img/hop/for_ref/iHOP_logo_50pc.png" border="0" align="left"/></A><hr /><h3>STRING says:</h3><p>plasminogen activator, urokinase; Specifically cleave the zymogen plasminogen to form the active enzyme plasmin</p>
chr3	34564326	34564337	[@E4F1-340:9bp]	857	-	E4F1	<SCRIPT Language="JavaScript">  function ihop(url) {  location.href=url;  }  </SCRIPT><table><tr><td>Model made for</td><td>Homo sapiens</td></tr></table> <h2>About the matching model:</h2><p><a href="http://www.ncbi.nlm.nih.gov/gene/1877" target="_blank">Gene 1877 at NCBI</a></p><h3>iHOP says (Homo sapiens):</h3>Here we demonstrate that <A style="color: #0199CC; text-decoration: underline; font-weight: bold;" href="javascript:if(!window.ihop) { window.location.href='http://www.ihop-net.org/UniPub/iHOP/go?ID1=92798'; } else { ihop('http://www.ihop-net.org/UniPub/iHOP/go?ID1=92798'); } " onmouseover="window.status='iHOP - Information Hyperlinked over Proteins'; return true;" onmouseout="window.status=''; return true;">          p53</A>     <SPAN style="color: #000000; text-decoration: none; font-weight: bold;">     binds</SPAN> to the E1A-<SPAN style="color: #000000; text-decoration: none; font-weight: bold;">     regulated</SPAN> transcription factor <A style="color: #0199CC; text-decoration: underline; font-weight: bold;" href="javascript:if(!window.ihop) { window.location.href='http://www.ihop-net.org/UniPub/iHOP/go?ID1=120704'; } else { ihop('http://www.ihop-net.org/UniPub/iHOP/go?ID1=120704'); } " onmouseover="window.status='iHOP - Information Hyperlinked over Proteins'; return true;" onmouseout="window.status=''; return true;">          p120E4F</A>, a transcriptional repressor of the <SPAN style="color: #e0b50b; text-decoration: none; font-weight: bold;">     adenovirus</SPAN> E4 promoter.    This <A style="color: #0199CC; text-decoration: underline; font-weight: bold;" href="javascript:if(!window.ihop) { window.location.href='http://www.ihop-net.org/UniPub/iHOP/go?ID1=87856'; } else { ihop('http://www.ihop-net.org/UniPub/iHOP/go?ID1=87856'); } " onmouseover="window.status='iHOP - Information Hyperlinked over Proteins'; return true;" onmouseout="window.status=''; return true;">     E4F1</A>-<A style="color: #0199CC; text-decoration: underline; font-weight: bold;" href="javascript:if(!window.ihop) { window.location.href='http://www.ihop-net.org/UniPub/iHOP/go?ID1=88220'; } else { ihop('http://www.ihop-net.org/UniPub/iHOP/go?ID1=88220'); } " onmouseover="window.status='iHOP - Information Hyperlinked over Proteins'; return true;" onmouseout="window.status=''; return true;">     FHL2</A> association occurs in the nuclear compartment and <SPAN style="color: #000000; text-decoration: none; font-weight: bold;">     inhibits</SPAN> the capacity of <A style="color: #0199CC; text-decoration: underline; font-weight: bold;" href="javascript:if(!window.ihop) { window.location.href='http://www.ihop-net.org/UniPub/iHOP/go?ID1=87856'; } else { ihop('http://www.ihop-net.org/UniPub/iHOP/go?ID1=87856'); } " onmouseover="window.status='iHOP - Information Hyperlinked over Proteins'; return true;" onmouseout="window.status=''; return true;">     E4F1</A> to block <SPAN style="color: #e0b50b; text-decoration: none; font-weight: bold;">     cell proliferation</SPAN>.    Here, we identify the <A style="color: #0199CC; text-decoration: underline; font-weight: bold;" href="javascript:if(!window.ihop) { window.location.href='http://www.ihop-net.org/UniPub/iHOP/go?ID1=92798'; } else { ihop('http://www.ihop-net.org/UniPub/iHOP/go?ID1=92798'); } " onmouseover="window.status='iHOP - Information Hyperlinked over Proteins'; return true;" onmouseout="window.status=''; return true;">     p53</A>-<SPAN style="color: #000000; text-decoration: none; font-weight: bold;">     associated</SPAN> factor <A style="color: #0199CC; text-decoration: underline; font-weight: bold;" href="javascript:if(!window.ihop) { window.location.href='http://www.ihop-net.org/UniPub/iHOP/go?ID1=87856'; } else { ihop('http://www.ihop-net.org/UniPub/iHOP/go?ID1=87856'); } " onmouseover="window.status='iHOP - Information Hyperlinked over Proteins'; return true;" onmouseout="window.status=''; return true;">     E4F1</A>, a ubiquitously expressed <SPAN style="color: #e0b50b; text-decoration: none; font-weight: bold;">     zinc-finger</SPAN> protein first identified as a cellular target of the viral oncoprotein E1A, as an atypical ubiquitin E3 ligase for <A style="color: #0199CC; text-decoration: underline; font-weight: bold;" href="javascript:if(!window.ihop) { window.location.href='http://www.ihop-net.org/UniPub/iHOP/go?ID1=92798'; } else { ihop('http://www.ihop-net.org/UniPub/iHOP/go?ID1=92798'); } " onmouseover="window.status='iHOP - Information Hyperlinked over Proteins'; return true;" onmouseout="window.status=''; return true;">     p53</A> that modulates its effector functions without promoting proteolysis.    <FONT size="-2"> <I>Content provided by </I><A href="javascript:if(!window.ihop) { window.location.href='http://www.ihop-net.org/UniPub/iHOP/index.html'; } else { ihop('http://www.ihop-net.org/UniPub/iHOP/index.html'); }" onmouseover="window.status='iHOP - Information Hyperlinked over Proteins'; return true;" onmouseout="window.status=''; return true;" style="text-decoration: underline; color:#0199CC;"><B>iHOP</B> - <I>Information Hyperlinked over Proteins</I></A>.</FONT><A href="http://www.ihop-net.org/UniPub/iHOP/index.html" onmouseover="window.status=''; return true;" onmouseout="window.status=''; return true;" style="text-decoration: none; color:#FFFFFF; ">.</A><A href="http://cbio.mskcc.org/~hoffmann/index.html" onmouseover="window.status=''; return true;" onmouseout="window.status=''; return true;" style="text-decoration: none; color:#FFFFFF; ">.</A><A href="javascript:if(!window.ihop) { window.location.href='http://www.ihop-net.org/UniPub/iHOP/index.html'; } else { ihop('http://www.ihop-net.org/UniPub/iHOP/index.html'); }" onmouseover="window.status='iHOP - Information Hyperlinked over Proteins'; return true;" onmouseout="window.status=''; return true;"><IMG src="http://www.ihop-net.org/UniPub/html/img/hop/for_ref/iHOP_logo_50pc.png" border="0" align="left"/></A><hr /><h3>STRING says (Homo sapiens):</h3><p>p120E4F; May function as a transcriptional repressor. May also function as a ubiquitin ligase mediating ubiquitination of chromatin-associated TP53. Functions in cell survival and proliferation through control of the cell cycle. Functions in the p53 and pRB tumor suppressor pathways and regulates the cyclin CCNA2 transcription</p><h2>Model's TFs' homologs in target species Mus musculus:</h2>13560<p><a href="http://www.ncbi.nlm.nih.gov/gene/13560" target="_blank">Gene 13560 at NCBI</a></p><h3>iHOP says:</h3>Here we demonstrate that <A style="color: #0199CC; text-decoration: underline; font-weight: bold;" href="javascript:if(!window.ihop) { window.location.href='http://www.ihop-net.org/UniPub/iHOP/go?ID1=92798'; } else { ihop('http://www.ihop-net.org/UniPub/iHOP/go?ID1=92798'); } " onmouseover="window.status='iHOP - Information Hyperlinked over Proteins'; return true;" onmouseout="window.status=''; return true;">          p53</A>     <SPAN style="color: #000000; text-decoration: none; font-weight: bold;">     binds</SPAN> to the E1A-<SPAN style="color: #000000; text-decoration: none; font-weight: bold;">     regulated</SPAN> transcription factor <A style="color: #0199CC; text-decoration: underline; font-weight: bold;" href="javascript:if(!window.ihop) { window.location.href='http://www.ihop-net.org/UniPub/iHOP/go?ID1=120704'; } else { ihop('http://www.ihop-net.org/UniPub/iHOP/go?ID1=120704'); } " onmouseover="window.status='iHOP - Information Hyperlinked over Proteins'; return true;" onmouseout="window.status=''; return true;">          p120E4F</A>, a transcriptional repressor of the <SPAN style="color: #e0b50b; text-decoration: none; font-weight: bold;">     adenovirus</SPAN> E4 promoter.    Although <A style="color: #0199CC; text-decoration: underline; font-weight: bold;" href="javascript:if(!window.ihop) { window.location.href='http://www.ihop-net.org/UniPub/iHOP/go?ID1=87856'; } else { ihop('http://www.ihop-net.org/UniPub/iHOP/go?ID1=87856'); } " onmouseover="window.status='iHOP - Information Hyperlinked over Proteins'; return true;" onmouseout="window.status=''; return true;">          p120E4F</A> can also <SPAN style="color: #000000; text-decoration: none; font-weight: bold;">     bind</SPAN> to mutant <A style="color: #0199CC; text-decoration: underline; font-weight: bold;" href="javascript:if(!window.ihop) { window.location.href='http://www.ihop-net.org/UniPub/iHOP/go?ID1=125705'; } else { ihop('http://www.ihop-net.org/UniPub/iHOP/go?ID1=125705'); } " onmouseover="window.status='iHOP - Information Hyperlinked over Proteins'; return true;" onmouseout="window.status=''; return true;">          p53</A>, the growth suppression induced by overexpression of the protein is severely reduced in a <SPAN style="color: #e0b50b; text-decoration: none; font-weight: bold;">     cell line</SPAN> that contains mutant <A style="color: #0199CC; text-decoration: underline; font-weight: bold;" href="javascript:if(!window.ihop) { window.location.href='http://www.ihop-net.org/UniPub/iHOP/go?ID1=92798'; } else { ihop('http://www.ihop-net.org/UniPub/iHOP/go?ID1=92798'); } " onmouseover="window.status='iHOP - Information Hyperlinked over Proteins'; return true;" onmouseout="window.status=''; return true;">          p53</A>.        <SPAN style="color: #e0b50b; text-decoration: none; font-weight: bold;">     Adenovirus</SPAN> E1A-regulated transcription factor <A style="color: #0199CC; text-decoration: underline; font-weight: bold;" href="javascript:if(!window.ihop) { window.location.href='http://www.ihop-net.org/UniPub/iHOP/go?ID1=120704'; } else { ihop('http://www.ihop-net.org/UniPub/iHOP/go?ID1=120704'); } " onmouseover="window.status='iHOP - Information Hyperlinked over Proteins'; return true;" onmouseout="window.status=''; return true;">          p120E4F</A> inhibits cell growth and induces the stabilization of the cdk inhibitor p21WAF1.    <FONT size="-2"> <I>Content provided by </I><A href="javascript:if(!window.ihop) { window.location.href='http://www.ihop-net.org/UniPub/iHOP/index.html'; } else { ihop('http://www.ihop-net.org/UniPub/iHOP/index.html'); }" onmouseover="window.status='iHOP - Information Hyperlinked over Proteins'; return true;" onmouseout="window.status=''; return true;" style="text-decoration: underline; color:#0199CC;"><B>iHOP</B> - <I>Information Hyperlinked over Proteins</I></A>.</FONT><A href="http://www.ihop-net.org/UniPub/iHOP/index.html" onmouseover="window.status=''; return true;" onmouseout="window.status=''; return true;" style="text-decoration: none; color:#FFFFFF; ">.</A><A href="http://cbio.mskcc.org/~hoffmann/index.html" onmouseover="window.status=''; return true;" onmouseout="window.status=''; return true;" style="text-decoration: none; color:#FFFFFF; ">.</A><A href="javascript:if(!window.ihop) { window.location.href='http://www.ihop-net.org/UniPub/iHOP/index.html'; } else { ihop('http://www.ihop-net.org/UniPub/iHOP/index.html'); }" onmouseover="window.status='iHOP - Information Hyperlinked over Proteins'; return true;" onmouseout="window.status=''; return true;"><IMG src="http://www.ihop-net.org/UniPub/html/img/hop/for_ref/iHOP_logo_50pc.png" border="0" align="left"/></A><hr /><h3>STRING says:</h3><p>E4F transcription factor 1; May function as a transcriptional repressor. May also function as a ubiquitin ligase mediating ubiquitination of chromatin-associated TP53. Functions in cell survival and proliferation through control of the cell cycle. Functions in the p53 and pRB tumor suppressor pathways and regulates the cyclin CCNA2 transcription</p>
chr3	34564326	34564336	[@CREBAT+340:8bp]	826	+	CREBATF	<table><tr><td>Model made for</td><td>Homo sapiens, Mus musculus, Hylobates lar, Rattus norvegicus, clawed frog</td></tr></table> <h2>About the matching model:</h2><hr /><h2>Model's TFs' homologs in target species Mus musculus:</h2><hr />
chr3	34564343	34564352	[@cap:366:7bp]	933	+	cap	<table><tr><td>Model made for</td><td></td></tr></table> <h2>About the matching model:</h2><hr /><h2>Model's TFs' homologs in target species Mus musculus:</h2><hr />
chr3	34564232	34564241	[@myogen+189:7bp]	914	+	myogenin	<SCRIPT Language="JavaScript">  function ihop(url) {  location.href=url;  }  </SCRIPT><table><tr><td>Model made for</td><td>Oncorhynchus mykiss, Mus musculus, Coturnix coturnix, Gallus gallus, Cyprinus carpio, Rattus norvegicus</td></tr></table> <h2>About the matching model:</h2><p><a href="http://www.ncbi.nlm.nih.gov/gene/29148" target="_blank">Gene 29148 at NCBI</a></p><h3>iHOP says (Rattus norvegicus):</h3>Initially, <A style="color: #0199CC; text-decoration: underline; font-weight: bold;" href="javascript:if(!window.ihop) { window.location.href='http://www.ihop-net.org/UniPub/iHOP/go?ID1=320698'; } else { ihop('http://www.ihop-net.org/UniPub/iHOP/go?ID1=320698'); } " onmouseover="window.status='iHOP - Information Hyperlinked over Proteins'; return true;" onmouseout="window.status=''; return true;">     IGF-I</A>     <SPAN style="color: #000000; text-decoration: none; font-weight: bold;">     inhibits</SPAN> expression of <A style="color: #0199CC; text-decoration: underline; font-weight: bold;" href="javascript:if(!window.ihop) { window.location.href='http://www.ihop-net.org/UniPub/iHOP/go?ID1=321892'; } else { ihop('http://www.ihop-net.org/UniPub/iHOP/go?ID1=321892'); } " onmouseover="window.status='iHOP - Information Hyperlinked over Proteins'; return true;" onmouseout="window.status=''; return true;">     myogenin</A>, a skeletal muscle-specific regulatory factor essential for <SPAN style="color: #e0b50b; text-decoration: none; font-weight: bold;">     myogenesis</SPAN>.    We find that even in the presence of phosphorylated Akt, it is only when ERK1/2 <SPAN style="color: #e0b50b; text-decoration: none; font-weight: bold;">     phosphorylation</SPAN> is inhibited that <A style="color: #0199CC; text-decoration: underline; font-weight: bold;" href="javascript:if(!window.ihop) { window.location.href='http://www.ihop-net.org/UniPub/iHOP/go?ID1=320698'; } else { ihop('http://www.ihop-net.org/UniPub/iHOP/go?ID1=320698'); } " onmouseover="window.status='iHOP - Information Hyperlinked over Proteins'; return true;" onmouseout="window.status=''; return true;">     IGF-I</A> can <SPAN style="color: #000000; text-decoration: none; font-weight: bold;">     stimulate</SPAN>     <A style="color: #0199CC; text-decoration: underline; font-weight: bold;" href="javascript:if(!window.ihop) { window.location.href='http://www.ihop-net.org/UniPub/iHOP/go?ID1=321892'; } else { ihop('http://www.ihop-net.org/UniPub/iHOP/go?ID1=321892'); } " onmouseover="window.status='iHOP - Information Hyperlinked over Proteins'; return true;" onmouseout="window.status=''; return true;">     myogenin</A> mRNA expression.    Akt <SPAN style="color: #e0b50b; text-decoration: none; font-weight: bold;">     phosphorylation</SPAN> is not sufficient for <A style="color: #0199CC; text-decoration: underline; font-weight: bold;" href="javascript:if(!window.ihop) { window.location.href='http://www.ihop-net.org/UniPub/iHOP/go?ID1=320698'; } else { ihop('http://www.ihop-net.org/UniPub/iHOP/go?ID1=320698'); } " onmouseover="window.status='iHOP - Information Hyperlinked over Proteins'; return true;" onmouseout="window.status=''; return true;">     insulin-like growth factor</A>-<SPAN style="color: #000000; text-decoration: none; font-weight: bold;">     stimulated</SPAN>     <A style="color: #0199CC; text-decoration: underline; font-weight: bold;" href="javascript:if(!window.ihop) { window.location.href='http://www.ihop-net.org/UniPub/iHOP/go?ID1=321892'; } else { ihop('http://www.ihop-net.org/UniPub/iHOP/go?ID1=321892'); } " onmouseover="window.status='iHOP - Information Hyperlinked over Proteins'; return true;" onmouseout="window.status=''; return true;">     myogenin</A> expression but must be accompanied by <SPAN style="color: #e0b50b; text-decoration: none; font-weight: bold;">     down-regulation</SPAN> of mitogen-activated protein kinase/extracellular signal-regulated kinase <SPAN style="color: #e0b50b; text-decoration: none; font-weight: bold;">     phosphorylation</SPAN>.    <FONT size="-2"> <I>Content provided by </I><A href="javascript:if(!window.ihop) { window.location.href='http://www.ihop-net.org/UniPub/iHOP/index.html'; } else { ihop('http://www.ihop-net.org/UniPub/iHOP/index.html'); }" onmouseover="window.status='iHOP - Information Hyperlinked over Proteins'; return true;" onmouseout="window.status=''; return true;" style="text-decoration: underline; color:#0199CC;"><B>iHOP</B> - <I>Information Hyperlinked over Proteins</I></A>.</FONT><A href="http://www.ihop-net.org/UniPub/iHOP/index.html" onmouseover="window.status=''; return true;" onmouseout="window.status=''; return true;" style="text-decoration: none; color:#FFFFFF; ">.</A><A href="http://cbio.mskcc.org/~hoffmann/index.html" onmouseover="window.status=''; return true;" onmouseout="window.status=''; return true;" style="text-decoration: none; color:#FFFFFF; ">.</A><p><a href="http://www.ncbi.nlm.nih.gov/gene/374004" target="_blank">Gene 374004 at NCBI</a></p><h3>iHOP says (Gallus gallus):</h3>Previously, three structurally related proteins, MyoD, <A style="color: #0199CC; text-decoration: underline; font-weight: bold;" href="javascript:if(!window.ihop) { window.location.href='http://www.ihop-net.org/UniPub/iHOP/go?ID1=123039'; } else { ihop('http://www.ihop-net.org/UniPub/iHOP/go?ID1=123039'); } " onmouseover="window.status='iHOP - Information Hyperlinked over Proteins'; return true;" onmouseout="window.status=''; return true;">          myogenin</A>, and Myf5, have been identified, and each of them was found to convert C3H10T1/2 <SPAN style="color: #e0b50b; text-decoration: none; font-weight: bold;">     fibroblasts</SPAN> to <SPAN style="color: #e0b50b; text-decoration: none; font-weight: bold;">     myoblasts</SPAN> when their respective cDNAs were expressed under the control of a viral promoter.    Determination of genomic sequence coding for <A style="color: #0199CC; text-decoration: underline; font-weight: bold;" href="javascript:if(!window.ihop) { window.location.href='http://www.ihop-net.org/UniPub/iHOP/go?ID1=123039'; } else { ihop('http://www.ihop-net.org/UniPub/iHOP/go?ID1=123039'); } " onmouseover="window.status='iHOP - Information Hyperlinked over Proteins'; return true;" onmouseout="window.status=''; return true;">          myogenin</A> revealed that the mouse <A style="color: #0199CC; text-decoration: underline; font-weight: bold;" href="javascript:if(!window.ihop) { window.location.href='http://www.ihop-net.org/UniPub/iHOP/go?ID1=244910'; } else { ihop('http://www.ihop-net.org/UniPub/iHOP/go?ID1=244910'); } " onmouseover="window.status='iHOP - Information Hyperlinked over Proteins'; return true;" onmouseout="window.status=''; return true;">          myogenin</A> cDNA presented here corresponds to a correct transcript of the gene, and the <SPAN style="color: #e0b50b; text-decoration: none; font-weight: bold;">     nucleotide sequence</SPAN> of the previously reported cDNA is incorrect.    Myogenic determination factor (MYOD1) was 100% concordant with <SPAN style="color: #e0b50b; text-decoration: none; font-weight: bold;">     Bos taurus</SPAN>     <SPAN style="color: #e0b50b; text-decoration: none; font-weight: bold;">     chromosome</SPAN> (BTA) 15, and <A style="color: #0199CC; text-decoration: underline; font-weight: bold;" href="javascript:if(!window.ihop) { window.location.href='http://www.ihop-net.org/UniPub/iHOP/go?ID1=123039'; } else { ihop('http://www.ihop-net.org/UniPub/iHOP/go?ID1=123039'); } " onmouseover="window.status='iHOP - Information Hyperlinked over Proteins'; return true;" onmouseout="window.status=''; return true;">                         myogenin</A> (<A style="color: #0199CC; text-decoration: underline; font-weight: bold;" href="javascript:if(!window.ihop) { window.location.href='http://www.ihop-net.org/UniPub/iHOP/go?ID1=312969'; } else { ihop('http://www.ihop-net.org/UniPub/iHOP/go?ID1=312969'); } " onmouseover="window.status='iHOP - Information Hyperlinked over Proteins'; return true;" onmouseout="window.status=''; return true;">                         MYOG</A>) was 95% concordant with BTA 16.    <FONT size="-2"> <I>Content provided by </I><A href="javascript:if(!window.ihop) { window.location.href='http://www.ihop-net.org/UniPub/iHOP/index.html'; } else { ihop('http://www.ihop-net.org/UniPub/iHOP/index.html'); }" onmouseover="window.status='iHOP - Information Hyperlinked over Proteins'; return true;" onmouseout="window.status=''; return true;" style="text-decoration: underline; color:#0199CC;"><B>iHOP</B> - <I>Information Hyperlinked over Proteins</I></A>.</FONT><A href="http://www.ihop-net.org/UniPub/iHOP/index.html" onmouseover="window.status=''; return true;" onmouseout="window.status=''; return true;" style="text-decoration: none; color:#FFFFFF; ">.</A><A href="http://cbio.mskcc.org/~hoffmann/index.html" onmouseover="window.status=''; return true;" onmouseout="window.status=''; return true;" style="text-decoration: none; color:#FFFFFF; ">.</A>Entry for target species Mus musculus: Gene 17928<p><a href="http://www.ncbi.nlm.nih.gov/gene/17928" target="_blank">Gene 17928 at NCBI</a></p><h3>iHOP says (Mus musculus):</h3>    <A style="color: #0199CC; text-decoration: underline; font-weight: bold;" href="javascript:if(!window.ihop) { window.location.href='http://www.ihop-net.org/UniPub/iHOP/go?ID1=123039'; } else { ihop('http://www.ihop-net.org/UniPub/iHOP/go?ID1=123039'); } " onmouseover="window.status='iHOP - Information Hyperlinked over Proteins'; return true;" onmouseout="window.status=''; return true;">     Myogenin</A> is therefore essential for the development of functional <SPAN style="color: #e0b50b; text-decoration: none; font-weight: bold;">     skeletal muscle</SPAN>.    The myofiber-specific expression pattern of MyoD1 and <A style="color: #0199CC; text-decoration: underline; font-weight: bold;" href="javascript:if(!window.ihop) { window.location.href='http://www.ihop-net.org/UniPub/iHOP/go?ID1=123039'; } else { ihop('http://www.ihop-net.org/UniPub/iHOP/go?ID1=123039'); } " onmouseover="window.status='iHOP - Information Hyperlinked over Proteins'; return true;" onmouseout="window.status=''; return true;">     myogenin</A> in these cells suggests that the primary role for this muscle regulatory factor gene family may be in regulating specific terminal differentiation events that are crucial for normal <SPAN style="color: #e0b50b; text-decoration: none; font-weight: bold;">     skeletal muscle</SPAN> development.    Mice lacking <A style="color: #0199CC; text-decoration: underline; font-weight: bold;" href="javascript:if(!window.ihop) { window.location.href='http://www.ihop-net.org/UniPub/iHOP/go?ID1=123039'; } else { ihop('http://www.ihop-net.org/UniPub/iHOP/go?ID1=123039'); } " onmouseover="window.status='iHOP - Information Hyperlinked over Proteins'; return true;" onmouseout="window.status=''; return true;">     myogenin</A> have little <SPAN style="color: #e0b50b; text-decoration: none; font-weight: bold;">     skeletal muscle</SPAN> as fibres fail to differentiate.    <FONT size="-2"> <I>Content provided by </I><A href="javascript:if(!window.ihop) { window.location.href='http://www.ihop-net.org/UniPub/iHOP/index.html'; } else { ihop('http://www.ihop-net.org/UniPub/iHOP/index.html'); }" onmouseover="window.status='iHOP - Information Hyperlinked over Proteins'; return true;" onmouseout="window.status=''; return true;" style="text-decoration: underline; color:#0199CC;"><B>iHOP</B> - <I>Information Hyperlinked over Proteins</I></A>.</FONT><A href="http://www.ihop-net.org/UniPub/iHOP/index.html" onmouseover="window.status=''; return true;" onmouseout="window.status=''; return true;" style="text-decoration: none; color:#FFFFFF; ">.</A><A href="http://cbio.mskcc.org/~hoffmann/index.html" onmouseover="window.status=''; return true;" onmouseout="window.status=''; return true;" style="text-decoration: none; color:#FFFFFF; ">.</A><A href="javascript:if(!window.ihop) { window.location.href='http://www.ihop-net.org/UniPub/iHOP/index.html'; } else { ihop('http://www.ihop-net.org/UniPub/iHOP/index.html'); }" onmouseover="window.status='iHOP - Information Hyperlinked over Proteins'; return true;" onmouseout="window.status=''; return true;"><IMG src="http://www.ihop-net.org/UniPub/html/img/hop/for_ref/iHOP_logo_50pc.png" border="0" align="left"/></A><hr /><h3>STRING says (Rattus norvegicus):</h3><p>Myogenin; Involved in muscle differentiation (myogenic factor). Induces fibroblasts to differentiate into myoblasts. Probable sequence specific DNA-binding protein</p><h3>STRING says (Gallus gallus):</h3><p>Myogenin (Myogenic factor); Involved in muscle differentiation (myogenic factor). Induces fibroblasts to differentiate into myoblasts. Probable sequence specific DNA-binding protein</p>Entry for target species Mus musculus: Gene 17928<h3>STRING says (Mus musculus):</h3><p>myogenin; Involved in muscle differentiation (myogenic factor). Induces fibroblasts to differentiate into myoblasts. Probable sequence specific DNA-binding protein</p>
chr3	34564269	34564284	[@GATA1+283:13bp]	855	+	GATA1	<SCRIPT Language="JavaScript">  function ihop(url) {  location.href=url;  }  </SCRIPT><table><tr><td>Model made for</td><td>Homo sapiens, Xenopus laevis, Mus musculus, Gallus gallus</td></tr></table> <h2>About the matching model:</h2><p><a href="http://www.ncbi.nlm.nih.gov/gene/2623" target="_blank">Gene 2623 at NCBI</a></p><h3>iHOP says (Homo sapiens):</h3>Mutations in <A style="color: #0199CC; text-decoration: underline; font-weight: bold;" href="javascript:if(!window.ihop) { window.location.href='http://www.ihop-net.org/UniPub/iHOP/go?ID1=88555'; } else { ihop('http://www.ihop-net.org/UniPub/iHOP/go?ID1=88555'); } " onmouseover="window.status='iHOP - Information Hyperlinked over Proteins'; return true;" onmouseout="window.status=''; return true;">     GATA1</A> have been reported in acute megakaryoblastic leukaemia in <SPAN style="color: #e0b50b; text-decoration: none; font-weight: bold;">     Down's syndrome</SPAN>.    We aimed to investigate changes in <A style="color: #0199CC; text-decoration: underline; font-weight: bold;" href="javascript:if(!window.ihop) { window.location.href='http://www.ihop-net.org/UniPub/iHOP/go?ID1=88555'; } else { ihop('http://www.ihop-net.org/UniPub/iHOP/go?ID1=88555'); } " onmouseover="window.status='iHOP - Information Hyperlinked over Proteins'; return true;" onmouseout="window.status=''; return true;">     GATA1</A> in patients with <SPAN style="color: #e0b50b; text-decoration: none; font-weight: bold;">     Down's syndrome</SPAN> and either transient myeloid disorder (n=10) or acute megakaryoblastic leukaemia (n=6).    Acquired mutations in <A style="color: #0199CC; text-decoration: underline; font-weight: bold;" href="javascript:if(!window.ihop) { window.location.href='http://www.ihop-net.org/UniPub/iHOP/go?ID1=88555'; } else { ihop('http://www.ihop-net.org/UniPub/iHOP/go?ID1=88555'); } " onmouseover="window.status='iHOP - Information Hyperlinked over Proteins'; return true;" onmouseout="window.status=''; return true;">     GATA1</A> in <SPAN style="color: #e0b50b; text-decoration: none; font-weight: bold;">     neonates</SPAN> with <SPAN style="color: #e0b50b; text-decoration: none; font-weight: bold;">     Down's syndrome</SPAN> with transient myeloid disorder.    <FONT size="-2"> <I>Content provided by </I><A href="javascript:if(!window.ihop) { window.location.href='http://www.ihop-net.org/UniPub/iHOP/index.html'; } else { ihop('http://www.ihop-net.org/UniPub/iHOP/index.html'); }" onmouseover="window.status='iHOP - Information Hyperlinked over Proteins'; return true;" onmouseout="window.status=''; return true;" style="text-decoration: underline; color:#0199CC;"><B>iHOP</B> - <I>Information Hyperlinked over Proteins</I></A>.</FONT><A href="http://www.ihop-net.org/UniPub/iHOP/index.html" onmouseover="window.status=''; return true;" onmouseout="window.status=''; return true;" style="text-decoration: none; color:#FFFFFF; ">.</A><A href="http://cbio.mskcc.org/~hoffmann/index.html" onmouseover="window.status=''; return true;" onmouseout="window.status=''; return true;" style="text-decoration: none; color:#FFFFFF; ">.</A><p><a href="http://www.ncbi.nlm.nih.gov/gene/396450" target="_blank">Gene 396450 at NCBI</a></p><h3>iHOP says (-):</h3>The <SPAN style="color: #e0b50b; text-decoration: none; font-weight: bold;">     enhancers</SPAN> contain <SPAN style="color: #e0b50b; text-decoration: none; font-weight: bold;">     binding sites</SPAN> for several ubiquitous and erythroid cell-specific nuclear proteins, including <A style="color: #0199CC; text-decoration: underline; font-weight: bold;" href="javascript:if(!window.ihop) { window.location.href='http://www.ihop-net.org/UniPub/iHOP/go?ID1=246580'; } else { ihop('http://www.ihop-net.org/UniPub/iHOP/go?ID1=246580'); } " onmouseover="window.status='iHOP - Information Hyperlinked over Proteins'; return true;" onmouseout="window.status=''; return true;">     GATA-1</A>, as demonstrated with <A style="color: #0199CC; text-decoration: underline; font-weight: bold;" href="javascript:if(!window.ihop) { window.location.href='http://www.ihop-net.org/UniPub/iHOP/go?ID1=246580'; } else { ihop('http://www.ihop-net.org/UniPub/iHOP/go?ID1=246580'); } " onmouseover="window.status='iHOP - Information Hyperlinked over Proteins'; return true;" onmouseout="window.status=''; return true;">     GATA-1</A>-specific antibodies.    Given the T-rich composition of the <A style="color: #0199CC; text-decoration: underline; font-weight: bold;" href="javascript:if(!window.ihop) { window.location.href='http://www.ihop-net.org/UniPub/iHOP/go?ID1=246580'; } else { ihop('http://www.ihop-net.org/UniPub/iHOP/go?ID1=246580'); } " onmouseover="window.status='iHOP - Information Hyperlinked over Proteins'; return true;" onmouseout="window.status=''; return true;">     GATA</A> DNA <SPAN style="color: #e0b50b; text-decoration: none; font-weight: bold;">     binding site</SPAN>, it is possible that thymine's unique 5-methyl group may mediate some of these hydrophobic contacts to increase the stability of binding.    We demonstrate that the cDNA encodes the specific <A style="color: #0199CC; text-decoration: underline; font-weight: bold;" href="javascript:if(!window.ihop) { window.location.href='http://www.ihop-net.org/UniPub/iHOP/go?ID1=246580'; } else { ihop('http://www.ihop-net.org/UniPub/iHOP/go?ID1=246580'); } " onmouseover="window.status='iHOP - Information Hyperlinked over Proteins'; return true;" onmouseout="window.status=''; return true;">     Eryf1</A> binding activity found in <SPAN style="color: #e0b50b; text-decoration: none; font-weight: bold;">     erythrocytes</SPAN>.    <FONT size="-2"> <I>Content provided by </I><A href="javascript:if(!window.ihop) { window.location.href='http://www.ihop-net.org/UniPub/iHOP/index.html'; } else { ihop('http://www.ihop-net.org/UniPub/iHOP/index.html'); }" onmouseover="window.status='iHOP - Information Hyperlinked over Proteins'; return true;" onmouseout="window.status=''; return true;" style="text-decoration: underline; color:#0199CC;"><B>iHOP</B> - <I>Information Hyperlinked over Proteins</I></A>.</FONT><A href="http://www.ihop-net.org/UniPub/iHOP/index.html" onmouseover="window.status=''; return true;" onmouseout="window.status=''; return true;" style="text-decoration: none; color:#FFFFFF; ">.</A><A href="http://cbio.mskcc.org/~hoffmann/index.html" onmouseover="window.status=''; return true;" onmouseout="window.status=''; return true;" style="text-decoration: none; color:#FFFFFF; ">.</A>Entry for target species Mus musculus: Gene 14460<p><a href="http://www.ncbi.nlm.nih.gov/gene/14460" target="_blank">Gene 14460 at NCBI</a></p><h3>iHOP says (Mus musculus):</h3>We previously reported that STAT1 expression was significantly downregulated in <A style="color: #0199CC; text-decoration: underline; font-weight: bold;" href="javascript:if(!window.ihop) { window.location.href='http://www.ihop-net.org/UniPub/iHOP/go?ID1=121192'; } else { ihop('http://www.ihop-net.org/UniPub/iHOP/go?ID1=121192'); } " onmouseover="window.status='iHOP - Information Hyperlinked over Proteins'; return true;" onmouseout="window.status=''; return true;">     Gata1</A>-knockdown murine <SPAN style="color: #e0b50b; text-decoration: none; font-weight: bold;">     megakaryocytes</SPAN>, which also have impaired terminal maturation.    Here, we show that GATA-2 is required for normal <SPAN style="color: #e0b50b; text-decoration: none; font-weight: bold;">     megakaryocyte</SPAN> development as well as aberrant megakaryopoiesis in <A style="color: #0199CC; text-decoration: underline; font-weight: bold;" href="javascript:if(!window.ihop) { window.location.href='http://www.ihop-net.org/UniPub/iHOP/go?ID1=121192'; } else { ihop('http://www.ihop-net.org/UniPub/iHOP/go?ID1=121192'); } " onmouseover="window.status='iHOP - Information Hyperlinked over Proteins'; return true;" onmouseout="window.status=''; return true;">     Gata1</A> mutant cells.    In contrast to <A style="color: #0199CC; text-decoration: underline; font-weight: bold;" href="javascript:if(!window.ihop) { window.location.href='http://www.ihop-net.org/UniPub/iHOP/go?ID1=121192'; } else { ihop('http://www.ihop-net.org/UniPub/iHOP/go?ID1=121192'); } " onmouseover="window.status='iHOP - Information Hyperlinked over Proteins'; return true;" onmouseout="window.status=''; return true;">     GATA-1</A> deficiency, however, <SPAN style="color: #e0b50b; text-decoration: none; font-weight: bold;">     megakaryocytes</SPAN> fail to develop in the absence of FOG.    <FONT size="-2"> <I>Content provided by </I><A href="javascript:if(!window.ihop) { window.location.href='http://www.ihop-net.org/UniPub/iHOP/index.html'; } else { ihop('http://www.ihop-net.org/UniPub/iHOP/index.html'); }" onmouseover="window.status='iHOP - Information Hyperlinked over Proteins'; return true;" onmouseout="window.status=''; return true;" style="text-decoration: underline; color:#0199CC;"><B>iHOP</B> - <I>Information Hyperlinked over Proteins</I></A>.</FONT><A href="http://www.ihop-net.org/UniPub/iHOP/index.html" onmouseover="window.status=''; return true;" onmouseout="window.status=''; return true;" style="text-decoration: none; color:#FFFFFF; ">.</A><A href="http://cbio.mskcc.org/~hoffmann/index.html" onmouseover="window.status=''; return true;" onmouseout="window.status=''; return true;" style="text-decoration: none; color:#FFFFFF; ">.</A><A href="javascript:if(!window.ihop) { window.location.href='http://www.ihop-net.org/UniPub/iHOP/index.html'; } else { ihop('http://www.ihop-net.org/UniPub/iHOP/index.html'); }" onmouseover="window.status='iHOP - Information Hyperlinked over Proteins'; return true;" onmouseout="window.status=''; return true;"><IMG src="http://www.ihop-net.org/UniPub/html/img/hop/for_ref/iHOP_logo_50pc.png" border="0" align="left"/></A><hr /><h3>STRING says (Homo sapiens):</h3><p>Erythroid transcription factor (GATA-binding factor 1) (GATA-1) (Eryf1) (GF-1) (NF-E1 DNA-binding protein); Transcriptional activator which probably serves as a general switch factor for erythroid development. It binds to DNA sites with the consensus sequence [AT]GATA[AG] within regulatory regions of globin genes and of other genes expressed in erythroid cells</p>Entry for target species Mus musculus: Gene 14460<h3>STRING says (Mus musculus):</h3><p>GATA binding protein 1; Transcriptional activator which probably serves as a general switch factor for erythroid development. It binds to DNA sites with the consensus sequence [AT]GATA[AG] within regulatory regions of globin genes and of other genes expressed in erythroid cells</p>
chr3	34564271	34564282	[@GATA6+283:9bp]	885	+	GATA6	<SCRIPT Language="JavaScript">  function ihop(url) {  location.href=url;  }  </SCRIPT><table><tr><td>Model made for</td><td>Homo sapiens, Xenopus laevis, Mus musculus, Gallus gallus, Rattus norvegicus</td></tr></table> <h2>About the matching model:</h2><p><a href="http://www.ncbi.nlm.nih.gov/gene/29300" target="_blank">Gene 29300 at NCBI</a></p><h3>iHOP says (-):</h3>OBJECTIVE: Previous studies suggested the <SPAN style="color: #e0b50b; text-decoration: none; font-weight: bold;">     zinc-finger</SPAN>     <A style="color: #0199CC; text-decoration: underline; font-weight: bold;" href="javascript:if(!window.ihop) { window.location.href='http://www.ihop-net.org/UniPub/iHOP/go?ID1=121197'; } else { ihop('http://www.ihop-net.org/UniPub/iHOP/go?ID1=121197'); } " onmouseover="window.status='iHOP - Information Hyperlinked over Proteins'; return true;" onmouseout="window.status=''; return true;">          transcription factor GATA-6</A> inhibits <SPAN style="color: #e0b50b; text-decoration: none; font-weight: bold;">     vascular smooth muscle</SPAN> cell (VSMC) proliferation and promotes the contractile VSMC <SPAN style="color: #e0b50b; text-decoration: none; font-weight: bold;">     phenotype</SPAN>.    <FONT size="-2"> <I>Content provided by </I><A href="javascript:if(!window.ihop) { window.location.href='http://www.ihop-net.org/UniPub/iHOP/index.html'; } else { ihop('http://www.ihop-net.org/UniPub/iHOP/index.html'); }" onmouseover="window.status='iHOP - Information Hyperlinked over Proteins'; return true;" onmouseout="window.status=''; return true;" style="text-decoration: underline; color:#0199CC;"><B>iHOP</B> - <I>Information Hyperlinked over Proteins</I></A>.</FONT><A href="http://www.ihop-net.org/UniPub/iHOP/index.html" onmouseover="window.status=''; return true;" onmouseout="window.status=''; return true;" style="text-decoration: none; color:#FFFFFF; ">.</A><A href="http://cbio.mskcc.org/~hoffmann/index.html" onmouseover="window.status=''; return true;" onmouseout="window.status=''; return true;" style="text-decoration: none; color:#FFFFFF; ">.</A><p><a href="http://www.ncbi.nlm.nih.gov/gene/396390" target="_blank">Gene 396390 at NCBI</a></p><h3>iHOP says (Gallus gallus):</h3>The expression of <A style="color: #0199CC; text-decoration: underline; font-weight: bold;" href="javascript:if(!window.ihop) { window.location.href='http://www.ihop-net.org/UniPub/iHOP/go?ID1=125556'; } else { ihop('http://www.ihop-net.org/UniPub/iHOP/go?ID1=125556'); } " onmouseover="window.status='iHOP - Information Hyperlinked over Proteins'; return true;" onmouseout="window.status=''; return true;">     TM</A>, tie-2, <A style="color: #0199CC; text-decoration: underline; font-weight: bold;" href="javascript:if(!window.ihop) { window.location.href='http://www.ihop-net.org/UniPub/iHOP/go?ID1=246522'; } else { ihop('http://www.ihop-net.org/UniPub/iHOP/go?ID1=246522'); } " onmouseover="window.status='iHOP - Information Hyperlinked over Proteins'; return true;" onmouseout="window.status=''; return true;">     GATA-4</A> and <A style="color: #0199CC; text-decoration: underline; font-weight: bold;" href="javascript:if(!window.ihop) { window.location.href='http://www.ihop-net.org/UniPub/iHOP/go?ID1=246520'; } else { ihop('http://www.ihop-net.org/UniPub/iHOP/go?ID1=246520'); } " onmouseover="window.status='iHOP - Information Hyperlinked over Proteins'; return true;" onmouseout="window.status=''; return true;">     GATA-6</A> suggests that the isolated embryonic <SPAN style="color: #e0b50b; text-decoration: none; font-weight: bold;">     endothelial cell</SPAN> progenitors are derived from the proximal lateral <SPAN style="color: #e0b50b; text-decoration: none; font-weight: bold;">     mesoderm</SPAN> where the pre-endocardial tubes form.    One <A style="color: #0199CC; text-decoration: underline; font-weight: bold;" href="javascript:if(!window.ihop) { window.location.href='http://www.ihop-net.org/UniPub/iHOP/go?ID1=246520'; } else { ihop('http://www.ihop-net.org/UniPub/iHOP/go?ID1=246520'); } " onmouseover="window.status='iHOP - Information Hyperlinked over Proteins'; return true;" onmouseout="window.status=''; return true;">     GATA-6</A>/lacZ construct, which has 1.5 kilobase pairs of upstream sequences along with the promoter and first      intron, was expressed exclusively in the atrioventricular canal region of the heart.    The failure of these <A style="color: #0199CC; text-decoration: underline; font-weight: bold;" href="javascript:if(!window.ihop) { window.location.href='http://www.ihop-net.org/UniPub/iHOP/go?ID1=246520'; } else { ihop('http://www.ihop-net.org/UniPub/iHOP/go?ID1=246520'); } " onmouseover="window.status='iHOP - Information Hyperlinked over Proteins'; return true;" onmouseout="window.status=''; return true;">     GATA-6</A> control regions to function as <SPAN style="color: #e0b50b; text-decoration: none; font-weight: bold;">     enhancers</SPAN> in transfected <SPAN style="color: #e0b50b; text-decoration: none; font-weight: bold;">     cardiac myocyte</SPAN> cultures underscores the importance of using transgenic approaches to elucidate transcriptional controls that function in the developing heart.    <FONT size="-2"> <I>Content provided by </I><A href="javascript:if(!window.ihop) { window.location.href='http://www.ihop-net.org/UniPub/iHOP/index.html'; } else { ihop('http://www.ihop-net.org/UniPub/iHOP/index.html'); }" onmouseover="window.status='iHOP - Information Hyperlinked over Proteins'; return true;" onmouseout="window.status=''; return true;" style="text-decoration: underline; color:#0199CC;"><B>iHOP</B> - <I>Information Hyperlinked over Proteins</I></A>.</FONT><A href="http://www.ihop-net.org/UniPub/iHOP/index.html" onmouseover="window.status=''; return true;" onmouseout="window.status=''; return true;" style="text-decoration: none; color:#FFFFFF; ">.</A><A href="http://cbio.mskcc.org/~hoffmann/index.html" onmouseover="window.status=''; return true;" onmouseout="window.status=''; return true;" style="text-decoration: none; color:#FFFFFF; ">.</A><p><a href="http://www.ncbi.nlm.nih.gov/gene/2627" target="_blank">Gene 2627 at NCBI</a></p><h3>iHOP says (Homo sapiens):</h3>These studies provide the first identification of a functionally important <A style="color: #0199CC; text-decoration: underline; font-weight: bold;" href="javascript:if(!window.ihop) { window.location.href='http://www.ihop-net.org/UniPub/iHOP/go?ID1=88559'; } else { ihop('http://www.ihop-net.org/UniPub/iHOP/go?ID1=88559'); } " onmouseover="window.status='iHOP - Information Hyperlinked over Proteins'; return true;" onmouseout="window.status=''; return true;">     GATA-6</A>     <SPAN style="color: #000000; text-decoration: none; font-weight: bold;">          binding site</SPAN> within a smooth muscle-specific promoter and suggest a role for <A style="color: #0199CC; text-decoration: underline; font-weight: bold;" href="javascript:if(!window.ihop) { window.location.href='http://www.ihop-net.org/UniPub/iHOP/go?ID1=87994'; } else { ihop('http://www.ihop-net.org/UniPub/iHOP/go?ID1=87994'); } " onmouseover="window.status='iHOP - Information Hyperlinked over Proteins'; return true;" onmouseout="window.status=''; return true;">     p300</A> in the maintenance of the differentiated <SPAN style="color: #e0b50b; text-decoration: none; font-weight: bold;">     phenotype</SPAN> in VSMCs as a coactivator of <A style="color: #0199CC; text-decoration: underline; font-weight: bold;" href="javascript:if(!window.ihop) { window.location.href='http://www.ihop-net.org/UniPub/iHOP/go?ID1=88559'; } else { ihop('http://www.ihop-net.org/UniPub/iHOP/go?ID1=88559'); } " onmouseover="window.status='iHOP - Information Hyperlinked over Proteins'; return true;" onmouseout="window.status=''; return true;">     GATA-6</A>.        <A style="color: #0199CC; text-decoration: underline; font-weight: bold;" href="javascript:if(!window.ihop) { window.location.href='http://www.ihop-net.org/UniPub/iHOP/go?ID1=88559'; } else { ihop('http://www.ihop-net.org/UniPub/iHOP/go?ID1=88559'); } " onmouseover="window.status='iHOP - Information Hyperlinked over Proteins'; return true;" onmouseout="window.status=''; return true;">     GATA-6</A> activation was MEK-ERK1/2- and JNK-dependent, and <A style="color: #0199CC; text-decoration: underline; font-weight: bold;" href="javascript:if(!window.ihop) { window.location.href='http://www.ihop-net.org/UniPub/iHOP/go?ID1=88559'; } else { ihop('http://www.ihop-net.org/UniPub/iHOP/go?ID1=88559'); } " onmouseover="window.status='iHOP - Information Hyperlinked over Proteins'; return true;" onmouseout="window.status=''; return true;">     GATA-6</A> small interfering RNA <SPAN style="color: #000000; text-decoration: none; font-weight: bold;">     blocked</SPAN> Ang II-inducible <A style="color: #0199CC; text-decoration: underline; font-weight: bold;" href="javascript:if(!window.ihop) { window.location.href='http://www.ihop-net.org/UniPub/iHOP/go?ID1=86485'; } else { ihop('http://www.ihop-net.org/UniPub/iHOP/go?ID1=86485'); } " onmouseover="window.status='iHOP - Information Hyperlinked over Proteins'; return true;" onmouseout="window.status=''; return true;">     FasL</A> expression and SMC <SPAN style="color: #e0b50b; text-decoration: none; font-weight: bold;">     apoptosis</SPAN>.    Moreover, that DNA binding shift band was disrupted after the addition of <A style="color: #0199CC; text-decoration: underline; font-weight: bold;" href="javascript:if(!window.ihop) { window.location.href='http://www.ihop-net.org/UniPub/iHOP/go?ID1=88559'; } else { ihop('http://www.ihop-net.org/UniPub/iHOP/go?ID1=88559'); } " onmouseover="window.status='iHOP - Information Hyperlinked over Proteins'; return true;" onmouseout="window.status=''; return true;">     GATA-6</A> antibody in a supershift assay in the absence of NaBT, suggesting that <A style="color: #0199CC; text-decoration: underline; font-weight: bold;" href="javascript:if(!window.ihop) { window.location.href='http://www.ihop-net.org/UniPub/iHOP/go?ID1=88559'; } else { ihop('http://www.ihop-net.org/UniPub/iHOP/go?ID1=88559'); } " onmouseover="window.status='iHOP - Information Hyperlinked over Proteins'; return true;" onmouseout="window.status=''; return true;">     GATA-6</A> is <SPAN style="color: #000000; text-decoration: none; font-weight: bold;">     bound</SPAN> to the <A style="color: #0199CC; text-decoration: underline; font-weight: bold;" href="javascript:if(!window.ihop) { window.location.href='http://www.ihop-net.org/UniPub/iHOP/go?ID1=88555'; } else { ihop('http://www.ihop-net.org/UniPub/iHOP/go?ID1=88555'); } " onmouseover="window.status='iHOP - Information Hyperlinked over Proteins'; return true;" onmouseout="window.status=''; return true;">     GATA</A>     <SPAN style="color: #e0b50b; text-decoration: none; font-weight: bold;">     binding site</SPAN> of the 15-LO-1 promoter in undifferentiated cells.    <FONT size="-2"> <I>Content provided by </I><A href="javascript:if(!window.ihop) { window.location.href='http://www.ihop-net.org/UniPub/iHOP/index.html'; } else { ihop('http://www.ihop-net.org/UniPub/iHOP/index.html'); }" onmouseover="window.status='iHOP - Information Hyperlinked over Proteins'; return true;" onmouseout="window.status=''; return true;" style="text-decoration: underline; color:#0199CC;"><B>iHOP</B> - <I>Information Hyperlinked over Proteins</I></A>.</FONT><A href="http://www.ihop-net.org/UniPub/iHOP/index.html" onmouseover="window.status=''; return true;" onmouseout="window.status=''; return true;" style="text-decoration: none; color:#FFFFFF; ">.</A><A href="http://cbio.mskcc.org/~hoffmann/index.html" onmouseover="window.status=''; return true;" onmouseout="window.status=''; return true;" style="text-decoration: none; color:#FFFFFF; ">.</A>Entry for target species Mus musculus: Gene 14465<p><a href="http://www.ncbi.nlm.nih.gov/gene/14465" target="_blank">Gene 14465 at NCBI</a></p><h3>iHOP says (Mus musculus):</h3>    <A style="color: #0199CC; text-decoration: underline; font-weight: bold;" href="javascript:if(!window.ihop) { window.location.href='http://www.ihop-net.org/UniPub/iHOP/go?ID1=121197'; } else { ihop('http://www.ihop-net.org/UniPub/iHOP/go?ID1=121197'); } " onmouseover="window.status='iHOP - Information Hyperlinked over Proteins'; return true;" onmouseout="window.status=''; return true;">     GATA6</A>     <SPAN style="color: #000000; text-decoration: none; font-weight: bold;">     regulates</SPAN>     <A style="color: #0199CC; text-decoration: underline; font-weight: bold;" href="javascript:if(!window.ihop) { window.location.href='http://www.ihop-net.org/UniPub/iHOP/go?ID1=121714'; } else { ihop('http://www.ihop-net.org/UniPub/iHOP/go?ID1=121714'); } " onmouseover="window.status='iHOP - Information Hyperlinked over Proteins'; return true;" onmouseout="window.status=''; return true;">     HNF4</A> and is required for differentiation of visceral <SPAN style="color: #e0b50b; text-decoration: none; font-weight: bold;">     endoderm</SPAN> in the mouse embryo.    The gene encoding the <A style="color: #0199CC; text-decoration: underline; font-weight: bold;" href="javascript:if(!window.ihop) { window.location.href='http://www.ihop-net.org/UniPub/iHOP/go?ID1=120393'; } else { ihop('http://www.ihop-net.org/UniPub/iHOP/go?ID1=120393'); } " onmouseover="window.status='iHOP - Information Hyperlinked over Proteins'; return true;" onmouseout="window.status=''; return true;">     mitogen-responsive phosphoprotein</A> Dab2 is differentially <SPAN style="color: #000000; text-decoration: none; font-weight: bold;">     regulated</SPAN> by <A style="color: #0199CC; text-decoration: underline; font-weight: bold;" href="javascript:if(!window.ihop) { window.location.href='http://www.ihop-net.org/UniPub/iHOP/go?ID1=121197'; } else { ihop('http://www.ihop-net.org/UniPub/iHOP/go?ID1=121197'); } " onmouseover="window.status='iHOP - Information Hyperlinked over Proteins'; return true;" onmouseout="window.status=''; return true;">     GATA-6</A> and GATA-4 in the visceral <SPAN style="color: #e0b50b; text-decoration: none; font-weight: bold;">     endoderm</SPAN>.    Taken together, these data demonstrate that the <A style="color: #0199CC; text-decoration: underline; font-weight: bold;" href="javascript:if(!window.ihop) { window.location.href='http://www.ihop-net.org/UniPub/iHOP/go?ID1=120393'; } else { ihop('http://www.ihop-net.org/UniPub/iHOP/go?ID1=120393'); } " onmouseover="window.status='iHOP - Information Hyperlinked over Proteins'; return true;" onmouseout="window.status=''; return true;">     mitogen-responsive phosphoprotein</A> Dab2 is a downstream <SPAN style="color: #000000; text-decoration: none; font-weight: bold;">     target</SPAN> of <A style="color: #0199CC; text-decoration: underline; font-weight: bold;" href="javascript:if(!window.ihop) { window.location.href='http://www.ihop-net.org/UniPub/iHOP/go?ID1=121197'; } else { ihop('http://www.ihop-net.org/UniPub/iHOP/go?ID1=121197'); } " onmouseover="window.status='iHOP - Information Hyperlinked over Proteins'; return true;" onmouseout="window.status=''; return true;">     GATA-6</A> in the visceral <SPAN style="color: #e0b50b; text-decoration: none; font-weight: bold;">     endoderm</SPAN>.    <FONT size="-2"> <I>Content provided by </I><A href="javascript:if(!window.ihop) { window.location.href='http://www.ihop-net.org/UniPub/iHOP/index.html'; } else { ihop('http://www.ihop-net.org/UniPub/iHOP/index.html'); }" onmouseover="window.status='iHOP - Information Hyperlinked over Proteins'; return true;" onmouseout="window.status=''; return true;" style="text-decoration: underline; color:#0199CC;"><B>iHOP</B> - <I>Information Hyperlinked over Proteins</I></A>.</FONT><A href="http://www.ihop-net.org/UniPub/iHOP/index.html" onmouseover="window.status=''; return true;" onmouseout="window.status=''; return true;" style="text-decoration: none; color:#FFFFFF; ">.</A><A href="http://cbio.mskcc.org/~hoffmann/index.html" onmouseover="window.status=''; return true;" onmouseout="window.status=''; return true;" style="text-decoration: none; color:#FFFFFF; ">.</A><A href="javascript:if(!window.ihop) { window.location.href='http://www.ihop-net.org/UniPub/iHOP/index.html'; } else { ihop('http://www.ihop-net.org/UniPub/iHOP/index.html'); }" onmouseover="window.status='iHOP - Information Hyperlinked over Proteins'; return true;" onmouseout="window.status=''; return true;"><IMG src="http://www.ihop-net.org/UniPub/html/img/hop/for_ref/iHOP_logo_50pc.png" border="0" align="left"/></A><hr /><h3>STRING says (Gallus gallus):</h3><p>Transcription factor GATA-6 (GATA-binding factor 6)</p><h3>STRING says (Homo sapiens):</h3><p>Transcription factor GATA-6 (GATA-binding factor 6); Thought to be important for regulating terminal differentiation and/or proliferation</p>Entry for target species Mus musculus: Gene 14465<h3>STRING says (Mus musculus):</h3><p>GATA binding protein 6; Transcriptional activator. Involved in gene regulation specifically in the gastric epithelium (By similarity)</p>
chr3	34564231	34564244	[@AREB6:186:*bp]	881	-	AREB6	<SCRIPT Language="JavaScript">  function ihop(url) {  location.href=url;  }  </SCRIPT><table><tr><td>Model made for</td><td>Homo sapiens</td></tr></table> <h2>About the matching model:</h2><p><a href="http://www.ncbi.nlm.nih.gov/gene/6935" target="_blank">Gene 6935 at NCBI</a></p><h3>iHOP says (Homo sapiens):</h3>Small interfering RNA-mediated knockdown of <A style="color: #0199CC; text-decoration: underline; font-weight: bold;" href="javascript:if(!window.ihop) { window.location.href='http://www.ihop-net.org/UniPub/iHOP/go?ID1=92583'; } else { ihop('http://www.ihop-net.org/UniPub/iHOP/go?ID1=92583'); } " onmouseover="window.status='iHOP - Information Hyperlinked over Proteins'; return true;" onmouseout="window.status=''; return true;">     ZEB1</A> or Snail <SPAN style="color: #000000; text-decoration: none; font-weight: bold;">     blocked</SPAN> the <SPAN style="color: #e0b50b; text-decoration: none; font-weight: bold;">     down-regulation</SPAN> of <A style="color: #0199CC; text-decoration: underline; font-weight: bold;" href="javascript:if(!window.ihop) { window.location.href='http://www.ihop-net.org/UniPub/iHOP/go?ID1=87077'; } else { ihop('http://www.ihop-net.org/UniPub/iHOP/go?ID1=87077'); } " onmouseover="window.status='iHOP - Information Hyperlinked over Proteins'; return true;" onmouseout="window.status=''; return true;">     E-cadherin</A> caused by <A style="color: #0199CC; text-decoration: underline; font-weight: bold;" href="javascript:if(!window.ihop) { window.location.href='http://www.ihop-net.org/UniPub/iHOP/go?ID1=94190'; } else { ihop('http://www.ihop-net.org/UniPub/iHOP/go?ID1=94190'); } " onmouseover="window.status='iHOP - Information Hyperlinked over Proteins'; return true;" onmouseout="window.status=''; return true;">     CCN6</A> inhibition.    Although it is known that <A style="color: #0199CC; text-decoration: underline; font-weight: bold;" href="javascript:if(!window.ihop) { window.location.href='http://www.ihop-net.org/UniPub/iHOP/go?ID1=92583'; } else { ihop('http://www.ihop-net.org/UniPub/iHOP/go?ID1=92583'); } " onmouseover="window.status='iHOP - Information Hyperlinked over Proteins'; return true;" onmouseout="window.status=''; return true;">     ZEB1</A> overexpression <SPAN style="color: #000000; text-decoration: none; font-weight: bold;">     promotes</SPAN> EMT primarily through <SPAN style="color: #e0b50b; text-decoration: none; font-weight: bold;">     down-regulation</SPAN> of <A style="color: #0199CC; text-decoration: underline; font-weight: bold;" href="javascript:if(!window.ihop) { window.location.href='http://www.ihop-net.org/UniPub/iHOP/go?ID1=87077'; } else { ihop('http://www.ihop-net.org/UniPub/iHOP/go?ID1=87077'); } " onmouseover="window.status='iHOP - Information Hyperlinked over Proteins'; return true;" onmouseout="window.status=''; return true;">     E-cadherin</A> in a variety of cancers, the soluble ligands responsible for the activation of <A style="color: #0199CC; text-decoration: underline; font-weight: bold;" href="javascript:if(!window.ihop) { window.location.href='http://www.ihop-net.org/UniPub/iHOP/go?ID1=92583'; } else { ihop('http://www.ihop-net.org/UniPub/iHOP/go?ID1=92583'); } " onmouseover="window.status='iHOP - Information Hyperlinked over Proteins'; return true;" onmouseout="window.status=''; return true;">     ZEB1</A> have yet to be identified.    Double <A style="color: #0199CC; text-decoration: underline; font-weight: bold;" href="javascript:if(!window.ihop) { window.location.href='http://www.ihop-net.org/UniPub/iHOP/go?ID1=89081'; } else { ihop('http://www.ihop-net.org/UniPub/iHOP/go?ID1=89081'); } " onmouseover="window.status='iHOP - Information Hyperlinked over Proteins'; return true;" onmouseout="window.status=''; return true;">     TCF</A>/LEF <SPAN style="color: #e0b50b; text-decoration: none; font-weight: bold;">     binding sites</SPAN>, double <A style="color: #0199CC; text-decoration: underline; font-weight: bold;" href="javascript:if(!window.ihop) { window.location.href='http://www.ihop-net.org/UniPub/iHOP/go?ID1=88076'; } else { ihop('http://www.ihop-net.org/UniPub/iHOP/go?ID1=88076'); } " onmouseover="window.status='iHOP - Information Hyperlinked over Proteins'; return true;" onmouseout="window.status=''; return true;">               EVI1</A>-binding sites, <A style="color: #0199CC; text-decoration: underline; font-weight: bold;" href="javascript:if(!window.ihop) { window.location.href='http://www.ihop-net.org/UniPub/iHOP/go?ID1=92695'; } else { ihop('http://www.ihop-net.org/UniPub/iHOP/go?ID1=92695'); } " onmouseover="window.status='iHOP - Information Hyperlinked over Proteins'; return true;" onmouseout="window.status=''; return true;">          TGIF</A>, <A style="color: #0199CC; text-decoration: underline; font-weight: bold;" href="javascript:if(!window.ihop) { window.location.href='http://www.ihop-net.org/UniPub/iHOP/go?ID1=90832'; } else { ihop('http://www.ihop-net.org/UniPub/iHOP/go?ID1=90832'); } " onmouseover="window.status='iHOP - Information Hyperlinked over Proteins'; return true;" onmouseout="window.status=''; return true;">     PAX4</A>, <A style="color: #0199CC; text-decoration: underline; font-weight: bold;" href="javascript:if(!window.ihop) { window.location.href='http://www.ihop-net.org/UniPub/iHOP/go?ID1=125393'; } else { ihop('http://www.ihop-net.org/UniPub/iHOP/go?ID1=125393'); } " onmouseover="window.status='iHOP - Information Hyperlinked over Proteins'; return true;" onmouseout="window.status=''; return true;">     E47</A> and <A style="color: #0199CC; text-decoration: underline; font-weight: bold;" href="javascript:if(!window.ihop) { window.location.href='http://www.ihop-net.org/UniPub/iHOP/go?ID1=125388'; } else { ihop('http://www.ihop-net.org/UniPub/iHOP/go?ID1=125388'); } " onmouseover="window.status='iHOP - Information Hyperlinked over Proteins'; return true;" onmouseout="window.status=''; return true;">          AREB6</A>-<SPAN style="color: #000000; text-decoration: none; font-weight: bold;">     binding</SPAN> sites were conserved between human <A style="color: #0199CC; text-decoration: underline; font-weight: bold;" href="javascript:if(!window.ihop) { window.location.href='http://www.ihop-net.org/UniPub/iHOP/go?ID1=97515'; } else { ihop('http://www.ihop-net.org/UniPub/iHOP/go?ID1=97515'); } " onmouseover="window.status='iHOP - Information Hyperlinked over Proteins'; return true;" onmouseout="window.status=''; return true;">     FGF20</A> promoter and mouse <A style="color: #0199CC; text-decoration: underline; font-weight: bold;" href="javascript:if(!window.ihop) { window.location.href='http://www.ihop-net.org/UniPub/iHOP/go?ID1=141709'; } else { ihop('http://www.ihop-net.org/UniPub/iHOP/go?ID1=141709'); } " onmouseover="window.status='iHOP - Information Hyperlinked over Proteins'; return true;" onmouseout="window.status=''; return true;">     Fgf20</A> promoter.    <FONT size="-2"> <I>Content provided by </I><A href="javascript:if(!window.ihop) { window.location.href='http://www.ihop-net.org/UniPub/iHOP/index.html'; } else { ihop('http://www.ihop-net.org/UniPub/iHOP/index.html'); }" onmouseover="window.status='iHOP - Information Hyperlinked over Proteins'; return true;" onmouseout="window.status=''; return true;" style="text-decoration: underline; color:#0199CC;"><B>iHOP</B> - <I>Information Hyperlinked over Proteins</I></A>.</FONT><A href="http://www.ihop-net.org/UniPub/iHOP/index.html" onmouseover="window.status=''; return true;" onmouseout="window.status=''; return true;" style="text-decoration: none; color:#FFFFFF; ">.</A><A href="http://cbio.mskcc.org/~hoffmann/index.html" onmouseover="window.status=''; return true;" onmouseout="window.status=''; return true;" style="text-decoration: none; color:#FFFFFF; ">.</A><A href="javascript:if(!window.ihop) { window.location.href='http://www.ihop-net.org/UniPub/iHOP/index.html'; } else { ihop('http://www.ihop-net.org/UniPub/iHOP/index.html'); }" onmouseover="window.status='iHOP - Information Hyperlinked over Proteins'; return true;" onmouseout="window.status=''; return true;"><IMG src="http://www.ihop-net.org/UniPub/html/img/hop/for_ref/iHOP_logo_50pc.png" border="0" align="left"/></A><hr /><h2>Model's TFs' homologs in target species Mus musculus:</h2>21417<p><a href="http://www.ncbi.nlm.nih.gov/gene/21417" target="_blank">Gene 21417 at NCBI</a></p><h3>iHOP says:</h3>Double <A style="color: #0199CC; text-decoration: underline; font-weight: bold;" href="javascript:if(!window.ihop) { window.location.href='http://www.ihop-net.org/UniPub/iHOP/go?ID1=89081'; } else { ihop('http://www.ihop-net.org/UniPub/iHOP/go?ID1=89081'); } " onmouseover="window.status='iHOP - Information Hyperlinked over Proteins'; return true;" onmouseout="window.status=''; return true;">     TCF</A>/LEF <SPAN style="color: #e0b50b; text-decoration: none; font-weight: bold;">     binding sites</SPAN>, double <A style="color: #0199CC; text-decoration: underline; font-weight: bold;" href="javascript:if(!window.ihop) { window.location.href='http://www.ihop-net.org/UniPub/iHOP/go?ID1=88076'; } else { ihop('http://www.ihop-net.org/UniPub/iHOP/go?ID1=88076'); } " onmouseover="window.status='iHOP - Information Hyperlinked over Proteins'; return true;" onmouseout="window.status=''; return true;">               EVI1</A>-binding sites, <A style="color: #0199CC; text-decoration: underline; font-weight: bold;" href="javascript:if(!window.ihop) { window.location.href='http://www.ihop-net.org/UniPub/iHOP/go?ID1=92695'; } else { ihop('http://www.ihop-net.org/UniPub/iHOP/go?ID1=92695'); } " onmouseover="window.status='iHOP - Information Hyperlinked over Proteins'; return true;" onmouseout="window.status=''; return true;">          TGIF</A>, <A style="color: #0199CC; text-decoration: underline; font-weight: bold;" href="javascript:if(!window.ihop) { window.location.href='http://www.ihop-net.org/UniPub/iHOP/go?ID1=90832'; } else { ihop('http://www.ihop-net.org/UniPub/iHOP/go?ID1=90832'); } " onmouseover="window.status='iHOP - Information Hyperlinked over Proteins'; return true;" onmouseout="window.status=''; return true;">     PAX4</A>, <A style="color: #0199CC; text-decoration: underline; font-weight: bold;" href="javascript:if(!window.ihop) { window.location.href='http://www.ihop-net.org/UniPub/iHOP/go?ID1=125393'; } else { ihop('http://www.ihop-net.org/UniPub/iHOP/go?ID1=125393'); } " onmouseover="window.status='iHOP - Information Hyperlinked over Proteins'; return true;" onmouseout="window.status=''; return true;">     E47</A> and <A style="color: #0199CC; text-decoration: underline; font-weight: bold;" href="javascript:if(!window.ihop) { window.location.href='http://www.ihop-net.org/UniPub/iHOP/go?ID1=125388'; } else { ihop('http://www.ihop-net.org/UniPub/iHOP/go?ID1=125388'); } " onmouseover="window.status='iHOP - Information Hyperlinked over Proteins'; return true;" onmouseout="window.status=''; return true;">          AREB6</A>-<SPAN style="color: #000000; text-decoration: none; font-weight: bold;">     binding</SPAN> sites were conserved between human <A style="color: #0199CC; text-decoration: underline; font-weight: bold;" href="javascript:if(!window.ihop) { window.location.href='http://www.ihop-net.org/UniPub/iHOP/go?ID1=97515'; } else { ihop('http://www.ihop-net.org/UniPub/iHOP/go?ID1=97515'); } " onmouseover="window.status='iHOP - Information Hyperlinked over Proteins'; return true;" onmouseout="window.status=''; return true;">     FGF20</A> promoter and mouse <A style="color: #0199CC; text-decoration: underline; font-weight: bold;" href="javascript:if(!window.ihop) { window.location.href='http://www.ihop-net.org/UniPub/iHOP/go?ID1=141709'; } else { ihop('http://www.ihop-net.org/UniPub/iHOP/go?ID1=141709'); } " onmouseover="window.status='iHOP - Information Hyperlinked over Proteins'; return true;" onmouseout="window.status=''; return true;">     Fgf20</A> promoter.        <SPAN style="color: #e0b50b; text-decoration: none; font-weight: bold;">     Down-regulation</SPAN> of <A style="color: #0199CC; text-decoration: underline; font-weight: bold;" href="javascript:if(!window.ihop) { window.location.href='http://www.ihop-net.org/UniPub/iHOP/go?ID1=125388'; } else { ihop('http://www.ihop-net.org/UniPub/iHOP/go?ID1=125388'); } " onmouseover="window.status='iHOP - Information Hyperlinked over Proteins'; return true;" onmouseout="window.status=''; return true;">          TCF8</A> expression in <SPAN style="color: #e0b50b; text-decoration: none; font-weight: bold;">     ATLL</SPAN> cells <SPAN style="color: #e0b50b; text-decoration: none; font-weight: bold;">     in vitro</SPAN> was <SPAN style="color: #000000; text-decoration: none; font-weight: bold;">     associated</SPAN> with resistance to <A style="color: #0199CC; text-decoration: underline; font-weight: bold;" href="javascript:if(!window.ihop) { window.location.href='http://www.ihop-net.org/UniPub/iHOP/go?ID1=92685'; } else { ihop('http://www.ihop-net.org/UniPub/iHOP/go?ID1=92685'); } " onmouseover="window.status='iHOP - Information Hyperlinked over Proteins'; return true;" onmouseout="window.status=''; return true;">          transforming growth factor beta1</A> (<A style="color: #0199CC; text-decoration: underline; font-weight: bold;" href="javascript:if(!window.ihop) { window.location.href='http://www.ihop-net.org/UniPub/iHOP/go?ID1=92685'; } else { ihop('http://www.ihop-net.org/UniPub/iHOP/go?ID1=92685'); } " onmouseover="window.status='iHOP - Information Hyperlinked over Proteins'; return true;" onmouseout="window.status=''; return true;">          TGF-beta1</A>), a well-known characteristic of <SPAN style="color: #e0b50b; text-decoration: none; font-weight: bold;">     ATLL</SPAN> cells, suggesting that escape from <A style="color: #0199CC; text-decoration: underline; font-weight: bold;" href="javascript:if(!window.ihop) { window.location.href='http://www.ihop-net.org/UniPub/iHOP/go?ID1=92685'; } else { ihop('http://www.ihop-net.org/UniPub/iHOP/go?ID1=92685'); } " onmouseover="window.status='iHOP - Information Hyperlinked over Proteins'; return true;" onmouseout="window.status=''; return true;">          TGF-beta1</A>-mediated growth inhibition is important in the pathogenesis of <SPAN style="color: #e0b50b; text-decoration: none; font-weight: bold;">     ATLL</SPAN>.        <A style="color: #0199CC; text-decoration: underline; font-weight: bold;" href="javascript:if(!window.ihop) { window.location.href='http://www.ihop-net.org/UniPub/iHOP/go?ID1=125388'; } else { ihop('http://www.ihop-net.org/UniPub/iHOP/go?ID1=125388'); } " onmouseover="window.status='iHOP - Information Hyperlinked over Proteins'; return true;" onmouseout="window.status=''; return true;">     Zeb1</A>     <SPAN style="color: #000000; text-decoration: none; font-weight: bold;">     represses</SPAN>     <A style="color: #0199CC; text-decoration: underline; font-weight: bold;" href="javascript:if(!window.ihop) { window.location.href='http://www.ihop-net.org/UniPub/iHOP/go?ID1=122791'; } else { ihop('http://www.ihop-net.org/UniPub/iHOP/go?ID1=122791'); } " onmouseover="window.status='iHOP - Information Hyperlinked over Proteins'; return true;" onmouseout="window.status=''; return true;">     Mitf</A> and regulates pigment synthesis, <SPAN style="color: #e0b50b; text-decoration: none; font-weight: bold;">     cell proliferation</SPAN>, and epithelial morphology.    <FONT size="-2"> <I>Content provided by </I><A href="javascript:if(!window.ihop) { window.location.href='http://www.ihop-net.org/UniPub/iHOP/index.html'; } else { ihop('http://www.ihop-net.org/UniPub/iHOP/index.html'); }" onmouseover="window.status='iHOP - Information Hyperlinked over Proteins'; return true;" onmouseout="window.status=''; return true;" style="text-decoration: underline; color:#0199CC;"><B>iHOP</B> - <I>Information Hyperlinked over Proteins</I></A>.</FONT><A href="http://www.ihop-net.org/UniPub/iHOP/index.html" onmouseover="window.status=''; return true;" onmouseout="window.status=''; return true;" style="text-decoration: none; color:#FFFFFF; ">.</A><A href="http://cbio.mskcc.org/~hoffmann/index.html" onmouseover="window.status=''; return true;" onmouseout="window.status=''; return true;" style="text-decoration: none; color:#FFFFFF; ">.</A><A href="javascript:if(!window.ihop) { window.location.href='http://www.ihop-net.org/UniPub/iHOP/index.html'; } else { ihop('http://www.ihop-net.org/UniPub/iHOP/index.html'); }" onmouseover="window.status='iHOP - Information Hyperlinked over Proteins'; return true;" onmouseout="window.status=''; return true;"><IMG src="http://www.ihop-net.org/UniPub/html/img/hop/for_ref/iHOP_logo_50pc.png" border="0" align="left"/></A><hr /><h3>STRING says:</h3><p>zinc finger E-box binding homeobox 1; Acts as a transcriptional repressor. Binds to E-box sequences in the immunoglobulin heavy chain enhancer as well as in the regulatory regions of many other tissue-specific genes</p>
chr3	34564289	34564300	[@CDPCR3:300:9bp]	854	+	CDPCR3HD	<table><tr><td>Model made for</td><td>Homo sapiens</td></tr></table> <h2>About the matching model:</h2><hr /><h2>Model's TFs' homologs in target species Mus musculus:</h2><hr />
track name="m24:vad1:s68:03" type=bedDetail description="#8 bls=391@[Pegaso,Amniot]" visibility=3 color=53,78,153 useScore=1 db=mm9 url=http://www.ihop-net.org/UniPub/iHOP/in?syns_1=$$&ncbi_tax_id_1=10090 htmlUrl=http://bio.math-inf.uni-greifswald.de/rexspecies2/getFile/cached/1/p/f/pub/docs/rsDesc.html
chr3	34564354	34564365	[@SOX+380:*bp]	804	+	SOX5	<SCRIPT Language="JavaScript">  function ihop(url) {  location.href=url;  }  </SCRIPT><table><tr><td>Model made for</td><td>Mus musculus</td></tr></table> <h2>About the matching model:</h2>Entry for target species Mus musculus: Gene 20678<p><a href="http://www.ncbi.nlm.nih.gov/gene/20678" target="_blank">Gene 20678 at NCBI</a></p><h3>iHOP says (Mus musculus):</h3>We show that <A style="color: #0199CC; text-decoration: underline; font-weight: bold;" href="javascript:if(!window.ihop) { window.location.href='http://www.ihop-net.org/UniPub/iHOP/go?ID1=124783'; } else { ihop('http://www.ihop-net.org/UniPub/iHOP/go?ID1=124783'); } " onmouseover="window.status='iHOP - Information Hyperlinked over Proteins'; return true;" onmouseout="window.status=''; return true;">          Sox5</A> can <SPAN style="color: #000000; text-decoration: none; font-weight: bold;">     suppress</SPAN>     <A style="color: #0199CC; text-decoration: underline; font-weight: bold;" href="javascript:if(!window.ihop) { window.location.href='http://www.ihop-net.org/UniPub/iHOP/go?ID1=90905'; } else { ihop('http://www.ihop-net.org/UniPub/iHOP/go?ID1=90905'); } " onmouseover="window.status='iHOP - Information Hyperlinked over Proteins'; return true;" onmouseout="window.status=''; return true;">          PDGFB</A>-induced <SPAN style="color: #e0b50b; text-decoration: none; font-weight: bold;">     glioma</SPAN> development predominantly upon Ink4a-loss.    Our data suggest a novel pathway, where <A style="color: #0199CC; text-decoration: underline; font-weight: bold;" href="javascript:if(!window.ihop) { window.location.href='http://www.ihop-net.org/UniPub/iHOP/go?ID1=124783'; } else { ihop('http://www.ihop-net.org/UniPub/iHOP/go?ID1=124783'); } " onmouseover="window.status='iHOP - Information Hyperlinked over Proteins'; return true;" onmouseout="window.status=''; return true;">          Sox5</A> may <SPAN style="color: #000000; text-decoration: none; font-weight: bold;">     suppress</SPAN> the oncogenic <SPAN style="color: #000000; text-decoration: none; font-weight: bold;">     effects</SPAN> of <A style="color: #0199CC; text-decoration: underline; font-weight: bold;" href="javascript:if(!window.ihop) { window.location.href='http://www.ihop-net.org/UniPub/iHOP/go?ID1=90905'; } else { ihop('http://www.ihop-net.org/UniPub/iHOP/go?ID1=90905'); } " onmouseover="window.status='iHOP - Information Hyperlinked over Proteins'; return true;" onmouseout="window.status=''; return true;">          PDGFB</A> signaling during <SPAN style="color: #e0b50b; text-decoration: none; font-weight: bold;">     glioma</SPAN> development by regulating p27(Kip1) in a p19(Arf)-dependent manner, leading to acute <SPAN style="color: #e0b50b; text-decoration: none; font-weight: bold;">     cellular senescence</SPAN>.    Loss of <A style="color: #0199CC; text-decoration: underline; font-weight: bold;" href="javascript:if(!window.ihop) { window.location.href='http://www.ihop-net.org/UniPub/iHOP/go?ID1=124783'; } else { ihop('http://www.ihop-net.org/UniPub/iHOP/go?ID1=124783'); } " onmouseover="window.status='iHOP - Information Hyperlinked over Proteins'; return true;" onmouseout="window.status=''; return true;">     Sox5</A>, however, partially rescued the strongly reduced melanoblast generation and marker <SPAN style="color: #e0b50b; text-decoration: none; font-weight: bold;">     gene expression</SPAN> in <A style="color: #0199CC; text-decoration: underline; font-weight: bold;" href="javascript:if(!window.ihop) { window.location.href='http://www.ihop-net.org/UniPub/iHOP/go?ID1=124771'; } else { ihop('http://www.ihop-net.org/UniPub/iHOP/go?ID1=124771'); } " onmouseover="window.status='iHOP - Information Hyperlinked over Proteins'; return true;" onmouseout="window.status=''; return true;">     Sox10</A> heterozygous mice arguing that <A style="color: #0199CC; text-decoration: underline; font-weight: bold;" href="javascript:if(!window.ihop) { window.location.href='http://www.ihop-net.org/UniPub/iHOP/go?ID1=124783'; } else { ihop('http://www.ihop-net.org/UniPub/iHOP/go?ID1=124783'); } " onmouseover="window.status='iHOP - Information Hyperlinked over Proteins'; return true;" onmouseout="window.status=''; return true;">     Sox5</A>     <SPAN style="color: #000000; text-decoration: none; font-weight: bold;">     functions</SPAN> in the <SPAN style="color: #e0b50b; text-decoration: none; font-weight: bold;">     melanocyte</SPAN> lineage by modulating <A style="color: #0199CC; text-decoration: underline; font-weight: bold;" href="javascript:if(!window.ihop) { window.location.href='http://www.ihop-net.org/UniPub/iHOP/go?ID1=124771'; } else { ihop('http://www.ihop-net.org/UniPub/iHOP/go?ID1=124771'); } " onmouseover="window.status='iHOP - Information Hyperlinked over Proteins'; return true;" onmouseout="window.status=''; return true;">     Sox10</A> activity.    <FONT size="-2"> <I>Content provided by </I><A href="javascript:if(!window.ihop) { window.location.href='http://www.ihop-net.org/UniPub/iHOP/index.html'; } else { ihop('http://www.ihop-net.org/UniPub/iHOP/index.html'); }" onmouseover="window.status='iHOP - Information Hyperlinked over Proteins'; return true;" onmouseout="window.status=''; return true;" style="text-decoration: underline; color:#0199CC;"><B>iHOP</B> - <I>Information Hyperlinked over Proteins</I></A>.</FONT><A href="http://www.ihop-net.org/UniPub/iHOP/index.html" onmouseover="window.status=''; return true;" onmouseout="window.status=''; return true;" style="text-decoration: none; color:#FFFFFF; ">.</A><A href="http://cbio.mskcc.org/~hoffmann/index.html" onmouseover="window.status=''; return true;" onmouseout="window.status=''; return true;" style="text-decoration: none; color:#FFFFFF; ">.</A><A href="javascript:if(!window.ihop) { window.location.href='http://www.ihop-net.org/UniPub/iHOP/index.html'; } else { ihop('http://www.ihop-net.org/UniPub/iHOP/index.html'); }" onmouseover="window.status='iHOP - Information Hyperlinked over Proteins'; return true;" onmouseout="window.status=''; return true;"><IMG src="http://www.ihop-net.org/UniPub/html/img/hop/for_ref/iHOP_logo_50pc.png" border="0" align="left"/></A><hr />Entry for target species Mus musculus: Gene 20678<h3>STRING says (Mus musculus):</h3><p>SRY-box containing gene 5; Binds specifically to the DNA sequence 5'-AACAAT-3'. Activates transcription of COL2A1 and AGC1 in vitro</p>
track name="m11:vad1:s68:03" type=bedDetail description="#9 bls=372@[Simiif,Mammal]" visibility=3 color=0,153,114 useScore=1 db=mm9 url=http://www.ihop-net.org/UniPub/iHOP/in?syns_1=$$&ncbi_tax_id_1=10090 htmlUrl=http://bio.math-inf.uni-greifswald.de/rexspecies2/getFile/cached/1/p/f/pub/docs/rsDesc.html
chr3	34564218	34564230	[@HNF3al-227:10bp]	875	-	HNF3alpha	<table><tr><td>Model made for</td><td>Homo sapiens, Rattus norvegicus</td></tr></table> <h2>About the matching model:</h2><hr /><h2>Model's TFs' homologs in target species Mus musculus:</h2><hr />
chr3	34564221	34564229	[@DBP+228:6bp]	1000	+	DBP	<table><tr><td>Model made for</td><td>Homo sapiens, Rattus norvegicus</td></tr></table> <h2>About the matching model:</h2><hr /><h2>Model's TFs' homologs in target species Mus musculus:</h2><hr />
track name="m20:vad1:s68:03" type=bedDetail description="#10 bls=344@[Amniot]" visibility=3 color=153,58,26 useScore=1 db=mm9 url=http://www.ihop-net.org/UniPub/iHOP/in?syns_1=$$&ncbi_tax_id_1=10090 htmlUrl=http://bio.math-inf.uni-greifswald.de/rexspecies2/getFile/cached/1/p/f/pub/docs/rsDesc.html
chr3	34564299	34564310	[@LEF1-313:*bp]	908	-	LEF1	<SCRIPT Language="JavaScript">  function ihop(url) {  location.href=url;  }  </SCRIPT><table><tr><td>Model made for</td><td>Homo sapiens, Brachydanio rerio, Mus musculus, Gallus gallus, Xenopus laevis, Rattus norvegicus</td></tr></table> <h2>About the matching model:</h2><p><a href="http://www.ncbi.nlm.nih.gov/gene/161452" target="_blank">Gene 161452 at NCBI</a></p><h3>iHOP says (Rattus norvegicus):</h3>    <SPAN style="color: #e0b50b; text-decoration: none; font-weight: bold;">     Cell adhesion</SPAN> and the <A style="color: #0199CC; text-decoration: underline; font-weight: bold;" href="javascript:if(!window.ihop) { window.location.href='http://www.ihop-net.org/UniPub/iHOP/go?ID1=89493'; } else { ihop('http://www.ihop-net.org/UniPub/iHOP/go?ID1=89493'); } " onmouseover="window.status='iHOP - Information Hyperlinked over Proteins'; return true;" onmouseout="window.status=''; return true;">               integrin-linked kinase</A>     <SPAN style="color: #000000; text-decoration: none; font-weight: bold;">     regulate</SPAN> the <A style="color: #0199CC; text-decoration: underline; font-weight: bold;" href="javascript:if(!window.ihop) { window.location.href='http://www.ihop-net.org/UniPub/iHOP/go?ID1=324990'; } else { ihop('http://www.ihop-net.org/UniPub/iHOP/go?ID1=324990'); } " onmouseover="window.status='iHOP - Information Hyperlinked over Proteins'; return true;" onmouseout="window.status=''; return true;">     LEF-1</A> and beta-catenin signaling pathways.    We also find that <A style="color: #0199CC; text-decoration: underline; font-weight: bold;" href="javascript:if(!window.ihop) { window.location.href='http://www.ihop-net.org/UniPub/iHOP/go?ID1=324990'; } else { ihop('http://www.ihop-net.org/UniPub/iHOP/go?ID1=324990'); } " onmouseover="window.status='iHOP - Information Hyperlinked over Proteins'; return true;" onmouseout="window.status=''; return true;">     LEF-1</A> protein expression is rapidly modulated by cell detachment from the <SPAN style="color: #e0b50b; text-decoration: none; font-weight: bold;">     extracellular matrix</SPAN>, and that <A style="color: #0199CC; text-decoration: underline; font-weight: bold;" href="javascript:if(!window.ihop) { window.location.href='http://www.ihop-net.org/UniPub/iHOP/go?ID1=324990'; } else { ihop('http://www.ihop-net.org/UniPub/iHOP/go?ID1=324990'); } " onmouseover="window.status='iHOP - Information Hyperlinked over Proteins'; return true;" onmouseout="window.status=''; return true;">     LEF-1</A> protein levels are constitutively <SPAN style="color: #000000; text-decoration: none; font-weight: bold;">     up-regulated</SPAN> at <A style="color: #0199CC; text-decoration: underline; font-weight: bold;" href="javascript:if(!window.ihop) { window.location.href='http://www.ihop-net.org/UniPub/iHOP/go?ID1=89493'; } else { ihop('http://www.ihop-net.org/UniPub/iHOP/go?ID1=89493'); } " onmouseover="window.status='iHOP - Information Hyperlinked over Proteins'; return true;" onmouseout="window.status=''; return true;">               ILK</A> overexpression.    To further examine the role of <A style="color: #0199CC; text-decoration: underline; font-weight: bold;" href="javascript:if(!window.ihop) { window.location.href='http://www.ihop-net.org/UniPub/iHOP/go?ID1=324990'; } else { ihop('http://www.ihop-net.org/UniPub/iHOP/go?ID1=324990'); } " onmouseover="window.status='iHOP - Information Hyperlinked over Proteins'; return true;" onmouseout="window.status=''; return true;">     Lef1</A> in <SPAN style="color: #e0b50b; text-decoration: none; font-weight: bold;">     dental pulp</SPAN> cells, we knocked down <A style="color: #0199CC; text-decoration: underline; font-weight: bold;" href="javascript:if(!window.ihop) { window.location.href='http://www.ihop-net.org/UniPub/iHOP/go?ID1=324990'; } else { ihop('http://www.ihop-net.org/UniPub/iHOP/go?ID1=324990'); } " onmouseover="window.status='iHOP - Information Hyperlinked over Proteins'; return true;" onmouseout="window.status=''; return true;">     Lef1</A> expression in <SPAN style="color: #e0b50b; text-decoration: none; font-weight: bold;">     dental pulp</SPAN> cells using short interfering RNA (siRNA).    <FONT size="-2"> <I>Content provided by </I><A href="javascript:if(!window.ihop) { window.location.href='http://www.ihop-net.org/UniPub/iHOP/index.html'; } else { ihop('http://www.ihop-net.org/UniPub/iHOP/index.html'); }" onmouseover="window.status='iHOP - Information Hyperlinked over Proteins'; return true;" onmouseout="window.status=''; return true;" style="text-decoration: underline; color:#0199CC;"><B>iHOP</B> - <I>Information Hyperlinked over Proteins</I></A>.</FONT><A href="http://www.ihop-net.org/UniPub/iHOP/index.html" onmouseover="window.status=''; return true;" onmouseout="window.status=''; return true;" style="text-decoration: none; color:#FFFFFF; ">.</A><A href="http://cbio.mskcc.org/~hoffmann/index.html" onmouseover="window.status=''; return true;" onmouseout="window.status=''; return true;" style="text-decoration: none; color:#FFFFFF; ">.</A><p><a href="http://www.ncbi.nlm.nih.gov/gene/395865" target="_blank">Gene 395865 at NCBI</a></p><h3>iHOP says (Gallus gallus):</h3>While these potential cis-regulatory elements could be recognized and activated by corresponding transcription factors, such as <A style="color: #0199CC; text-decoration: underline; font-weight: bold;" href="javascript:if(!window.ihop) { window.location.href='http://www.ihop-net.org/UniPub/iHOP/go?ID1=122501'; } else { ihop('http://www.ihop-net.org/UniPub/iHOP/go?ID1=122501'); } " onmouseover="window.status='iHOP - Information Hyperlinked over Proteins'; return true;" onmouseout="window.status=''; return true;">          Lef1</A> and <A style="color: #0199CC; text-decoration: underline; font-weight: bold;" href="javascript:if(!window.ihop) { window.location.href='http://www.ihop-net.org/UniPub/iHOP/go?ID1=122638'; } else { ihop('http://www.ihop-net.org/UniPub/iHOP/go?ID1=122638'); } " onmouseover="window.status='iHOP - Information Hyperlinked over Proteins'; return true;" onmouseout="window.status=''; return true;">     Smad1</A>, Wnt-Lef-beta-catenin signal failed to induce endogenous <A style="color: #0199CC; text-decoration: underline; font-weight: bold;" href="javascript:if(!window.ihop) { window.location.href='http://www.ihop-net.org/UniPub/iHOP/go?ID1=124708'; } else { ihop('http://www.ihop-net.org/UniPub/iHOP/go?ID1=124708'); } " onmouseover="window.status='iHOP - Information Hyperlinked over Proteins'; return true;" onmouseout="window.status=''; return true;">     Slug</A> expression in quail neural plate tissue prepared from <SPAN style="color: #e0b50b; text-decoration: none; font-weight: bold;">     forebrain</SPAN> and <SPAN style="color: #e0b50b; text-decoration: none; font-weight: bold;">     midbrain</SPAN> levels.        <A style="color: #0199CC; text-decoration: underline; font-weight: bold;" href="javascript:if(!window.ihop) { window.location.href='http://www.ihop-net.org/UniPub/iHOP/go?ID1=246010'; } else { ihop('http://www.ihop-net.org/UniPub/iHOP/go?ID1=246010'); } " onmouseover="window.status='iHOP - Information Hyperlinked over Proteins'; return true;" onmouseout="window.status=''; return true;">     Lef1</A> is expressed in the chick <SPAN style="color: #e0b50b; text-decoration: none; font-weight: bold;">     duodenum</SPAN> and <SPAN style="color: #e0b50b; text-decoration: none; font-weight: bold;">     large intestine</SPAN>     <SPAN style="color: #e0b50b; text-decoration: none; font-weight: bold;">     mesoderm</SPAN>.    Predictions of roles for canonical signaling in the developing <SPAN style="color: #e0b50b; text-decoration: none; font-weight: bold;">     gizzard</SPAN>, <SPAN style="color: #e0b50b; text-decoration: none; font-weight: bold;">     duodenum</SPAN>, and <SPAN style="color: #e0b50b; text-decoration: none; font-weight: bold;">     large intestine</SPAN> in chick were tested by viral misexpression of dominant-negative (DN) forms of the downstream cofactors <A style="color: #0199CC; text-decoration: underline; font-weight: bold;" href="javascript:if(!window.ihop) { window.location.href='http://www.ihop-net.org/UniPub/iHOP/go?ID1=245662'; } else { ihop('http://www.ihop-net.org/UniPub/iHOP/go?ID1=245662'); } " onmouseover="window.status='iHOP - Information Hyperlinked over Proteins'; return true;" onmouseout="window.status=''; return true;">     Tcf4</A> and <A style="color: #0199CC; text-decoration: underline; font-weight: bold;" href="javascript:if(!window.ihop) { window.location.href='http://www.ihop-net.org/UniPub/iHOP/go?ID1=246010'; } else { ihop('http://www.ihop-net.org/UniPub/iHOP/go?ID1=246010'); } " onmouseover="window.status='iHOP - Information Hyperlinked over Proteins'; return true;" onmouseout="window.status=''; return true;">     Lef1</A>.    <FONT size="-2"> <I>Content provided by </I><A href="javascript:if(!window.ihop) { window.location.href='http://www.ihop-net.org/UniPub/iHOP/index.html'; } else { ihop('http://www.ihop-net.org/UniPub/iHOP/index.html'); }" onmouseover="window.status='iHOP - Information Hyperlinked over Proteins'; return true;" onmouseout="window.status=''; return true;" style="text-decoration: underline; color:#0199CC;"><B>iHOP</B> - <I>Information Hyperlinked over Proteins</I></A>.</FONT><A href="http://www.ihop-net.org/UniPub/iHOP/index.html" onmouseover="window.status=''; return true;" onmouseout="window.status=''; return true;" style="text-decoration: none; color:#FFFFFF; ">.</A><A href="http://cbio.mskcc.org/~hoffmann/index.html" onmouseover="window.status=''; return true;" onmouseout="window.status=''; return true;" style="text-decoration: none; color:#FFFFFF; ">.</A><p><a href="http://www.ncbi.nlm.nih.gov/gene/30701" target="_blank">Gene 30701 at NCBI</a></p><h3>iHOP says (Danio rerio):</h3>Three of these enhancers, foxP2-enhancerA.1, foxP2-enhancerB, and foxP2-enhancerD, contain putative Lef1 <SPAN style="color: #e0b50b; text-decoration: none; font-weight: bold;">     binding sites</SPAN>, and are regulated by <A style="color: #0199CC; text-decoration: underline; font-weight: bold;" href="javascript:if(!window.ihop) { window.location.href='http://www.ihop-net.org/UniPub/iHOP/go?ID1=72107'; } else { ihop('http://www.ihop-net.org/UniPub/iHOP/go?ID1=72107'); } " onmouseover="window.status='iHOP - Information Hyperlinked over Proteins'; return true;" onmouseout="window.status=''; return true;">     lef1</A>.    In accordance with this, the knockdown <SPAN style="color: #e0b50b; text-decoration: none; font-weight: bold;">     phenotype</SPAN> of <A style="color: #0199CC; text-decoration: underline; font-weight: bold;" href="javascript:if(!window.ihop) { window.location.href='http://www.ihop-net.org/UniPub/iHOP/go?ID1=72107'; } else { ihop('http://www.ihop-net.org/UniPub/iHOP/go?ID1=72107'); } " onmouseover="window.status='iHOP - Information Hyperlinked over Proteins'; return true;" onmouseout="window.status=''; return true;">     lef1</A> is similar to that of <A style="color: #0199CC; text-decoration: underline; font-weight: bold;" href="javascript:if(!window.ihop) { window.location.href='http://www.ihop-net.org/UniPub/iHOP/go?ID1=82187'; } else { ihop('http://www.ihop-net.org/UniPub/iHOP/go?ID1=82187'); } " onmouseover="window.status='iHOP - Information Hyperlinked over Proteins'; return true;" onmouseout="window.status=''; return true;">     nrarp-a</A>, at least in part, in its effect on the development of multiple tissues in <SPAN style="color: #e0b50b; text-decoration: none; font-weight: bold;">     zebrafish</SPAN>.    CONCLUSION: This work shows that <A style="color: #0199CC; text-decoration: underline; font-weight: bold;" href="javascript:if(!window.ihop) { window.location.href='http://www.ihop-net.org/UniPub/iHOP/go?ID1=72107'; } else { ihop('http://www.ihop-net.org/UniPub/iHOP/go?ID1=72107'); } " onmouseover="window.status='iHOP - Information Hyperlinked over Proteins'; return true;" onmouseout="window.status=''; return true;">     lef1</A> is necessary for expression of foxP2 in the tectum, mid-hindbrain boundary, and <SPAN style="color: #e0b50b; text-decoration: none; font-weight: bold;">     hindbrain</SPAN> during CNS development, and is the first insight into the upstream regulation of foxP2 during development.    <FONT size="-2"> <I>Content provided by </I><A href="javascript:if(!window.ihop) { window.location.href='http://www.ihop-net.org/UniPub/iHOP/index.html'; } else { ihop('http://www.ihop-net.org/UniPub/iHOP/index.html'); }" onmouseover="window.status='iHOP - Information Hyperlinked over Proteins'; return true;" onmouseout="window.status=''; return true;" style="text-decoration: underline; color:#0199CC;"><B>iHOP</B> - <I>Information Hyperlinked over Proteins</I></A>.</FONT><A href="http://www.ihop-net.org/UniPub/iHOP/index.html" onmouseover="window.status=''; return true;" onmouseout="window.status=''; return true;" style="text-decoration: none; color:#FFFFFF; ">.</A><A href="http://cbio.mskcc.org/~hoffmann/index.html" onmouseover="window.status=''; return true;" onmouseout="window.status=''; return true;" style="text-decoration: none; color:#FFFFFF; ">.</A><p><a href="http://www.ncbi.nlm.nih.gov/gene/51176" target="_blank">Gene 51176 at NCBI</a></p><h3>iHOP says (Homo sapiens):</h3>    <A style="color: #0199CC; text-decoration: underline; font-weight: bold;" href="javascript:if(!window.ihop) { window.location.href='http://www.ihop-net.org/UniPub/iHOP/go?ID1=99252'; } else { ihop('http://www.ihop-net.org/UniPub/iHOP/go?ID1=99252'); } " onmouseover="window.status='iHOP - Information Hyperlinked over Proteins'; return true;" onmouseout="window.status=''; return true;">     LEF-1</A> is a transcription factor that participates in the regulation of the <SPAN style="color: #e0b50b; text-decoration: none; font-weight: bold;">     T-cell</SPAN> receptor alpha (TCR alpha) enhancer by facilitating the assembly of multiple proteins into a higher order nucleoprotein complex.    The immature CEM <SPAN style="color: #e0b50b; text-decoration: none; font-weight: bold;">     T cell</SPAN> line expresses relatively low levels of <A style="color: #0199CC; text-decoration: underline; font-weight: bold;" href="javascript:if(!window.ihop) { window.location.href='http://www.ihop-net.org/UniPub/iHOP/go?ID1=99252'; } else { ihop('http://www.ihop-net.org/UniPub/iHOP/go?ID1=99252'); } " onmouseover="window.status='iHOP - Information Hyperlinked over Proteins'; return true;" onmouseout="window.status=''; return true;">     TCF-1 alpha</A> mRNA, which are increased upon activation of these cells by phorbol esters.    This study further confirms a negative regulatory role of <A style="color: #0199CC; text-decoration: underline; font-weight: bold;" href="javascript:if(!window.ihop) { window.location.href='http://www.ihop-net.org/UniPub/iHOP/go?ID1=99252'; } else { ihop('http://www.ihop-net.org/UniPub/iHOP/go?ID1=99252'); } " onmouseover="window.status='iHOP - Information Hyperlinked over Proteins'; return true;" onmouseout="window.status=''; return true;">          LEF-1</A> in mature peripheral <SPAN style="color: #e0b50b; text-decoration: none; font-weight: bold;">     T cells</SPAN>.    <FONT size="-2"> <I>Content provided by </I><A href="javascript:if(!window.ihop) { window.location.href='http://www.ihop-net.org/UniPub/iHOP/index.html'; } else { ihop('http://www.ihop-net.org/UniPub/iHOP/index.html'); }" onmouseover="window.status='iHOP - Information Hyperlinked over Proteins'; return true;" onmouseout="window.status=''; return true;" style="text-decoration: underline; color:#0199CC;"><B>iHOP</B> - <I>Information Hyperlinked over Proteins</I></A>.</FONT><A href="http://www.ihop-net.org/UniPub/iHOP/index.html" onmouseover="window.status=''; return true;" onmouseout="window.status=''; return true;" style="text-decoration: none; color:#FFFFFF; ">.</A><A href="http://cbio.mskcc.org/~hoffmann/index.html" onmouseover="window.status=''; return true;" onmouseout="window.status=''; return true;" style="text-decoration: none; color:#FFFFFF; ">.</A>Entry for target species Mus musculus: Gene 16842<p><a href="http://www.ncbi.nlm.nih.gov/gene/16842" target="_blank">Gene 16842 at NCBI</a></p><h3>iHOP says (Mus musculus):</h3>New waves of ectodermal <A style="color: #0199CC; text-decoration: underline; font-weight: bold;" href="javascript:if(!window.ihop) { window.location.href='http://www.ihop-net.org/UniPub/iHOP/go?ID1=99252'; } else { ihop('http://www.ihop-net.org/UniPub/iHOP/go?ID1=99252'); } " onmouseover="window.status='iHOP - Information Hyperlinked over Proteins'; return true;" onmouseout="window.status=''; return true;">          LEF-1</A> spots appear concomitant with new waves of follicle <SPAN style="color: #e0b50b; text-decoration: none; font-weight: bold;">     morphogenesis</SPAN>.    In summary, these studies demonstrate that <A style="color: #0199CC; text-decoration: underline; font-weight: bold;" href="javascript:if(!window.ihop) { window.location.href='http://www.ihop-net.org/UniPub/iHOP/go?ID1=122501'; } else { ihop('http://www.ihop-net.org/UniPub/iHOP/go?ID1=122501'); } " onmouseover="window.status='iHOP - Information Hyperlinked over Proteins'; return true;" onmouseout="window.status=''; return true;">          LEF1</A> expression is required, but in and of itself is insufficient, for the initiation and continued <SPAN style="color: #e0b50b; text-decoration: none; font-weight: bold;">     morphogenesis</SPAN> of submucosal glands in the airway.        <A style="color: #0199CC; text-decoration: underline; font-weight: bold;" href="javascript:if(!window.ihop) { window.location.href='http://www.ihop-net.org/UniPub/iHOP/go?ID1=122501'; } else { ihop('http://www.ihop-net.org/UniPub/iHOP/go?ID1=122501'); } " onmouseover="window.status='iHOP - Information Hyperlinked over Proteins'; return true;" onmouseout="window.status=''; return true;">     LEF1</A> is a critical epithelial survival factor during tooth <SPAN style="color: #e0b50b; text-decoration: none; font-weight: bold;">     morphogenesis</SPAN>.    <FONT size="-2"> <I>Content provided by </I><A href="javascript:if(!window.ihop) { window.location.href='http://www.ihop-net.org/UniPub/iHOP/index.html'; } else { ihop('http://www.ihop-net.org/UniPub/iHOP/index.html'); }" onmouseover="window.status='iHOP - Information Hyperlinked over Proteins'; return true;" onmouseout="window.status=''; return true;" style="text-decoration: underline; color:#0199CC;"><B>iHOP</B> - <I>Information Hyperlinked over Proteins</I></A>.</FONT><A href="http://www.ihop-net.org/UniPub/iHOP/index.html" onmouseover="window.status=''; return true;" onmouseout="window.status=''; return true;" style="text-decoration: none; color:#FFFFFF; ">.</A><A href="http://cbio.mskcc.org/~hoffmann/index.html" onmouseover="window.status=''; return true;" onmouseout="window.status=''; return true;" style="text-decoration: none; color:#FFFFFF; ">.</A><p><a href="http://www.ncbi.nlm.nih.gov/gene/779101" target="_blank">Gene 779101 at NCBI</a></p><h3>iHOP says (-):</h3>Analysis of <SPAN style="color: #e0b50b; text-decoration: none; font-weight: bold;">     blood vessel</SPAN> marker genes demonstrated that <A style="color: #0199CC; text-decoration: underline; font-weight: bold;" href="javascript:if(!window.ihop) { window.location.href='http://www.ihop-net.org/UniPub/iHOP/go?ID1=2023067'; } else { ihop('http://www.ihop-net.org/UniPub/iHOP/go?ID1=2023067'); } " onmouseover="window.status='iHOP - Information Hyperlinked over Proteins'; return true;" onmouseout="window.status=''; return true;">     lef1</A> is required for the development of the major <SPAN style="color: #e0b50b; text-decoration: none; font-weight: bold;">     blood vessels</SPAN> and the heart.    Depletion of <A style="color: #0199CC; text-decoration: underline; font-weight: bold;" href="javascript:if(!window.ihop) { window.location.href='http://www.ihop-net.org/UniPub/iHOP/go?ID1=2023067'; } else { ihop('http://www.ihop-net.org/UniPub/iHOP/go?ID1=2023067'); } " onmouseover="window.status='iHOP - Information Hyperlinked over Proteins'; return true;" onmouseout="window.status=''; return true;">     lef1</A> affects <SPAN style="color: #e0b50b; text-decoration: none; font-weight: bold;">     gene expression</SPAN> already during gastrulation and results in abnormal differentiation of cells derived from <SPAN style="color: #e0b50b; text-decoration: none; font-weight: bold;">     ectoderm</SPAN> and <SPAN style="color: #e0b50b; text-decoration: none; font-weight: bold;">     mesoderm</SPAN>.    In addition to binding <A style="color: #0199CC; text-decoration: underline; font-weight: bold;" href="javascript:if(!window.ihop) { window.location.href='http://www.ihop-net.org/UniPub/iHOP/go?ID1=119858'; } else { ihop('http://www.ihop-net.org/UniPub/iHOP/go?ID1=119858'); } " onmouseover="window.status='iHOP - Information Hyperlinked over Proteins'; return true;" onmouseout="window.status=''; return true;">          beta-catenin</A>, both <A style="color: #0199CC; text-decoration: underline; font-weight: bold;" href="javascript:if(!window.ihop) { window.location.href='http://www.ihop-net.org/UniPub/iHOP/go?ID1=124777'; } else { ihop('http://www.ihop-net.org/UniPub/iHOP/go?ID1=124777'); } " onmouseover="window.status='iHOP - Information Hyperlinked over Proteins'; return true;" onmouseout="window.status=''; return true;">          Sox17</A> and <A style="color: #0199CC; text-decoration: underline; font-weight: bold;" href="javascript:if(!window.ihop) { window.location.href='http://www.ihop-net.org/UniPub/iHOP/go?ID1=124782'; } else { ihop('http://www.ihop-net.org/UniPub/iHOP/go?ID1=124782'); } " onmouseover="window.status='iHOP - Information Hyperlinked over Proteins'; return true;" onmouseout="window.status=''; return true;">          Sox4</A> physically <SPAN style="color: #000000; text-decoration: none; font-weight: bold;">     interact</SPAN> with <A style="color: #0199CC; text-decoration: underline; font-weight: bold;" href="javascript:if(!window.ihop) { window.location.href='http://www.ihop-net.org/UniPub/iHOP/go?ID1=125385'; } else { ihop('http://www.ihop-net.org/UniPub/iHOP/go?ID1=125385'); } " onmouseover="window.status='iHOP - Information Hyperlinked over Proteins'; return true;" onmouseout="window.status=''; return true;">                    TCF</A>/<A style="color: #0199CC; text-decoration: underline; font-weight: bold;" href="javascript:if(!window.ihop) { window.location.href='http://www.ihop-net.org/UniPub/iHOP/go?ID1=122501'; } else { ihop('http://www.ihop-net.org/UniPub/iHOP/go?ID1=122501'); } " onmouseover="window.status='iHOP - Information Hyperlinked over Proteins'; return true;" onmouseout="window.status=''; return true;">     lymphoid enhancer factor</A> (<A style="color: #0199CC; text-decoration: underline; font-weight: bold;" href="javascript:if(!window.ihop) { window.location.href='http://www.ihop-net.org/UniPub/iHOP/go?ID1=122501'; } else { ihop('http://www.ihop-net.org/UniPub/iHOP/go?ID1=122501'); } " onmouseover="window.status='iHOP - Information Hyperlinked over Proteins'; return true;" onmouseout="window.status=''; return true;">               LEF</A>) <SPAN style="color: #e0b50b; text-decoration: none; font-weight: bold;">     family members</SPAN> via their respective <SPAN style="color: #e0b50b; text-decoration: none; font-weight: bold;">     high-mobility-group box domains</SPAN>.    <FONT size="-2"> <I>Content provided by </I><A href="javascript:if(!window.ihop) { window.location.href='http://www.ihop-net.org/UniPub/iHOP/index.html'; } else { ihop('http://www.ihop-net.org/UniPub/iHOP/index.html'); }" onmouseover="window.status='iHOP - Information Hyperlinked over Proteins'; return true;" onmouseout="window.status=''; return true;" style="text-decoration: underline; color:#0199CC;"><B>iHOP</B> - <I>Information Hyperlinked over Proteins</I></A>.</FONT><A href="http://www.ihop-net.org/UniPub/iHOP/index.html" onmouseover="window.status=''; return true;" onmouseout="window.status=''; return true;" style="text-decoration: none; color:#FFFFFF; ">.</A><A href="http://cbio.mskcc.org/~hoffmann/index.html" onmouseover="window.status=''; return true;" onmouseout="window.status=''; return true;" style="text-decoration: none; color:#FFFFFF; ">.</A><A href="javascript:if(!window.ihop) { window.location.href='http://www.ihop-net.org/UniPub/iHOP/index.html'; } else { ihop('http://www.ihop-net.org/UniPub/iHOP/index.html'); }" onmouseover="window.status='iHOP - Information Hyperlinked over Proteins'; return true;" onmouseout="window.status=''; return true;"><IMG src="http://www.ihop-net.org/UniPub/html/img/hop/for_ref/iHOP_logo_50pc.png" border="0" align="left"/></A><hr /><h3>STRING says (Rattus norvegicus):</h3><p>Lymphoid enhancer-binding factor 1 (LEF-1); Participates in the Wnt signaling pathway. Activates transcription of target genes in the presence of CTNNB1 and EP300. May play a role in hair cell differentiation and follicle morphogenesis. TLE1, TLE2, TLE3 and TLE4 repress transactivation mediated by LEF1 and CTNNB1. Regulates T-cell receptor alpha enhancer function. Binds DNA in a sequence-specific manner. PIASG antagonizes both Wnt-dependent and Wnt-independent activation by LEF1 (By similarity)</p><h3>STRING says (Gallus gallus):</h3><p>lymphoid enhancer binding factor-1</p><h3>STRING says (Danio rerio):</h3><p>lymphocyte enhancer binding factor 1</p>Entry for target species Mus musculus: Gene 16842<h3>STRING says (Mus musculus):</h3><p>lymphoid enhancer binding factor 1; Participates in the Wnt signaling pathway. Activates transcription of target genes in the presence of CTNNB1 and EP300. May play a role in hair cell differentiation and follicle morphogenesis. TLE1, TLE2, TLE3 and TLE4 repress transactivation mediated by LEF1 and CTNNB1 (By similarity). Regulates T-cell receptor alpha enhancer function. Binds DNA in a sequence-specific manner. PIASG antagonizes both Wnt-dependent and Wnt-independent activation by LEF1</p>
chr3	34564312	34564322	[@SRY+325:*bp]	959	+	SRY	<SCRIPT Language="JavaScript">  function ihop(url) {  location.href=url;  }  </SCRIPT><table><tr><td>Model made for</td><td>Homo sapiens</td></tr></table> <h2>About the matching model:</h2><p><a href="http://www.ncbi.nlm.nih.gov/gene/6736" target="_blank">Gene 6736 at NCBI</a></p><h3>iHOP says (Homo sapiens):</h3>The human Y-linked <SPAN style="color: #e0b50b; text-decoration: none; font-weight: bold;">     testis</SPAN> determining <A style="color: #0199CC; text-decoration: underline; font-weight: bold;" href="javascript:if(!window.ihop) { window.location.href='http://www.ihop-net.org/UniPub/iHOP/go?ID1=92401'; } else { ihop('http://www.ihop-net.org/UniPub/iHOP/go?ID1=92401'); } " onmouseover="window.status='iHOP - Information Hyperlinked over Proteins'; return true;" onmouseout="window.status=''; return true;">          gene SRY</A> encodes a protein with a DNA binding domain from the high mobility group box family.    A new de novo mutation (A113T) in HMG box of the <A style="color: #0199CC; text-decoration: underline; font-weight: bold;" href="javascript:if(!window.ihop) { window.location.href='http://www.ihop-net.org/UniPub/iHOP/go?ID1=92401'; } else { ihop('http://www.ihop-net.org/UniPub/iHOP/go?ID1=92401'); } " onmouseover="window.status='iHOP - Information Hyperlinked over Proteins'; return true;" onmouseout="window.status=''; return true;">          SRY gene</A> leads to XY <SPAN style="color: #e0b50b; text-decoration: none; font-weight: bold;">     gonadal dysgenesis</SPAN>.    In humans, mutations in the testis-determining <A style="color: #0199CC; text-decoration: underline; font-weight: bold;" href="javascript:if(!window.ihop) { window.location.href='http://www.ihop-net.org/UniPub/iHOP/go?ID1=92401'; } else { ihop('http://www.ihop-net.org/UniPub/iHOP/go?ID1=92401'); } " onmouseover="window.status='iHOP - Information Hyperlinked over Proteins'; return true;" onmouseout="window.status=''; return true;">          gene SRY</A> result in XY sex reversal with pure <SPAN style="color: #e0b50b; text-decoration: none; font-weight: bold;">     gonadal dysgenesis</SPAN> (PGD).    <FONT size="-2"> <I>Content provided by </I><A href="javascript:if(!window.ihop) { window.location.href='http://www.ihop-net.org/UniPub/iHOP/index.html'; } else { ihop('http://www.ihop-net.org/UniPub/iHOP/index.html'); }" onmouseover="window.status='iHOP - Information Hyperlinked over Proteins'; return true;" onmouseout="window.status=''; return true;" style="text-decoration: underline; color:#0199CC;"><B>iHOP</B> - <I>Information Hyperlinked over Proteins</I></A>.</FONT><A href="http://www.ihop-net.org/UniPub/iHOP/index.html" onmouseover="window.status=''; return true;" onmouseout="window.status=''; return true;" style="text-decoration: none; color:#FFFFFF; ">.</A><A href="http://cbio.mskcc.org/~hoffmann/index.html" onmouseover="window.status=''; return true;" onmouseout="window.status=''; return true;" style="text-decoration: none; color:#FFFFFF; ">.</A><A href="javascript:if(!window.ihop) { window.location.href='http://www.ihop-net.org/UniPub/iHOP/index.html'; } else { ihop('http://www.ihop-net.org/UniPub/iHOP/index.html'); }" onmouseover="window.status='iHOP - Information Hyperlinked over Proteins'; return true;" onmouseout="window.status=''; return true;"><IMG src="http://www.ihop-net.org/UniPub/html/img/hop/for_ref/iHOP_logo_50pc.png" border="0" align="left"/></A><hr /><h3>STRING says (Homo sapiens):</h3><p>Sex-determining region Y protein (Testis-determining factor); Transcriptional regulator which control a genetic switch in male development. It is necessary and sufficient for initiating male sex determination by directing the development of supporting cell precursors (pre-Sertoli cells) as Sertoli rather than granulosa cells (By similarity). In male adult brain involved in the maintenance of motor functions of dopaminergic neurons (By similarity). Involved in different aspects of gene regulation including promoter activation or repression (By similarity). Facilitates DNA bending. SRY H [...] </p><h2>Model's TFs' homologs in target species Mus musculus:</h2><A href="javascript:if(!window.ihop) { window.location.href='http://www.ihop-net.org/UniPub/iHOP/index.html'; } else { ihop('http://www.ihop-net.org/UniPub/iHOP/index.html'); }" onmouseover="window.status='iHOP - Information Hyperlinked over Proteins'; return true;" onmouseout="window.status=''; return true;"><IMG src="http://www.ihop-net.org/UniPub/html/img/hop/for_ref/iHOP_logo_50pc.png" border="0" align="left"/></A><hr />
track name="m27:vad1:s68:03" type=bedDetail description="#11 bls=297@[Theria]" visibility=3 color=134,153,80 useScore=1 db=mm9 url=http://www.ihop-net.org/UniPub/iHOP/in?syns_1=$$&ncbi_tax_id_1=10090 htmlUrl=http://bio.math-inf.uni-greifswald.de/rexspecies2/getFile/cached/1/p/f/pub/docs/rsDesc.html
chr3	34564222	34564234	[@FOXO4+231:10bp]	821	+	FOXO4	<SCRIPT Language="JavaScript">  function ihop(url) {  location.href=url;  }  </SCRIPT><table><tr><td>Model made for</td><td>Homo sapiens, Mus musculus</td></tr></table> <h2>About the matching model:</h2>Entry for target species Mus musculus: Gene 54601<p><a href="http://www.ncbi.nlm.nih.gov/gene/54601" target="_blank">Gene 54601 at NCBI</a></p><h3>iHOP says (Mus musculus):</h3>Small interfering RNA oligos targeted to two distinct regions of <A style="color: #0199CC; text-decoration: underline; font-weight: bold;" href="javascript:if(!window.ihop) { window.location.href='http://www.ihop-net.org/UniPub/iHOP/go?ID1=129121'; } else { ihop('http://www.ihop-net.org/UniPub/iHOP/go?ID1=129121'); } " onmouseover="window.status='iHOP - Information Hyperlinked over Proteins'; return true;" onmouseout="window.status=''; return true;">     Foxo4</A> mRNA reduce the <A style="color: #0199CC; text-decoration: underline; font-weight: bold;" href="javascript:if(!window.ihop) { window.location.href='http://www.ihop-net.org/UniPub/iHOP/go?ID1=125622'; } else { ihop('http://www.ihop-net.org/UniPub/iHOP/go?ID1=125622'); } " onmouseover="window.status='iHOP - Information Hyperlinked over Proteins'; return true;" onmouseout="window.status=''; return true;">               TNF</A>-<SPAN style="color: #000000; text-decoration: none; font-weight: bold;">     induced</SPAN> increase in <A style="color: #0199CC; text-decoration: underline; font-weight: bold;" href="javascript:if(!window.ihop) { window.location.href='http://www.ihop-net.org/UniPub/iHOP/go?ID1=133872'; } else { ihop('http://www.ihop-net.org/UniPub/iHOP/go?ID1=133872'); } " onmouseover="window.status='iHOP - Information Hyperlinked over Proteins'; return true;" onmouseout="window.status=''; return true;">     atrogin</A> mRNA (-34% and -32%).    We show that <A style="color: #0199CC; text-decoration: underline; font-weight: bold;" href="javascript:if(!window.ihop) { window.location.href='http://www.ihop-net.org/UniPub/iHOP/go?ID1=129121'; } else { ihop('http://www.ihop-net.org/UniPub/iHOP/go?ID1=129121'); } " onmouseover="window.status='iHOP - Information Hyperlinked over Proteins'; return true;" onmouseout="window.status=''; return true;">          Foxo4</A>     <SPAN style="color: #000000; text-decoration: none; font-weight: bold;">     represses</SPAN> SMC differentiation by <SPAN style="color: #000000; text-decoration: none; font-weight: bold;">     interacting</SPAN> with and <SPAN style="color: #000000; text-decoration: none; font-weight: bold;">     inhibiting</SPAN> the activity of <A style="color: #0199CC; text-decoration: underline; font-weight: bold;" href="javascript:if(!window.ihop) { window.location.href='http://www.ihop-net.org/UniPub/iHOP/go?ID1=105086'; } else { ihop('http://www.ihop-net.org/UniPub/iHOP/go?ID1=105086'); } " onmouseover="window.status='iHOP - Information Hyperlinked over Proteins'; return true;" onmouseout="window.status=''; return true;">     myocardin</A>, a transcriptional coactivator of <SPAN style="color: #e0b50b; text-decoration: none; font-weight: bold;">     smooth muscle</SPAN> genes.    Instead, <A style="color: #0199CC; text-decoration: underline; font-weight: bold;" href="javascript:if(!window.ihop) { window.location.href='http://www.ihop-net.org/UniPub/iHOP/go?ID1=125622'; } else { ihop('http://www.ihop-net.org/UniPub/iHOP/go?ID1=125622'); } " onmouseover="window.status='iHOP - Information Hyperlinked over Proteins'; return true;" onmouseout="window.status=''; return true;">               TNF</A> increases nuclear <A style="color: #0199CC; text-decoration: underline; font-weight: bold;" href="javascript:if(!window.ihop) { window.location.href='http://www.ihop-net.org/UniPub/iHOP/go?ID1=129121'; } else { ihop('http://www.ihop-net.org/UniPub/iHOP/go?ID1=129121'); } " onmouseover="window.status='iHOP - Information Hyperlinked over Proteins'; return true;" onmouseout="window.status=''; return true;">     Foxo4</A> protein (+55%).    <FONT size="-2"> <I>Content provided by </I><A href="javascript:if(!window.ihop) { window.location.href='http://www.ihop-net.org/UniPub/iHOP/index.html'; } else { ihop('http://www.ihop-net.org/UniPub/iHOP/index.html'); }" onmouseover="window.status='iHOP - Information Hyperlinked over Proteins'; return true;" onmouseout="window.status=''; return true;" style="text-decoration: underline; color:#0199CC;"><B>iHOP</B> - <I>Information Hyperlinked over Proteins</I></A>.</FONT><A href="http://www.ihop-net.org/UniPub/iHOP/index.html" onmouseover="window.status=''; return true;" onmouseout="window.status=''; return true;" style="text-decoration: none; color:#FFFFFF; ">.</A><A href="http://cbio.mskcc.org/~hoffmann/index.html" onmouseover="window.status=''; return true;" onmouseout="window.status=''; return true;" style="text-decoration: none; color:#FFFFFF; ">.</A><p><a href="http://www.ncbi.nlm.nih.gov/gene/4303" target="_blank">Gene 4303 at NCBI</a></p><h3>iHOP says (Homo sapiens):</h3>Given the fact that <A style="color: #0199CC; text-decoration: underline; font-weight: bold;" href="javascript:if(!window.ihop) { window.location.href='http://www.ihop-net.org/UniPub/iHOP/go?ID1=90132'; } else { ihop('http://www.ihop-net.org/UniPub/iHOP/go?ID1=90132'); } " onmouseover="window.status='iHOP - Information Hyperlinked over Proteins'; return true;" onmouseout="window.status=''; return true;">     FOXO4</A>     <SPAN style="color: #000000; text-decoration: none; font-weight: bold;">     mediates</SPAN>     <A style="color: #0199CC; text-decoration: underline; font-weight: bold;" href="javascript:if(!window.ihop) { window.location.href='http://www.ihop-net.org/UniPub/iHOP/go?ID1=119999'; } else { ihop('http://www.ihop-net.org/UniPub/iHOP/go?ID1=119999'); } " onmouseover="window.status='iHOP - Information Hyperlinked over Proteins'; return true;" onmouseout="window.status=''; return true;">     p27</A> transcription, we hypothesize that an Akt <SPAN style="color: #e0b50b; text-decoration: none; font-weight: bold;">     phosphorylation</SPAN> mutant of <A style="color: #0199CC; text-decoration: underline; font-weight: bold;" href="javascript:if(!window.ihop) { window.location.href='http://www.ihop-net.org/UniPub/iHOP/go?ID1=90132'; } else { ihop('http://www.ihop-net.org/UniPub/iHOP/go?ID1=90132'); } " onmouseover="window.status='iHOP - Information Hyperlinked over Proteins'; return true;" onmouseout="window.status=''; return true;">     FOXO4</A> (FOXO4A3), which maintains the activity to transactivate <A style="color: #0199CC; text-decoration: underline; font-weight: bold;" href="javascript:if(!window.ihop) { window.location.href='http://www.ihop-net.org/UniPub/iHOP/go?ID1=87104'; } else { ihop('http://www.ihop-net.org/UniPub/iHOP/go?ID1=87104'); } " onmouseover="window.status='iHOP - Information Hyperlinked over Proteins'; return true;" onmouseout="window.status=''; return true;">          p27 Kip1</A>, may be used as an anticancer agent for <A style="color: #0199CC; text-decoration: underline; font-weight: bold;" href="javascript:if(!window.ihop) { window.location.href='http://www.ihop-net.org/UniPub/iHOP/go?ID1=88023'; } else { ihop('http://www.ihop-net.org/UniPub/iHOP/go?ID1=88023'); } " onmouseover="window.status='iHOP - Information Hyperlinked over Proteins'; return true;" onmouseout="window.status=''; return true;">     HER2</A>-overexpressing cancers.    These results indicate that the nuclear translocation of <A style="color: #0199CC; text-decoration: underline; font-weight: bold;" href="javascript:if(!window.ihop) { window.location.href='http://www.ihop-net.org/UniPub/iHOP/go?ID1=90132'; } else { ihop('http://www.ihop-net.org/UniPub/iHOP/go?ID1=90132'); } " onmouseover="window.status='iHOP - Information Hyperlinked over Proteins'; return true;" onmouseout="window.status=''; return true;">     AFX</A> is negatively <SPAN style="color: #000000; text-decoration: none; font-weight: bold;">     regulated</SPAN> through its <SPAN style="color: #e0b50b; text-decoration: none; font-weight: bold;">     phosphorylation</SPAN> by <A style="color: #0199CC; text-decoration: underline; font-weight: bold;" href="javascript:if(!window.ihop) { window.location.href='http://www.ihop-net.org/UniPub/iHOP/go?ID1=86340'; } else { ihop('http://www.ihop-net.org/UniPub/iHOP/go?ID1=86340'); } " onmouseover="window.status='iHOP - Information Hyperlinked over Proteins'; return true;" onmouseout="window.status=''; return true;">     PKB</A>.        <A style="color: #0199CC; text-decoration: underline; font-weight: bold;" href="javascript:if(!window.ihop) { window.location.href='http://www.ihop-net.org/UniPub/iHOP/go?ID1=90132'; } else { ihop('http://www.ihop-net.org/UniPub/iHOP/go?ID1=90132'); } " onmouseover="window.status='iHOP - Information Hyperlinked over Proteins'; return true;" onmouseout="window.status=''; return true;">     AFX</A> was <SPAN style="color: #000000; text-decoration: none; font-weight: bold;">     phosphorylated</SPAN>     <SPAN style="color: #e0b50b; text-decoration: none; font-weight: bold;">     in vitro</SPAN> by <A style="color: #0199CC; text-decoration: underline; font-weight: bold;" href="javascript:if(!window.ihop) { window.location.href='http://www.ihop-net.org/UniPub/iHOP/go?ID1=86340'; } else { ihop('http://www.ihop-net.org/UniPub/iHOP/go?ID1=86340'); } " onmouseover="window.status='iHOP - Information Hyperlinked over Proteins'; return true;" onmouseout="window.status=''; return true;">     protein kinase B</A> (<A style="color: #0199CC; text-decoration: underline; font-weight: bold;" href="javascript:if(!window.ihop) { window.location.href='http://www.ihop-net.org/UniPub/iHOP/go?ID1=86340'; } else { ihop('http://www.ihop-net.org/UniPub/iHOP/go?ID1=86340'); } " onmouseover="window.status='iHOP - Information Hyperlinked over Proteins'; return true;" onmouseout="window.status=''; return true;">     PKB</A>), a downstream target of PI 3-kinase, but a mutant protein in which three putative <SPAN style="color: #e0b50b; text-decoration: none; font-weight: bold;">     phosphorylation</SPAN> sites of <A style="color: #0199CC; text-decoration: underline; font-weight: bold;" href="javascript:if(!window.ihop) { window.location.href='http://www.ihop-net.org/UniPub/iHOP/go?ID1=86340'; } else { ihop('http://www.ihop-net.org/UniPub/iHOP/go?ID1=86340'); } " onmouseover="window.status='iHOP - Information Hyperlinked over Proteins'; return true;" onmouseout="window.status=''; return true;">     PKB</A> had been replaced by Ala was not recognized by <A style="color: #0199CC; text-decoration: underline; font-weight: bold;" href="javascript:if(!window.ihop) { window.location.href='http://www.ihop-net.org/UniPub/iHOP/go?ID1=86340'; } else { ihop('http://www.ihop-net.org/UniPub/iHOP/go?ID1=86340'); } " onmouseover="window.status='iHOP - Information Hyperlinked over Proteins'; return true;" onmouseout="window.status=''; return true;">     PKB</A>.    <FONT size="-2"> <I>Content provided by </I><A href="javascript:if(!window.ihop) { window.location.href='http://www.ihop-net.org/UniPub/iHOP/index.html'; } else { ihop('http://www.ihop-net.org/UniPub/iHOP/index.html'); }" onmouseover="window.status='iHOP - Information Hyperlinked over Proteins'; return true;" onmouseout="window.status=''; return true;" style="text-decoration: underline; color:#0199CC;"><B>iHOP</B> - <I>Information Hyperlinked over Proteins</I></A>.</FONT><A href="http://www.ihop-net.org/UniPub/iHOP/index.html" onmouseover="window.status=''; return true;" onmouseout="window.status=''; return true;" style="text-decoration: none; color:#FFFFFF; ">.</A><A href="http://cbio.mskcc.org/~hoffmann/index.html" onmouseover="window.status=''; return true;" onmouseout="window.status=''; return true;" style="text-decoration: none; color:#FFFFFF; ">.</A><A href="javascript:if(!window.ihop) { window.location.href='http://www.ihop-net.org/UniPub/iHOP/index.html'; } else { ihop('http://www.ihop-net.org/UniPub/iHOP/index.html'); }" onmouseover="window.status='iHOP - Information Hyperlinked over Proteins'; return true;" onmouseout="window.status=''; return true;"><IMG src="http://www.ihop-net.org/UniPub/html/img/hop/for_ref/iHOP_logo_50pc.png" border="0" align="left"/></A><hr />Entry for target species Mus musculus: Gene 54601<h3>STRING says (Mus musculus):</h3><p>forkhead box O4; Transcription factor involved in the regulation of the insulin signaling pathway. Binds to insulin-response elements (IREs) and can activate transcription of IGFBP1. Down-regulates expression of HIF1A and suppresses hypoxia-induced transcriptional activation of HIF1A-modulated genes. Also involved in negative regulation of the cell cycle (By similarity). Represses smooth muscle cell differentiation by inhibiting the transcriptional coactivator activity of myocardin</p><h3>STRING says (Homo sapiens):</h3><p>Fork head domain transcription factor AFX1 (Forkhead box protein O4); Transcription factor involved in the regulation of the insulin signaling pathway. Binds to insulin-response elements (IREs) and can activate transcription of IGFBP1. Down-regulates expression of HIF1A and suppresses hypoxia-induced transcriptional activation of HIF1A-modulated genes. Also involved in negative regulation of the cell cycle</p>
chr3	34564219	34564233	[@HFH3FO-229:12bp]	825	-	HFH3FOXI1	<table><tr><td>Model made for</td><td>Homo sapiens, Mus musculus, Rattus norvegicus</td></tr></table> <h2>About the matching model:</h2><hr /><h2>Model's TFs' homologs in target species Mus musculus:</h2><hr />
[truncated: 893,285 more chars]
