# Supplementary material for: Visualization and Exploration of Conserved Regulatory Modules Using ReXSpecies 2
Source: BMC Evol Biol. 2011 Sep 24;11:267. doi: 10.1186/1471-2148-11-267 (PMC3203875; doi:10.1186/1471-2148-11-267)
Supplement: Additional file 9 — CR3 pattern, table format. The pattern found in the murine CR3 region. See also Additional File 3 for a more detailed version of this table. [file 1471-2148-11-267-S9.XLS]

## Sheet: Sheet1
#	Nodes	treeLogo	bls	Pattern as string	patternLogo
1	Eutheria		0.41075	{+DBP}(2){+SMAD3}(1){+MEIS1}(1){+Hand1T}(0){+Mafb}(0){+SMAD}(0){+cap}(1){+GATA}(47){+SOX}(0){+STAT}(0){+STAT5A}(1){+PRGR}(1){+BRCA1}(0){+Klf4}(0){+USF2}(1){+BRCA1U}(0){+IRF}(3){+RFX}
