# Supplementary material for: Visualization and Exploration of Conserved Regulatory Modules Using ReXSpecies 2
Source: BMC Evol Biol. 2011 Sep 24;11:267. doi: 10.1186/1471-2148-11-267 (PMC3203875; doi:10.1186/1471-2148-11-267)
Supplement: Additional file 10 — CR3 pattern, detailed table format. The pattern found in the murine CR3 region, detailed version of Additional File 2. [file 1471-2148-11-267-S10.XLS]

## Sheet: Sheet1
User: valid1, Analysis: CR3_chr17_35641642-35641746_1 (Session #63)
#	Complete @ Mus musculus	Nodes	treeLogo	bls	Pattern as string	patternLogo
1	yes	Eutheria (innerness: 1, →, p=96)		0.41075	{+DBP}(2){+SMAD3}(1){+MEIS1}(1){+Hand1T}(0){+Mafb}(0){+SMAD}(0){+cap}(1){+GATA}(47){+SOX}(0){+STAT}(0){+STAT5A}(1){+PRGR}(1){+BRCA1}(0){+Klf4}(0){+USF2}(1){+BRCA1U}(0){+IRF}(3){+RFX}
	Search in STRING	Search in Google	BRCA1 BRCA1USF2 cap DBP GATA3 GATAX Hand1Tcfe2a IRF IRF1 IRF-1 Klf4 Mafb MEIS1 PRGR RFX SMAD SMAD3 Sox17 SOX17 STAT1 STAT3 STAT4 STAT5A STAT6 USF2
	BRCA1 MA0133.1
	BRCA1USF2 u:V$BRCA_01
	cap u:V$CAP_01
	DBP u:V$DBP_Q6
	GATA3 MA0037.1			Genes: NCBI gene 2625 at iHOP; Species: Homo sapiens NCBI gene 2625 at NCBI; Species: Homo sapiens GATA3 at iHOP	Homologs: NCBI gene 2625 at iHOP; Species: Homo sapiens NCBI gene 2625 at NCBI; Species: Homo sapiens GATA3 at iHOP Homologs: NCBI gene 85471 at iHOP; Species: Rattus norvegicus NCBI gene 85471 at NCBI; Species: Rattus norvegicus GATA3 at iHOP Homologs: NCBI gene 487134 at iHOP; Species: Canis lupus familiaris NCBI gene 487134 at NCBI; Species: Canis lupus familiaris GATA3 at iHOP Homologs: NCBI …
	GATAX u:V$GATA_C			Genes: NCBI gene 2625 at iHOP; Species: Homo sapiens NCBI gene 2625 at NCBI; Species: Homo sapiens GATA3 at iHOP	Homologs: NCBI gene 2625 at iHOP; Species: Homo sapiens NCBI gene 2625 at NCBI; Species: Homo sapiens GATA3 at iHOP Homologs: NCBI gene 85471 at iHOP; Species: Rattus norvegicus NCBI gene 85471 at NCBI; Species: Rattus norvegicus GATA3 at iHOP Homologs: NCBI gene 487134 at iHOP; Species: Canis lupus familiaris NCBI gene 487134 at NCBI; Species: Canis lupus familiaris GATA3 at iHOP Homologs: NCBI …
	Hand1Tcfe2a MA0092.1			Genes: NCBI gene 21423 at iHOP; Species: Mus musculus NCBI gene 21423 at NCBI; Species: Mus musculus Hand1Tcfe2a at iHOP	Homologs: NCBI gene 21423 at iHOP; Species: Mus musculus NCBI gene 21423 at NCBI; Species: Mus musculus Hand1Tcfe2a at iHOP Homologs: NCBI gene 171046 at iHOP; Species: Rattus norvegicus NCBI gene 171046 at NCBI; Species: Rattus norvegicus Hand1Tcfe2a at iHOP Homologs: NCBI gene 485079 at iHOP; Species: Canis lupus familiaris NCBI gene 485079 at NCBI; Species: Canis lupus familiaris Hand1Tcfe2a a…
	IRF u:V$IRF_Q6_01
	IRF-1 u:V$IRF1_Q6
	Klf4 MA0039.1
	Mafb MA0117.1			Genes: NCBI gene 54264 at iHOP; Species: Rattus norvegicus NCBI gene 54264 at NCBI; Species: Rattus norvegicus Mafb at iHOP	Homologs: NCBI gene 16658 at iHOP; Species: Mus musculus NCBI gene 16658 at NCBI; Species: Mus musculus Mafb at iHOP Homologs: NCBI gene 9935 at iHOP; Species: Homo sapiens NCBI gene 9935 at NCBI; Species: Homo sapiens Mafb at iHOP Homologs: NCBI gene 532376 at iHOP; Species: Bos taurus NCBI gene 532376 at NCBI; Species: Bos taurus Mafb at iHOP Homologs: NCBI gene 54264 at iHOP; Species: Rattus n…
	MEIS1 u:V$MEIS1_01
	PRGR u:V$PR_Q2
	RFX u:V$RFX_Q6
	SMAD u:V$SMAD_Q6
	SMAD u:V$SMAD_Q6_01
	SMAD3 u:V$SMAD3_Q6
	Sox17 MA0078.1			Genes: NCBI gene 20671 at iHOP; Species: Mus musculus NCBI gene 20671 at NCBI; Species: Mus musculus Sox17 at iHOP	Homologs: NCBI gene 312936 at iHOP; Species: Rattus norvegicus NCBI gene 312936 at NCBI; Species: Rattus norvegicus Sox17 at iHOP Homologs: NCBI gene 486955 at iHOP; Species: Canis lupus familiaris NCBI gene 486955 at NCBI; Species: Canis lupus familiaris Sox17 at iHOP Homologs: NCBI gene 20671 at iHOP; Species: Mus musculus NCBI gene 20671 at NCBI; Species: Mus musculus Sox17 at iHOP Homologs: N…
	SOX17 u:V$SOX17_01
	STAT1 u:V$STAT1_03
	STAT3 u:V$STAT3_02
	STAT4 u:V$STAT4_01
	STAT5A u:V$STAT5A_03
	STAT5A u:V$STAT5A_04
	STAT6 u:V$STAT6_01
	STAT6 u:V$STAT6_02
	USF2 u:V$USF2_Q6
