# Supplementary material for: Visualization and Exploration of Conserved Regulatory Modules Using ReXSpecies 2
Source: BMC Evol Biol. 2011 Sep 24;11:267. doi: 10.1186/1471-2148-11-267 (PMC3203875; doi:10.1186/1471-2148-11-267)
Supplement: Additional file 11 — CR1 patterns, table format. The patterns found in the murine CR1 region. See also Additional File 7 for a more detailed version of this table. [file 1471-2148-11-267-S11.XLS]

## Sheet: Sheet1
#	Nodes	treeLogo	bls	Pattern as string	patternLogo
1	Euteleostomi		0.952192	{+ETF}(7){+ETS1}(7){+ETF}
2	Boreotheria, Euteleostomi		0.903064	{+ZEB1}(29){+WT1}
3	Euteleostomi		0.857651	{+ETF}(16){+BRCA1}(16){+ETF}
4	Euteleostomi		0.608232	{+Kid3_ZNF354}(1){+ETF}(4){+GENINI}(2){+Pax2}(0){+TEF1}(1){+ETS1}(6){+Egr}(1){+ETF}(2){+GATA1}(2){+ZEB1}(6){+UF1H3B}(1){+Ikaros}(2){+SP}(3){+BRCA1}(1){+LEF1}(9){+LFA1}(0){+Zfx}(2){+GCbox}(1){+CACD}(0){+E2F}(0){+Egr}(1){+LRF}(1){+AP2gam}(0){+CACbin}(0){+CKROX}(0){+MAZ}(1){+ETF}(0){+MyoD}(0){+ZF5}(1){+Klf4}(0){+WT1}(1){+TFIII}(1){+HEB}(1){+AP2rep}(0){+INSM1}(1){+CACCCb}(0){+Sp3}(0){+TTF1Nk}(1){+USF…
5	Boreotheria		0.476227	{+ACAAT}(3){+GATA}(49){+GATA}(3){+ACAAT}
6	Boreotheria		0.377661	{+CKROX}(8){+Crx}(0){+GATA3}(0){+Pax4}(0){+VDR}(8){+CKROX}
7	Scrotifera, Simiiformes		0.202999	{+Muscle}(3){+Hmx3Nk}(36){+CDPCR3}
8	Boreotheria		0.157354	{+ACAAT}(1){+YY1}(2){+GATA}(0){+GATA2}(0){+PEA3}(1){+cEts16}(0){+cEts1p}(2){+Kid3_ZNF354}(0){+Zfp423}(6){+AP2_AP2alp_TFAP2A}(3){+MTF1}(3){+NFIC}(1){+PPAR}(2){+HNF4di}(0){+INSM1}(0){+RXRLXR}(2){+ATF}(0){+ATF2cJ}(0){+COUPTF}(0){+PXRPXR}(0){+RXRPXR}(0){+ZEB1}(1){+NR4A2}(1){+ATF1}(0){+HNF4CO}(1){+BCL6}(0){+COUPdi}(0){+ER}(0){+Esrrb}(0){+HNF4al}(0){+PPARGR}(0){+PPARHN}(0){+PPARdi}(0){+T3R}(1){+ERRalp}…
9	Eutheria		0.157354	{+ETS1}(0){+MAZ}(1){+p300}(3){+Lyf1}(2){+AP3}(1){+SOX17}(1){+BRCA1}(0){+HOXA7}(3){+MRF2}(5){+Sp3}(1){+Klf4}(2){+ArntAh}(1){+Kid3_ZNF354}(4){+Nkx25}(0){+PXRCAR}(1){+Hltf_RUSH1a}(1){+cap}(4){+SF1}(1){+LRH1}(1){+p53}(0){+p53dec}(2){+SOX10}(0){+TCF4}(1){+NFE2L1}(0){+Pax2}(2){+CREB}(4){+HNF4}(3){+Hand1T}(12){+ETS1}(0){+TEF1}(4){+ETF}
10	Scrotifera		0.107783	{+CDPCR3}(28){+KROX}(7){+AP2_AP2alp_TFAP2A}(1){+Hmx3Nk}(3){+Muscle}
11	Afrotheria		0.0834444	{+Kid3_ZNF354}(11){+TFIII}(26){+PRGR}
12	Murinae		0.0414103	{+CACD}(0){+TFIII}(1){+Egr1}(1){+CKROX}(0){+CP2}(0){+MAZ}(0){+NGFIC}(0){+Zic1}(0){+Zic2}(0){+Zic3}(1){+GLI}(0){+SREBP}(3){+EBF1}(0){+Lmo2co}(1){+EBF}(0){+Egr}(1){+E12}(0){+Mycn}(21){+ARP1CO}(9){+Kid3_ZNF354}(1){+YY1}(4){+MOVOB}
13	Catarrhini		0.0164827	{+CP2}(5){+STAT3}(6){+Tcfcp2}(1){+CP2LBP}(9){+Helios}(5){+HNF4}(9){+AP2_AP2alp_TFAP2A}
