# Supplementary material for: Visualization and Exploration of Conserved Regulatory Modules Using ReXSpecies 2
Source: BMC Evol Biol. 2011 Sep 24;11:267. doi: 10.1186/1471-2148-11-267 (PMC3203875; doi:10.1186/1471-2148-11-267)
Supplement: Additional file 12 — CR1 patterns, detailed table format. The patterns found in the murine CR1 region, detailed version of Additional File 6. [file 1471-2148-11-267-S12.XLS]

## Sheet: Sheet1
User: valid1, Analysis: CR1a_chr17_35642919-35642980_1 (Session #73)
#	Complete @ Mus musculus	Nodes	treeLogo	bls	Pattern as string	patternLogo
1	yes	Euteleostomi (innerness: 1, →, p=71)		0.952192	{+ETF}(7){+ETS1}(7){+ETF}
	Search in STRING	Search in Google	ETF ETS1
	ETF u:V$ETF_Q6
	ETS1 MA0098.1
2	yes	Boreotheria (innerness: 0.714285714285714, →, p=50), Euteleostomi (innerness: 1, ←, p=67)		0.903064	{+ZEB1}(29){+WT1}
	Search in STRING	Search in Google	WT1 ZEB1
	WT1 u:V$WT1_Q6
	ZEB1 MA0103.1			Genes: NCBI gene 396029 at iHOP; Species: Gallus gallus NCBI gene 396029 at NCBI; Species: Gallus gallus ZEB1 at iHOP	Homologs: NCBI gene 6935 at iHOP; Species: Homo sapiens NCBI gene 6935 at NCBI; Species: Homo sapiens ZEB1 at iHOP Homologs: NCBI gene 535183 at iHOP; Species: Bos taurus NCBI gene 535183 at NCBI; Species: Bos taurus ZEB1 at iHOP Homologs: NCBI gene 477966 at iHOP; Species: Canis lupus familiaris NCBI gene 477966 at NCBI; Species: Canis lupus familiaris ZEB1 at iHOP Homologs: NCBI gene 396029 at …
3	yes	Euteleostomi (innerness: 1, →, p=39)		0.857651	{+ETF}(16){+BRCA1}(16){+ETF}
	Search in STRING	Search in Google	BRCA1 ETF
	BRCA1 MA0133.1
	ETF u:V$ETF_Q6
4	no	Euteleostomi (innerness: 1, ←, p=86)		0.608232	{+Kid3_ZNF354}(1){+ETF}(4){+GENINI}(2){+Pax2}(0){+TEF1}(1){+ETS1}(6){+Egr}(1){+ETF}(2){+GATA1}(2){+ZEB1}(6){+UF1H3B}(1){+Ikaros}(2){+SP}(3){+BRCA1}(1){+LEF1}(9){+LFA1}(0){+Zfx}(2){+GCbox}(1){+CACD}(0){+E2F}(0){+Egr}(1){+LRF}(1){+AP2gam}(0){+CACbin}(0){+CKROX}(0){+MAZ}(1){+ETF}(0){+MyoD}(0){+ZF5}(1){+Klf4}(0){+WT1}(1){+TFIII}(1){+HEB}(1){+AP2rep}(0){+INSM1}(1){+CACCCb}(0){+Sp3}(0){+TTF1Nk}(1){+USF…
	Search in STRING	Search in Google	AP2gamma AP-2gamma AP2rep AP-2rep Arnt|Ahr Arnt Ahr ArntAhr BRCA1 CACbindingprotein CAC-binding protein CACCCbindingfactor CACCC-binding factor CACD cap CKROX deltaEF1 E2F E2F1 Egr ETF ETS1 GATA1 GATA-1 GCbox GEN_INI GENINI HEB Ikaros INSM1 Kid3 Klf4 LEF1 LFA1 LF-A1 LRF MAZ MyoD MZF1_1-4 MZF114 Pax2 Sp1 SP1 Sp3 TEF1 TEF-1 TFIII TTF1Nkx21 UF1H3BETA USF2 WT1 ZEB1 ZF5 Zfx ZNF354C
	AP2gamma u:V$AP2GAMMA_01
	AP2rep u:V$AP2REP_01
	ArntAhr MA0006.1
	BRCA1 MA0133.1
	CACbindingprotein u:V$CACBINDINGPROTEI
	CACCCbindingfactor u:V$CACCCBINDINGFACT
	CACD u:V$CACD_01
	cap u:V$CAP_01
	CKROX u:V$CKROX_Q2
	deltaEF1 u:V$DELTAEF1_01			Genes: NCBI gene 396029 at iHOP; Species: Gallus gallus NCBI gene 396029 at NCBI; Species: Gallus gallus ZEB1 at iHOP	Homologs: NCBI gene 6935 at iHOP; Species: Homo sapiens NCBI gene 6935 at NCBI; Species: Homo sapiens ZEB1 at iHOP Homologs: NCBI gene 535183 at iHOP; Species: Bos taurus NCBI gene 535183 at NCBI; Species: Bos taurus ZEB1 at iHOP Homologs: NCBI gene 477966 at iHOP; Species: Canis lupus familiaris NCBI gene 477966 at NCBI; Species: Canis lupus familiaris ZEB1 at iHOP Homologs: NCBI gene 396029 at …
	E2F u:V$E2F_Q2
	E2F1 u:V$E2F1_Q3
	Egr u:V$EGR_Q6
	ETF u:V$ETF_Q6
	ETS1 MA0098.1
	GATA1 u:V$GATA1_01
	GATA1 u:V$GATA1_02
	GATA1 u:V$GATA1_03
	GCbox u:V$GC_01
	GEN_INI u:V$GEN_INI2_B
	GEN_INI u:V$GEN_INI3_B
	GENINI u:V$GEN_INI_B
	HEB u:V$HEB_Q6
	Ikaros u:V$IK_Q5
	INSM1 MA0155.1
	Kid3 u:V$KID3_01
	Klf4 MA0039.1
	Klf4 MA0039.2
	LEF1 u:V$LEF1_Q2
	LEF1 u:V$LEF1_Q2_01
	LFA1 u:V$LFA1_Q6
	LRF u:V$LRF_Q2
	MAZ u:V$MAZ_Q6
	MyoD u:V$MYOD_01
	MyoD u:V$MYOD_Q6
	MyoD u:V$MYOD_Q6_01
	MZF114 MA0056.1
	Pax2 MA0067.1
	Pax2 u:V$PAX2_02
	Sp1 u:V$SP1_01
	Sp1 u:V$SP1_Q2_01			Genes: NCBI gene 6667 at iHOP; Species: Homo sapiens NCBI gene 6667 at NCBI; Species: Homo sapiens SP1 at iHOP	Homologs: NCBI gene 24790 at iHOP; Species: Rattus norvegicus NCBI gene 24790 at NCBI; Species: Rattus norvegicus SP1 at iHOP Homologs: NCBI gene 20683 at iHOP; Species: Mus musculus NCBI gene 20683 at NCBI; Species: Mus musculus SP1 at iHOP Homologs: NCBI gene 540741 at iHOP; Species: Bos taurus NCBI gene 540741 at NCBI; Species: Bos taurus SP1 at iHOP Homologs: NCBI gene 451939 at iHOP; Species…
	Sp1 u:V$SP1_Q4_01
	Sp1 u:V$SP1_Q6
	Sp1 u:V$SP1_Q6_01
	SP1 MA0079.1			Genes: NCBI gene 6667 at iHOP; Species: Homo sapiens NCBI gene 6667 at NCBI; Species: Homo sapiens SP1 at iHOP	Homologs: NCBI gene 24790 at iHOP; Species: Rattus norvegicus NCBI gene 24790 at NCBI; Species: Rattus norvegicus SP1 at iHOP Homologs: NCBI gene 20683 at iHOP; Species: Mus musculus NCBI gene 20683 at NCBI; Species: Mus musculus SP1 at iHOP Homologs: NCBI gene 540741 at iHOP; Species: Bos taurus NCBI gene 540741 at NCBI; Species: Bos taurus SP1 at iHOP Homologs: NCBI gene 451939 at iHOP; Species…
	SP1 MA0079.2			Genes: NCBI gene 6667 at iHOP; Species: Homo sapiens NCBI gene 6667 at NCBI; Species: Homo sapiens SP1 at iHOP	Homologs: NCBI gene 24790 at iHOP; Species: Rattus norvegicus NCBI gene 24790 at NCBI; Species: Rattus norvegicus SP1 at iHOP Homologs: NCBI gene 20683 at iHOP; Species: Mus musculus NCBI gene 20683 at NCBI; Species: Mus musculus SP1 at iHOP Homologs: NCBI gene 540741 at iHOP; Species: Bos taurus NCBI gene 540741 at NCBI; Species: Bos taurus SP1 at iHOP Homologs: NCBI gene 451939 at iHOP; Species…
	Sp3 u:V$SP3_Q3
	TEF1 u:V$TEF1_Q6
	TFIII u:V$TFIII_Q6
	TTF1Nkx21 u:V$TTF1_Q6
	UF1H3BETA u:V$UF1H3BETA_Q6
	USF2 u:V$USF2_Q6
	WT1 u:V$WT1_Q6
	ZEB1 MA0103.1			Genes: NCBI gene 396029 at iHOP; Species: Gallus gallus NCBI gene 396029 at NCBI; Species: Gallus gallus ZEB1 at iHOP	Homologs: NCBI gene 6935 at iHOP; Species: Homo sapiens NCBI gene 6935 at NCBI; Species: Homo sapiens ZEB1 at iHOP Homologs: NCBI gene 535183 at iHOP; Species: Bos taurus NCBI gene 535183 at NCBI; Species: Bos taurus ZEB1 at iHOP Homologs: NCBI gene 477966 at iHOP; Species: Canis lupus familiaris NCBI gene 477966 at NCBI; Species: Canis lupus familiaris ZEB1 at iHOP Homologs: NCBI gene 396029 at …
	ZF5 u:V$ZF5_01
	Zfx MA0146.1
	ZNF354C MA0130.1			Genes: NCBI gene 30832 at iHOP; Species: Homo sapiens NCBI gene 30832 at NCBI; Species: Homo sapiens ZNF354C at iHOP	Homologs: NCBI gene 30832 at iHOP; Species: Homo sapiens NCBI gene 30832 at NCBI; Species: Homo sapiens ZNF354C at iHOP Homologs: NCBI gene 78972 at iHOP; Species: Rattus norvegicus NCBI gene 78972 at NCBI; Species: Rattus norvegicus ZNF354C at iHOP Homologs: NCBI gene 739406 at iHOP; Species: Pan troglodytes NCBI gene 739406 at NCBI; Species: Pan troglodytes ZNF354C at iHOP Homologs: NCBI gene 5…
5	yes	Boreotheria (innerness: 0.714285714285714, →, p=27)		0.476227	{+ACAAT}(3){+GATA}(49){+GATA}(3){+ACAAT}
	Search in STRING	Search in Google	ACAAT Gata1 GATA1 GATA-1 GATA2 GATA-2 GATA3 GATA-6
	ACAAT u:V$ACAAT_B
	Gata1 MA0035.1			Genes: NCBI gene 14460 at iHOP; Species: Mus musculus NCBI gene 14460 at NCBI; Species: Mus musculus Gata1 at iHOP
	GATA-1 u:V$GATA1_01
	GATA2 MA0036.1
	GATA2 u:V$GATA2_01			Genes: NCBI gene 14460 at iHOP; Species: Mus musculus NCBI gene 14460 at NCBI; Species: Mus musculus Gata1 at iHOP Genes: NCBI gene 2625 at iHOP; Species: Homo sapiens NCBI gene 2625 at NCBI; Species: Homo sapiens GATA3 at iHOP
	GATA3 MA0037.1			Genes: NCBI gene 2625 at iHOP; Species: Homo sapiens NCBI gene 2625 at NCBI; Species: Homo sapiens GATA3 at iHOP
	GATA-6 u:V$GATA6_01
6	yes	Boreotheria (innerness: 0.714285714285714, →, p=72)		0.377661	{+CKROX}(8){+Crx}(0){+GATA3}(0){+Pax4}(0){+VDR}(8){+CKROX}
	Search in STRING	Search in Google	CKROX Crx GATA3 Pax4 Pax-4 VDR
	CKROX u:V$CKROX_Q2
	Crx u:V$CRX_Q4
	GATA3 u:V$GATA3_01
	Pax4 u:V$PAX4_03
	VDR u:V$VDR_Q3
7	no	Scrotifera (innerness: 0.428571428571429, ←, p=70), Simiiformes (innerness: 0.285714285714286, ←, p=70)		0.202999	{+Muscle}(3){+Hmx3Nk}(36){+CDPCR3}
	Search in STRING	Search in Google	CDPCR3HD Hmx3Nkx51 Muscleinitiator
	CDPCR3HD u:V$CDPCR3HD_01
	Hmx3Nkx51 u:V$HMX1_01
	Muscleinitiator u:V$MUSCLE_INI_B
8	no	Boreotheria (innerness: 0.714285714285714, →, p=27)		0.157354	{+ACAAT}(1){+YY1}(2){+GATA}(0){+GATA2}(0){+PEA3}(1){+cEts16}(0){+cEts1p}(2){+Kid3_ZNF354}(0){+Zfp423}(6){+AP2_AP2alp_TFAP2A}(3){+MTF1}(3){+NFIC}(1){+PPAR}(2){+HNF4di}(0){+INSM1}(0){+RXRLXR}(2){+ATF}(0){+ATF2cJ}(0){+COUPTF}(0){+PXRPXR}(0){+RXRPXR}(0){+ZEB1}(1){+NR4A2}(1){+ATF1}(0){+HNF4CO}(1){+BCL6}(0){+COUPdi}(0){+ER}(0){+Esrrb}(0){+HNF4al}(0){+PPARGR}(0){+PPARHN}(0){+PPARdi}(0){+T3R}(1){+ERRalp}…
	Search in STRING	Search in Google	ACAAT AP2 AP-2 AP-2alpha AP2rep ATF ATF1 ATF2cJun BCL6 BRCA1USF2 CACbindingprotein CAC-binding protein CACD CBF (core binding factor) CBFcorebindingfactor CCAATbox c-Ets-1(p54) cEts168 cEts1p54 Churchill CKROX COUPdirectrepeat1 COUP direct repeat 1 COUPTF COUP-TF, HNF-4 COUP-TF HNF-4 Crx En1 ER ERRalpha ERR alpha Esrrb Ets Gata1 GATA1 GATA-1 GATA2 GATA-2 GATA3 GATA-6 GCbox Gfi Gfi1 GLI HeliosA He…
	ACAAT u:V$ACAAT_B
	AP2 u:V$AP2_Q3			Genes: NCBI gene 7020 at iHOP; Species: Homo sapiens NCBI gene 7020 at NCBI; Species: Homo sapiens TFAP2A at iHOP
	AP-2 u:V$AP2_Q6
	AP-2 u:V$AP2_Q6_01
	AP-2alpha u:V$AP2ALPHA_01
	AP2rep u:V$AP2REP_01
	ATF u:V$ATF_01
	ATF u:V$ATF_B
	ATF1 u:V$ATF1_Q6
	ATF2cJun u:V$CREBP1CJUN_01
	BCL6 u:V$BCL6_Q3
	BRCA1USF2 u:V$BRCA_01
	CACbindingprotein u:V$CACBINDINGPROTEI
	CACD u:V$CACD_01
	CBF (core binding factor) u:V$CBF_01
	CBFcorebindingfactor u:V$CBF_02
	CCAATbox u:V$CAAT_01
	cEts168 u:V$CETS168_Q6
	cEts1p54 u:V$CETS1P54_01
	cEts1p54 u:V$CETS1P54_02
	Churchill u:V$CHCH_01
	CKROX u:V$CKROX_Q2
	COUPdirectrepeat1 u:V$COUP_DR1_Q6
	COUPTF u:V$COUPTF_Q6			Genes: NCBI gene 7025 at iHOP; Species: Homo sapiens NCBI gene 7025 at NCBI; Species: Homo sapiens NR2F1 at iHOP
	COUP-TF, HNF-4 u:V$COUP_01
	Crx u:V$CRX_Q4
	En1 MA0027.1
	En1 u:V$EN1_01
	ER u:V$ER_Q6_02
	ERRalpha u:V$ERR1_Q2
	Esrrb MA0141.1
	Ets u:V$ETS_Q6
	Gata1 MA0035.1			Genes: NCBI gene 14460 at iHOP; Species: Mus musculus NCBI gene 14460 at NCBI; Species: Mus musculus Gata1 at iHOP
	GATA-1 u:V$GATA1_01
	GATA2 MA0036.1
	GATA2 u:V$GATA2_01			Genes: NCBI gene 14460 at iHOP; Species: Mus musculus NCBI gene 14460 at NCBI; Species: Mus musculus Gata1 at iHOP Genes: NCBI gene 2625 at iHOP; Species: Homo sapiens NCBI gene 2625 at NCBI; Species: Homo sapiens GATA3 at iHOP
	GATA3 MA0037.1			Genes: NCBI gene 2625 at iHOP; Species: Homo sapiens NCBI gene 2625 at NCBI; Species: Homo sapiens GATA3 at iHOP
	GATA3 u:V$GATA3_01
	GATA-6 u:V$GATA6_01
	GCbox u:V$GC_01
	Gfi MA0038.1			Genes: NCBI gene 24388 at iHOP; Species: Rattus norvegicus NCBI gene 24388 at NCBI; Species: Rattus norvegicus Gfi at iHOP
	Gfi1 u:V$GFI1_Q6
	GLI u:V$GLI_Q2
	HeliosA u:V$HELIOSA_01
	HES1 u:V$HES1_Q2
	HNF4alpha u:V$HNF4ALPHA_Q6
	HNF4alpha1 u:V$HNF4_01_B
	HNF4COUP u:V$HNF4_Q6
	HNF4directrepeat1 u:V$HNF4_DR1_Q3
	HOXA3 u:V$HOXA3_01
	Ik2 u:V$IK2_01
	INSM1 MA0155.1
	Kid3 u:V$KID3_01
	MAZ u:V$MAZ_Q6
	MAZR u:V$MAZR_01
	MOVOB u:V$MOVOB_01
	MTF1 u:V$MTF1_Q4
	MZF1 u:V$MZF1_01
	MZF1 u:V$MZF1_02			Genes: NCBI gene 7593 at iHOP; Species: Homo sapiens NCBI gene 7593 at NCBI; Species: Homo sapiens MZF1_5-13 at iHOP
	MZF1_5-13 MA0057.1			Genes: NCBI gene 7593 at iHOP; Species: Homo sapiens NCBI gene 7593 at NCBI; Species: Homo sapiens MZF1_5-13 at iHOP
	MZF114 MA0056.1
	NFIC MA0161.1			Genes: NCBI gene 4782 at iHOP; Species: Homo sapiens NCBI gene 4782 at NCBI; Species: Homo sapiens NFIC at iHOP
	NFY u:V$NFY_Q6_01
	NF-Y u:V$NFY_Q6
	Nkx32 MA0122.1			Genes: NCBI gene 12020 at iHOP; Species: Mus musculus NCBI gene 12020 at NCBI; Species: Mus musculus Nkx32 at iHOP
	Nkx3-2 u:V$NKX32_01
	NR2F1 MA0017.1			Genes: NCBI gene 7025 at iHOP; Species: Homo sapiens NCBI gene 7025 at NCBI; Species: Homo sapiens NR2F1 at iHOP
	NR4A2 MA0160.1
	Pax4 u:V$PAX4_03
	PEA3 u:V$PEA3_Q6
	Pitx2 u:V$PITX2_Q2
	PPAR u:V$PPARG_03
	PPARdirectrepeat1 u:V$PPAR_DR1_Q2
	PPARG|RXRA MA0065.2
	PPARgammaRXRalpha u:V$PPARG_01
	PPARGRXRA MA0065.1
	PPARHNF4COUPRAR u:V$DR1_Q3
	PU1 u:V$PU1_Q6			Genes: NCBI gene 6688 at iHOP; Species: Homo sapiens NCBI gene 6688 at NCBI; Species: Homo sapiens SPI1 at iHOP
	PXRPXRRXR u:V$PXRRXR_02
	RBPJkappa u:V$RBPJK_Q4
	RBP-Jkappa u:V$RBPJK_01
	RORA1 MA0071.1
	RORalpha1 u:V$RORA1_01
	RREB1 MA0073.1			Genes: NCBI gene 6239 at iHOP; Species: Homo sapiens NCBI gene 6239 at NCBI; Species: Homo sapiens RREB1 at iHOP
	RREB-1 u:V$RREB1_01
	RXRLXRbeta u:V$RXRLXRB_01
	RXRPXRRXR u:V$PXRRXR_01
	SPI1 MA0080.1			Genes: NCBI gene 6688 at iHOP; Species: Homo sapiens NCBI gene 6688 at NCBI; Species: Homo sapiens SPI1 at iHOP
	Spz1 u:V$SPZ1_01
	STAT5A u:V$STAT5A_03
	T3R u:V$T3R_Q6
	TEF1 u:V$TEF1_Q6
	TFAP2A MA0003.1			Genes: NCBI gene 7020 at iHOP; Species: Homo sapiens NCBI gene 7020 at NCBI; Species: Homo sapiens TFAP2A at iHOP
	TFIII u:V$TFIII_Q6
	VDR u:V$VDR_Q3
	WT1 u:V$WT1_Q6
	YY1 MA0095.1			Genes: NCBI gene 7528 at iHOP; Species: Homo sapiens NCBI gene 7528 at NCBI; Species: Homo sapiens YY1 at iHOP
	ZEB1 MA0103.1			Genes: NCBI gene 396029 at iHOP; Species: Gallus gallus NCBI gene 396029 at NCBI; Species: Gallus gallus ZEB1 at iHOP
	Zfp423 MA0116.1			Genes: NCBI gene 94188 at iHOP; Species: Rattus norvegicus NCBI gene 94188 at NCBI; Species: Rattus norvegicus Zfp423 at iHOP
	Zic1 u:V$ZIC1_01
	Zic2 u:V$ZIC2_01
	Zic3 u:V$ZIC3_01
	ZNF219 u:V$ZNF219_01
	ZNF354C MA0130.1			Genes: NCBI gene 30832 at iHOP; Species: Homo sapiens NCBI gene 30832 at NCBI; Species: Homo sapiens ZNF354C at iHOP
9	no	Eutheria (innerness: 0.857142857142857, ←, p=88)		0.157354	{+ETS1}(0){+MAZ}(1){+p300}(3){+Lyf1}(2){+AP3}(1){+SOX17}(1){+BRCA1}(0){+HOXA7}(3){+MRF2}(5){+Sp3}(1){+Klf4}(2){+ArntAh}(1){+Kid3_ZNF354}(4){+Nkx25}(0){+PXRCAR}(1){+Hltf_RUSH1a}(1){+cap}(4){+SF1}(1){+LRH1}(1){+p53}(0){+p53dec}(2){+SOX10}(0){+TCF4}(1){+NFE2L1}(0){+Pax2}(2){+CREB}(4){+HNF4}(3){+Hand1T}(12){+ETS1}(0){+TEF1}(4){+ETF}
	Search in STRING	Search in Google	AP3 AP-3 ArntAhr BRCA1 cap CREB CREB1 ETF ETS1 Hand1Tcfe2a Hltf HNF4 HOXA7 Kid3 Klf4 LRH1 Lyf1 MAZ MRF2 NFE2L1MafG Nkx25 Nkx2-5 p300 p53 p53decamer p53 decamer Pax2 PXRCARLXRFXR RUSH-1alpha SF1 SOX10 SOX17 Sp3 TCF4 TEF1 ZNF354C
	AP3 u:V$AP3_Q6
	ArntAhr MA0006.1
	BRCA1 MA0133.1
	cap u:V$CAP_01
	CREB u:V$CREB_01			Genes: NCBI gene 1385 at iHOP; Species: Homo sapiens NCBI gene 1385 at NCBI; Species: Homo sapiens CREB1 at iHOP	Homologs: NCBI gene 12912 at iHOP; Species: Mus musculus NCBI gene 12912 at NCBI; Species: Mus musculus CREB1 at iHOP Homologs: NCBI gene 81646 at iHOP; Species: Rattus norvegicus NCBI gene 81646 at NCBI; Species: Rattus norvegicus CREB1 at iHOP Homologs: NCBI gene 607922 at iHOP; Species: Canis lupus familiaris NCBI gene 607922 at NCBI; Species: Canis lupus familiaris CREB1 at iHOP Homologs: NCB…
	CREB u:V$CREB_Q3
	CREB1 MA0018.2			Genes: NCBI gene 1385 at iHOP; Species: Homo sapiens NCBI gene 1385 at NCBI; Species: Homo sapiens CREB1 at iHOP	Homologs: NCBI gene 12912 at iHOP; Species: Mus musculus NCBI gene 12912 at NCBI; Species: Mus musculus CREB1 at iHOP Homologs: NCBI gene 81646 at iHOP; Species: Rattus norvegicus NCBI gene 81646 at NCBI; Species: Rattus norvegicus CREB1 at iHOP Homologs: NCBI gene 607922 at iHOP; Species: Canis lupus familiaris NCBI gene 607922 at NCBI; Species: Canis lupus familiaris CREB1 at iHOP Homologs: NCB…
	ETF u:V$ETF_Q6
	ETS1 MA0098.1
	Hand1Tcfe2a MA0092.1			Genes: NCBI gene 21423 at iHOP; Species: Mus musculus NCBI gene 21423 at NCBI; Species: Mus musculus Hand1Tcfe2a at iHOP	Homologs: NCBI gene 21423 at iHOP; Species: Mus musculus NCBI gene 21423 at NCBI; Species: Mus musculus Hand1Tcfe2a at iHOP Homologs: NCBI gene 171046 at iHOP; Species: Rattus norvegicus NCBI gene 171046 at NCBI; Species: Rattus norvegicus Hand1Tcfe2a at iHOP Homologs: NCBI gene 485079 at iHOP; Species: Canis lupus familiaris NCBI gene 485079 at NCBI; Species: Canis lupus familiaris Hand1Tcfe2a a…
	Hltf MA0109.1			Genes: NCBI gene 100009232 at iHOP; Species: Oryctolagus cuniculus NCBI gene 100009232 at NCBI; Species: Oryctolagus cuniculus Hltf at iHOP
	HNF4 u:V$HNF4_01
	HNF4 u:V$HNF4_Q6_01
	HNF4 u:V$HNF4_Q6_02
	HNF4 u:V$HNF4_Q6_03
	HOXA7 u:V$HOXA7_01
	Kid3 u:V$KID3_01
	Klf4 MA0039.1
	Klf4 MA0039.2
	LRH1 u:V$LRH1_Q5
	Lyf1 u:V$LYF1_01
	MAZ u:V$MAZ_Q6
	MRF2 u:V$MRF2_01
	NFE2L1MafG MA0089.1
	Nkx25 u:V$NKX25_Q5
	Nkx2-5 u:V$NKX25_01
	p300 u:V$P300_01
	p53 u:V$P53_02
	p53decamer u:V$P53_DECAMER_Q2
	Pax2 MA0067.1
	PXRCARLXRFXR u:V$PXR_Q2
	RUSH-1alpha u:V$RUSH1A_02
	SF1 u:V$SF1_Q6
	SF1 u:V$SF1_Q6_01
	SOX10 u:V$SOX10_Q6
	SOX17 u:V$SOX17_01
	Sp3 u:V$SP3_Q3
	TCF4 u:V$TCF4_Q5
	TEF1 u:V$TEF1_Q6
	ZNF354C MA0130.1			Genes: NCBI gene 30832 at iHOP; Species: Homo sapiens NCBI gene 30832 at NCBI; Species: Homo sapiens ZNF354C at iHOP	Homologs: NCBI gene 30832 at iHOP; Species: Homo sapiens NCBI gene 30832 at NCBI; Species: Homo sapiens ZNF354C at iHOP Homologs: NCBI gene 78972 at iHOP; Species: Rattus norvegicus NCBI gene 78972 at NCBI; Species: Rattus norvegicus ZNF354C at iHOP Homologs: NCBI gene 739406 at iHOP; Species: Pan troglodytes NCBI gene 739406 at NCBI; Species: Pan troglodytes ZNF354C at iHOP Homologs: NCBI gene 5…
10	no	Scrotifera (innerness: 0.428571428571429, →, p=31)		0.107783	{+CDPCR3}(28){+KROX}(7){+AP2_AP2alp_TFAP2A}(1){+Hmx3Nk}(3){+Muscle}
	Search in STRING	Search in Google	AP2 CDPCR3HD Hmx3Nkx51 KROX Muscleinitiator
	AP2 u:V$AP2_Q6
	CDPCR3HD u:V$CDPCR3HD_01
	Hmx3Nkx51 u:V$HMX1_01
	KROX u:V$KROX_Q6
	Muscleinitiator u:V$MUSCLE_INI_B
11	no	Afrotheria (innerness: 0.142857142857143, →, p=29)		0.0834444	{+Kid3_ZNF354}(11){+TFIII}(26){+PRGR}
	Search in STRING	Search in Google	Kid3 PRGR TFIII ZNF354C
	Kid3 u:V$KID3_01
	PRGR u:V$PR_Q2
	TFIII u:V$TFIII_Q6
	ZNF354C MA0130.1			Genes: NCBI gene 30832 at iHOP; Species: Homo sapiens NCBI gene 30832 at NCBI; Species: Homo sapiens ZNF354C at iHOP
12	yes	Murinae (innerness: 0.142857142857143, →, p=27)		0.0414103	{+CACD}(0){+TFIII}(1){+Egr1}(1){+CKROX}(0){+CP2}(0){+MAZ}(0){+NGFIC}(0){+Zic1}(0){+Zic2}(0){+Zic3}(1){+GLI}(0){+SREBP}(3){+EBF1}(0){+Lmo2co}(1){+EBF}(0){+Egr}(1){+E12}(0){+Mycn}(21){+ARP1CO}(9){+Kid3_ZNF354}(1){+YY1}(4){+MOVOB}
	Search in STRING	Search in Google	ARP1COUPTF2 CACD CKROX CP2 E12 EBF EBF1 Egr Egr1 Egr-1 Egr2 Egr-3 GLI Kid3 Lmo2complex MAZ MOVOB MOVO-B Mycn NGFIC SREBP SREBP1 TFIII YY1 Zic1 Zic2 Zic3 ZNF354C
	ARP1COUPTF2 u:V$ARP1_01
	CACD u:V$CACD_01
	CKROX u:V$CKROX_Q2
	CP2 u:V$CP2_01
	E12 u:V$E12_Q6
	EBF u:V$EBF_Q6
	EBF1 MA0154.1
	Egr u:V$EGR_Q6
	Egr1 MA0162.1
	Egr-1 u:V$EGR1_01
	Egr2 u:V$EGR2_01
	Egr-3 u:V$EGR3_01
	GLI u:V$GLI_Q2
	Kid3 u:V$KID3_01			Genes: NCBI gene 30832 at iHOP; Species: Homo sapiens NCBI gene 30832 at NCBI; Species: Homo sapiens ZNF354C at iHOP	Homologs: NCBI gene 78972 at iHOP; Species: Rattus norvegicus NCBI gene 78972 at NCBI; Species: Rattus norvegicus ZNF354C at iHOP Homologs: NCBI gene 30944 at iHOP; Species: Mus musculus NCBI gene 30944 at NCBI; Species: Mus musculus ZNF354C at iHOP
	Lmo2complex u:V$LMO2COM_01
	MAZ u:V$MAZ_Q6
	MOVOB u:V$MOVOB_01
	Mycn MA0104.2			Genes: NCBI gene 18109 at iHOP; Species: Mus musculus NCBI gene 18109 at NCBI; Species: Mus musculus Mycn at iHOP	Homologs: NCBI gene 298894 at iHOP; Species: NCBI gene 298894 at NCBI; Species: Mycn at iHOP Homologs: NCBI gene 18109 at iHOP; Species: Mus musculus NCBI gene 18109 at NCBI; Species: Mus musculus Mycn at iHOP
	NGFIC u:V$NGFIC_01
	SREBP u:V$SREBP_Q6
	SREBP1 u:V$SREBP1_Q5
	TFIII u:V$TFIII_Q6
	YY1 MA0095.1			Genes: NCBI gene 7528 at iHOP; Species: Homo sapiens NCBI gene 7528 at NCBI; Species: Homo sapiens YY1 at iHOP	Homologs: NCBI gene 24919 at iHOP; Species: Rattus norvegicus NCBI gene 24919 at NCBI; Species: Rattus norvegicus YY1 at iHOP Homologs: NCBI gene 22632 at iHOP; Species: Mus musculus NCBI gene 22632 at NCBI; Species: Mus musculus YY1 at iHOP
	Zic1 u:V$ZIC1_01
	Zic2 u:V$ZIC2_01
	Zic3 u:V$ZIC3_01
	ZNF354C MA0130.1			Genes: NCBI gene 30832 at iHOP; Species: Homo sapiens NCBI gene 30832 at NCBI; Species: Homo sapiens ZNF354C at iHOP	Homologs: NCBI gene 78972 at iHOP; Species: Rattus norvegicus NCBI gene 78972 at NCBI; Species: Rattus norvegicus ZNF354C at iHOP Homologs: NCBI gene 30944 at iHOP; Species: Mus musculus NCBI gene 30944 at NCBI; Species: Mus musculus ZNF354C at iHOP
13	no	Catarrhini (innerness: 0.142857142857143, ←, p=85)		0.0164827	{+CP2}(5){+STAT3}(6){+Tcfcp2}(1){+CP2LBP}(9){+Helios}(5){+HNF4}(9){+AP2_AP2alp_TFAP2A}
	Search in STRING	Search in Google	AP2 AP-2 AP-2alpha CP2 CP2LBP1cLSF HeliosA HNF4 STAT3 Tcfcp2l1 TFAP2A
	AP2 u:V$AP2_Q6_01			Genes: NCBI gene 7020 at iHOP; Species: Homo sapiens NCBI gene 7020 at NCBI; Species: Homo sapiens TFAP2A at iHOP	Homologs: NCBI gene 462426 at iHOP; Species: Pan troglodytes NCBI gene 462426 at NCBI; Species: Pan troglodytes TFAP2A at iHOP Homologs: NCBI gene 7020 at iHOP; Species: Homo sapiens NCBI gene 7020 at NCBI; Species: Homo sapiens TFAP2A at iHOP
	AP-2 u:V$AP2_Q3
	AP-2 u:V$AP2_Q6
	AP-2alpha u:V$AP2ALPHA_01
	CP2 u:V$CP2_01
	CP2LBP1cLSF u:V$CP2_02
	HeliosA u:V$HELIOSA_01
	HNF4 u:V$HNF4_01
	HNF4 u:V$HNF4_Q6_01
	HNF4 u:V$HNF4_Q6_02
	HNF4 u:V$HNF4_Q6_03
	STAT3 u:V$STAT3_02
	Tcfcp2l1 MA0145.1
	TFAP2A MA0003.1			Genes: NCBI gene 7020 at iHOP; Species: Homo sapiens NCBI gene 7020 at NCBI; Species: Homo sapiens TFAP2A at iHOP	Homologs: NCBI gene 462426 at iHOP; Species: Pan troglodytes NCBI gene 462426 at NCBI; Species: Pan troglodytes TFAP2A at iHOP Homologs: NCBI gene 7020 at iHOP; Species: Homo sapiens NCBI gene 7020 at NCBI; Species: Homo sapiens TFAP2A at iHOP
