# Supplementary material for: Visualization and Exploration of Conserved Regulatory Modules Using ReXSpecies 2
Source: BMC Evol Biol. 2011 Sep 24;11:267. doi: 10.1186/1471-2148-11-267 (PMC3203875; doi:10.1186/1471-2148-11-267)
Supplement: Additional file 13 — SRR1 patterns, table format. The patterns found in the murine SRR1 region. See also Additional File 11 for a more detailed version of this table. [file 1471-2148-11-267-S13.XLS]

## Sheet: Sheet1
#	Nodes	treeLogo	bls	Pattern as string	patternLogo
1	Amniota, Percomorpha		0.580929	{+PU1_SPI1}(7){+PolyA}(3){+GR}
2	Amniota		0.548833	{+GATAX}(2){+GATA}(29){+GATA}(2){+GATAX}
3	Tetrapoda		0.360399	{+TFIIA}(161){+Nobox}(0){+Pdx1}(1){+CHX10}(0){+Prrx2_S8}(2){+CEBP}(1){+Brn2}(9){+SOX}(17){+STAT5A}(4){+STAT}(1){+cEts1p}(14){+SRY}(7){+PRGR}(4){+GR}(42){+STAT5A}(1){+IRF}(2){+GENINI}(3){+STAT}(1){+NFATC2}(0){+OCTx}(3){+CEBP}(1){+ELF5}(0){+Oct4PO}(23){+MZF}
4	Amniota, Boreotheria		0.274558	{+STAT}(36){+MOVOB}
5	Percomorpha		0.112119	{+CEBP}(1){+Klf4}(2){+Nr2e3}(1){+LRH1}(9){+Nanog}(7){+AP2alp_TFAP2A}(4){+LBP1}(4){+Lmo2co}(19){+GR}(3){+Church}(0){+PolyA}(1){+MZF114}(4){+E2F1DP}(0){+E2F4DP}(0){+MZF1}(2){+PU1_SPI1}(36){+PRGR}(3){+AP4}(12){+GATA}(25){+LRF}(4){+Klf4}(1){+CP2}(0){+CP2LBP}(1){+Muscle}(16){+TEF1}(14){+Oct1}(10){+Kid3_ZNF354}(1){+Sox}(13){+HOXA5}(5){+Pax2}(4){+Myb}(3){+SOX9}(1){+SRY}(10){+CIZ}
6	Boreotheria		0.0949041	{+BCL6}(1){+STAT}(0){+TEF1}(36){+MOVOB}(5){+ACAAT}(217){+MEF2}
7	Eutheria		0.0592264	{+E2F}(2){+USF}(1){+Church}(0){+MZF1}(1){+MZF114}(133){+CBFcor}(11){+NFY}(0){+Nkx32}(2){+CCAATb}(0){+corebi}(1){+CEBP}(23){+CEBP}(2){+Cebpa}(169){+SP1}
8	Tetraodontidae		0.0484966	{+Gfi}(0){+Pax4}(2){+GATA3}(23){+Nanog}(0){+REL_cRel}(1){+NFkapp}(0){+STAT}(7){+E2F1}(0){+E2F1DP}(0){+E2F4DP}(6){+LBP1}(22){+TFIIA}(12){+AP4}(4){+LMAF}(3){+LFA1}(1){+LRF}(10){+GR}(3){+PTF1be}(4){+GATA}
9	Simiiformes		0.0205275	{+SPIB}(42){+E2F1DP}(0){+E2F4DP}(1){+STATx}
10	Murinae		0.0195967	{+E2F}(3){+Church}(0){+MZF1}(1){+MZF114}(90){+Oct1}(49){+E2F}(112){+GATA1}(15){+HNF4}(29){+WT1}(1){+MZF1}(20){+Oct1}(5){+Hltf_RUSH1a}(6){+GATA}(1){+GATA3}(1){+T3R}(16){+NFk}(5){+LRF}(0){+STAT}(5){+MOVOB}(1){+Nkx32}(14){+TFIII}(5){+WT1}
