# Supplementary material for: Visualization and Exploration of Conserved Regulatory Modules Using ReXSpecies 2
Source: BMC Evol Biol. 2011 Sep 24;11:267. doi: 10.1186/1471-2148-11-267 (PMC3203875; doi:10.1186/1471-2148-11-267)
Supplement: Additional file 14 — SRR1 patterns, detailed table format. The patterns found in the murine SRR1 region, detailed version of Additional File 10. [file 1471-2148-11-267-S14.XLS]

## Sheet: Sheet1
User: valid1, Analysis: SRR1_chr3_34545031-34545378_1 (Session #71)
#	Complete @ Mus musculus	Nodes	treeLogo	bls	Pattern as string	patternLogo
1	no	Amniota (innerness: 0.846153846153846, →, p=434), Percomorpha (innerness: 0.153846153846154, →, p=434)		0.580929	{+PU1_SPI1}(7){+PolyA}(3){+GR}
	Search in STRING	Search in Google	GR PolyA PU.1 PU1 SPI1
	GR u:V$GR_Q6_01
	PolyA u:V$LDSPOLYA_B
	PU1 u:V$PU1_Q6			Genes: NCBI gene 6688 at iHOP; Species: Homo sapiens NCBI gene 6688 at NCBI; Species: Homo sapiens SPI1 at iHOP
	SPI1 MA0080.1			Genes: NCBI gene 6688 at iHOP; Species: Homo sapiens NCBI gene 6688 at NCBI; Species: Homo sapiens SPI1 at iHOP
2	yes	Amniota (innerness: 0.846153846153846, →, p=68)		0.548833	{+GATAX}(2){+GATA}(29){+GATA}(2){+GATAX}
	Search in STRING	Search in Google	GATA Gata1 GATA1 GATA-1 GATA-2 GATA3 GATA-3 GATA-6 GATAX
	GATA u:V$GATA_Q6
	Gata1 MA0035.1			Genes: NCBI gene 14460 at iHOP; Species: Mus musculus NCBI gene 14460 at NCBI; Species: Mus musculus Gata1 at iHOP	Homologs: NCBI gene 738894 at iHOP; Species: Pan troglodytes NCBI gene 738894 at NCBI; Species: Pan troglodytes Gata1 at iHOP Homologs: NCBI gene 480906 at iHOP; Species: Canis lupus familiaris NCBI gene 480906 at NCBI; Species: Canis lupus familiaris Gata1 at iHOP Homologs: NCBI gene 2623 at iHOP; Species: Homo sapiens NCBI gene 2623 at NCBI; Species: Homo sapiens Gata1 at iHOP Homologs: NCBI ge…
	Gata1 MA0035.2			Genes: NCBI gene 14460 at iHOP; Species: Mus musculus NCBI gene 14460 at NCBI; Species: Mus musculus Gata1 at iHOP	Homologs: NCBI gene 738894 at iHOP; Species: Pan troglodytes NCBI gene 738894 at NCBI; Species: Pan troglodytes Gata1 at iHOP Homologs: NCBI gene 480906 at iHOP; Species: Canis lupus familiaris NCBI gene 480906 at NCBI; Species: Canis lupus familiaris Gata1 at iHOP Homologs: NCBI gene 2623 at iHOP; Species: Homo sapiens NCBI gene 2623 at NCBI; Species: Homo sapiens Gata1 at iHOP Homologs: NCBI ge…
	GATA1 u:V$GATA1_05			Genes: NCBI gene 14460 at iHOP; Species: Mus musculus NCBI gene 14460 at NCBI; Species: Mus musculus Gata1 at iHOP Genes: NCBI gene 2625 at iHOP; Species: Homo sapiens NCBI gene 2625 at NCBI; Species: Homo sapiens GATA3 at iHOP	Homologs: NCBI gene 738894 at iHOP; Species: Pan troglodytes NCBI gene 738894 at NCBI; Species: Pan troglodytes Gata1 at iHOP Homologs: NCBI gene 480906 at iHOP; Species: Canis lupus familiaris NCBI gene 480906 at NCBI; Species: Canis lupus familiaris Gata1 at iHOP Homologs: NCBI gene 2623 at iHOP; Species: Homo sapiens NCBI gene 2623 at NCBI; Species: Homo sapiens Gata1 at iHOP Homologs: NCBI ge…
	GATA-1 u:V$GATA1_04
	GATA-1 u:V$GATA1_06
	GATA-2 u:V$GATA2_02
	GATA-2 u:V$GATA2_03
	GATA3 MA0037.1			Genes: NCBI gene 2625 at iHOP; Species: Homo sapiens NCBI gene 2625 at NCBI; Species: Homo sapiens GATA3 at iHOP	Homologs: NCBI gene 2625 at iHOP; Species: Homo sapiens NCBI gene 2625 at NCBI; Species: Homo sapiens GATA3 at iHOP Homologs: NCBI gene 85471 at iHOP; Species: Rattus norvegicus NCBI gene 85471 at NCBI; Species: Rattus norvegicus GATA3 at iHOP Homologs: NCBI gene 487134 at iHOP; Species: Canis lupus familiaris NCBI gene 487134 at NCBI; Species: Canis lupus familiaris GATA3 at iHOP Homologs: NCBI …
	GATA3 u:V$GATA3_02			Genes: NCBI gene 14460 at iHOP; Species: Mus musculus NCBI gene 14460 at NCBI; Species: Mus musculus Gata1 at iHOP Genes: NCBI gene 2625 at iHOP; Species: Homo sapiens NCBI gene 2625 at NCBI; Species: Homo sapiens GATA3 at iHOP	Homologs: NCBI gene 738894 at iHOP; Species: Pan troglodytes NCBI gene 738894 at NCBI; Species: Pan troglodytes Gata1 at iHOP Homologs: NCBI gene 480906 at iHOP; Species: Canis lupus familiaris NCBI gene 480906 at NCBI; Species: Canis lupus familiaris Gata1 at iHOP Homologs: NCBI gene 2623 at iHOP; Species: Homo sapiens NCBI gene 2623 at NCBI; Species: Homo sapiens Gata1 at iHOP Homologs: NCBI ge…
	GATA-3 u:V$GATA3_01
	GATA-3 u:V$GATA3_03
	GATA-6 u:V$GATA6_01
	GATAX u:V$GATA_C
3	no	Tetrapoda (innerness: 0.923076923076923, →, p=139)		0.360399	{+TFIIA}(161){+Nobox}(0){+Pdx1}(1){+CHX10}(0){+Prrx2_S8}(2){+CEBP}(1){+Brn2}(9){+SOX}(17){+STAT5A}(4){+STAT}(1){+cEts1p}(14){+SRY}(7){+PRGR}(4){+GR}(42){+STAT5A}(1){+IRF}(2){+GENINI}(3){+STAT}(1){+NFATC2}(0){+OCTx}(3){+CEBP}(1){+ELF5}(0){+Oct4PO}(23){+MZF}
	Search in STRING	Search in Google	Brn2 CEBP cEts1p54 CHX10 ELF5 GEN_INI GENINI GR IRF IRF1 IRF-1 MZF1 MZF1513 NFATC2 Nobox Oct4POU5F1 OCTx Pdx1 PRGR Prrx2 S8 Sox17 SOX17 Sox5 SOX5 SRY STAT1 STAT3 STAT4 STAT5A STAT6 TFIIA
	Brn2 u:V$BRN2_01
	CEBP u:V$CEBP_Q3
	cEts1p54 u:V$CETS1P54_02
	CHX10 u:V$CHX10_01
	ELF5 MA0136.1
	ELF5 u:V$ELF5_01
	GEN_INI u:V$GEN_INI_B
	GEN_INI u:V$GEN_INI3_B
	GENINI u:V$GEN_INI2_B
	GR u:V$GR_Q6_01
	IRF u:V$IRF_Q6
	IRF1 u:V$IRF1_Q6
	MZF1 u:V$MZF1_01
	MZF1513 MA0057.1			Genes: NCBI gene 7593 at iHOP; Species: Homo sapiens NCBI gene 7593 at NCBI; Species: Homo sapiens MZF1513 at iHOP	Homologs: NCBI gene 456356 at iHOP; Species: Pan troglodytes NCBI gene 456356 at NCBI; Species: Pan troglodytes MZF1513 at iHOP Homologs: NCBI gene 7593 at iHOP; Species: Homo sapiens NCBI gene 7593 at NCBI; Species: Homo sapiens MZF1513 at iHOP Homologs: NCBI gene 109889 at iHOP; Species: Mus musculus NCBI gene 109889 at NCBI; Species: Mus musculus MZF1513 at iHOP Homologs: NCBI gene 484220 at i…
	NFATC2 MA0152.1
	Nobox MA0125.1			Genes: NCBI gene 18291 at iHOP; Species: Mus musculus NCBI gene 18291 at NCBI; Species: Mus musculus Nobox at iHOP	Homologs: NCBI gene 528414 at iHOP; Species: Bos taurus NCBI gene 528414 at NCBI; Species: Bos taurus Nobox at iHOP Homologs: NCBI gene 482717 at iHOP; Species: Canis lupus familiaris NCBI gene 482717 at NCBI; Species: Canis lupus familiaris Nobox at iHOP Homologs: NCBI gene 502759 at iHOP; Species: Rattus norvegicus NCBI gene 502759 at NCBI; Species: Rattus norvegicus Nobox at iHOP Homologs: NCB…
	Oct4POU5F1 u:V$OCT4_01
	OCTx u:V$OCT_C
	Pdx1 MA0132.1			Genes: NCBI gene 18609 at iHOP; Species: Mus musculus NCBI gene 18609 at NCBI; Species: Mus musculus Pdx1 at iHOP	Homologs: NCBI gene 493994 at iHOP; Species: Canis lupus familiaris NCBI gene 493994 at NCBI; Species: Canis lupus familiaris Pdx1 at iHOP Homologs: NCBI gene 3651 at iHOP; Species: Homo sapiens NCBI gene 3651 at NCBI; Species: Homo sapiens Pdx1 at iHOP Homologs: NCBI gene 538927 at iHOP; Species: Bos taurus NCBI gene 538927 at NCBI; Species: Bos taurus Pdx1 at iHOP Homologs: NCBI gene 771348 at …
	PRGR u:V$PR_Q2
	Prrx2 MA0075.1			Genes: NCBI gene 20204 at iHOP; Species: Mus musculus NCBI gene 20204 at NCBI; Species: Mus musculus Prrx2 at iHOP	Homologs: NCBI gene 51450 at iHOP; Species: Homo sapiens NCBI gene 51450 at NCBI; Species: Homo sapiens Prrx2 at iHOP Homologs: NCBI gene 534258 at iHOP; Species: Bos taurus NCBI gene 534258 at NCBI; Species: Bos taurus Prrx2 at iHOP Homologs: NCBI gene 113931 at iHOP; Species: Rattus norvegicus NCBI gene 113931 at NCBI; Species: Rattus norvegicus Prrx2 at iHOP Homologs: NCBI gene 20204 at iHOP; …
	S8 u:V$S8_01			Genes: NCBI gene 20204 at iHOP; Species: Mus musculus NCBI gene 20204 at NCBI; Species: Mus musculus Prrx2 at iHOP	Homologs: NCBI gene 51450 at iHOP; Species: Homo sapiens NCBI gene 51450 at NCBI; Species: Homo sapiens Prrx2 at iHOP Homologs: NCBI gene 534258 at iHOP; Species: Bos taurus NCBI gene 534258 at NCBI; Species: Bos taurus Prrx2 at iHOP Homologs: NCBI gene 113931 at iHOP; Species: Rattus norvegicus NCBI gene 113931 at NCBI; Species: Rattus norvegicus Prrx2 at iHOP Homologs: NCBI gene 20204 at iHOP; …
	Sox17 MA0078.1			Genes: NCBI gene 20671 at iHOP; Species: Mus musculus NCBI gene 20671 at NCBI; Species: Mus musculus Sox17 at iHOP	Homologs: NCBI gene 312936 at iHOP; Species: Rattus norvegicus NCBI gene 312936 at NCBI; Species: Rattus norvegicus Sox17 at iHOP Homologs: NCBI gene 428534 at iHOP; Species: Gallus gallus NCBI gene 428534 at NCBI; Species: Gallus gallus Sox17 at iHOP Homologs: NCBI gene 486955 at iHOP; Species: Canis lupus familiaris NCBI gene 486955 at NCBI; Species: Canis lupus familiaris Sox17 at iHOP Homolog…
	SOX17 u:V$SOX17_01
	Sox5 MA0087.1
	SOX5 u:V$SOX5_01			Genes: NCBI gene 20671 at iHOP; Species: Mus musculus NCBI gene 20671 at NCBI; Species: Mus musculus Sox17 at iHOP	Homologs: NCBI gene 312936 at iHOP; Species: Rattus norvegicus NCBI gene 312936 at NCBI; Species: Rattus norvegicus Sox17 at iHOP Homologs: NCBI gene 428534 at iHOP; Species: Gallus gallus NCBI gene 428534 at NCBI; Species: Gallus gallus Sox17 at iHOP Homologs: NCBI gene 486955 at iHOP; Species: Canis lupus familiaris NCBI gene 486955 at NCBI; Species: Canis lupus familiaris Sox17 at iHOP Homolog…
	SRY MA0084.1			Genes: NCBI gene 6736 at iHOP; Species: Homo sapiens NCBI gene 6736 at NCBI; Species: Homo sapiens SRY at iHOP	Homologs: NCBI gene 280931 at iHOP; Species: Bos taurus NCBI gene 280931 at NCBI; Species: Bos taurus SRY at iHOP Homologs: NCBI gene 449510 at iHOP; Species: Pan troglodytes NCBI gene 449510 at NCBI; Species: Pan troglodytes SRY at iHOP Homologs: NCBI gene 6736 at iHOP; Species: Homo sapiens NCBI gene 6736 at NCBI; Species: Homo sapiens SRY at iHOP
	STAT1 u:V$STAT1_02
	STAT1 u:V$STAT1_03
	STAT3 u:V$STAT3_02
	STAT4 u:V$STAT4_01
	STAT5A u:V$STAT5A_03
	STAT5A u:V$STAT5A_04
	STAT6 u:V$STAT6_01
	STAT6 u:V$STAT6_02
	TFIIA u:V$TFIIA_Q6
4	yes	Amniota (innerness: 0.846153846153846, →, p=224), Boreotheria (innerness: 0.538461538461538, →, p=224)		0.274558	{+STAT}(36){+MOVOB}
	Search in STRING	Search in Google	MOVOB MOVO-B STAT1 STAT3 STAT6
	MOVOB u:V$MOVOB_01
	STAT1 u:V$STAT1_02
	STAT1 u:V$STAT1_03
	STAT3 u:V$STAT3_02
	STAT6 u:V$STAT6_02
5	no	Percomorpha (innerness: 0.153846153846154, ←, p=491)		0.112119	{+CEBP}(1){+Klf4}(2){+Nr2e3}(1){+LRH1}(9){+Nanog}(7){+AP2alp_TFAP2A}(4){+LBP1}(4){+Lmo2co}(19){+GR}(3){+Church}(0){+PolyA}(1){+MZF114}(4){+E2F1DP}(0){+E2F4DP}(0){+MZF1}(2){+PU1_SPI1}(36){+PRGR}(3){+AP4}(12){+GATA}(25){+LRF}(4){+Klf4}(1){+CP2}(0){+CP2LBP}(1){+Muscle}(16){+TEF1}(14){+Oct1}(10){+Kid3_ZNF354}(1){+Sox}(13){+HOXA5}(5){+Pax2}(4){+Myb}(3){+SOX9}(1){+SRY}(10){+CIZ}
	Search in STRING	Search in Google	AP2alpha AP-2alpha AP4 AP-4 C/EBP C/EBPbeta CEBP Churchill CIZ CP2 CP2LBP1cLSF E2F-1|DP-1 E2F-1 DP-1 E2F1DP2 E2F4DP2 GATA Gata1 GATA1 GATA-1 GATA2 GATA-2 GATA3 GATA-6 GR HOXA5 Kid3 Klf4 LBP1 Lmo2complex LRF LRH1 Muscleinitiatorsequence20 Muscle initiator sequence-20 Muscleinitiatorsequences19 Muscle initiator sequences-19 Myb MYB MZF1 MZF114 Nanog Nr2e3 Oct1 Oct-1 Pax2 PolyA PRGR PU1 Sox17 SOX17 …
	AP2alpha u:V$AP2ALPHA_01			Genes: NCBI gene 7020 at iHOP; Species: Homo sapiens NCBI gene 7020 at NCBI; Species: Homo sapiens TFAP2A at iHOP
	AP4 u:V$AP4_Q6
	AP-4 u:V$AP4_Q5
	C/EBP u:V$CEBP_Q2_01
	C/EBPbeta u:V$CEBPB_01
	CEBP u:V$CEBP_Q2
	Churchill u:V$CHCH_01
	CIZ u:V$CIZ_01
	CP2 u:V$CP2_01
	CP2LBP1cLSF u:V$CP2_02
	E2F-1|DP-1 u:V$E2F1DP1_01
	E2F1DP2 u:V$E2F1DP2_01
	E2F4DP2 u:V$E2F4DP2_01
	GATA u:V$GATA_Q6
	Gata1 MA0035.1			Genes: NCBI gene 14460 at iHOP; Species: Mus musculus NCBI gene 14460 at NCBI; Species: Mus musculus Gata1 at iHOP
	Gata1 MA0035.2			Genes: NCBI gene 14460 at iHOP; Species: Mus musculus NCBI gene 14460 at NCBI; Species: Mus musculus Gata1 at iHOP
	GATA1 u:V$GATA1_03			Genes: NCBI gene 14460 at iHOP; Species: Mus musculus NCBI gene 14460 at NCBI; Species: Mus musculus Gata1 at iHOP Genes: NCBI gene 2625 at iHOP; Species: Homo sapiens NCBI gene 2625 at NCBI; Species: Homo sapiens GATA3 at iHOP
	GATA-1 u:V$GATA1_01
	GATA-1 u:V$GATA1_04
	GATA-1 u:V$GATA1_05
	GATA2 MA0036.1
	GATA-2 u:V$GATA2_01
	GATA3 MA0037.1			Genes: NCBI gene 2625 at iHOP; Species: Homo sapiens NCBI gene 2625 at NCBI; Species: Homo sapiens GATA3 at iHOP
	GATA-6 u:V$GATA6_01
	GR u:V$GR_Q6_01
	HOXA5 MA0158.1
	Kid3 u:V$KID3_01
	Klf4 MA0039.1
	Klf4 MA0039.2
	LBP1 u:V$LBP1_Q6
	Lmo2complex u:V$LMO2COM_02
	LRF u:V$LRF_Q2
	LRH1 u:V$LRH1_Q5
	Muscle initiator sequence-20 u:V$MINI20_B
	Muscleinitiatorsequences19 u:V$MINI19_B
	Myb MA0100.1			Genes: NCBI gene 17863 at iHOP; Species: Mus musculus NCBI gene 17863 at NCBI; Species: Mus musculus Myb at iHOP
	MYB u:V$MYB_Q5_01
	MZF1 u:V$MZF1_01
	MZF114 MA0056.1
	Nanog u:V$NANOG_01
	Nr2e3 MA0164.1
	Oct1 u:V$OCT1_06
	Oct1 u:V$OCT1_Q5_01
	Oct-1 u:V$OCT1_03
	Pax2 u:V$PAX2_02
	PolyA u:V$LDSPOLYA_B
	PRGR u:V$PR_Q2
	PU1 u:V$PU1_Q6			Genes: NCBI gene 6688 at iHOP; Species: Homo sapiens NCBI gene 6688 at NCBI; Species: Homo sapiens SPI1 at iHOP
	Sox17 MA0078.1			Genes: NCBI gene 20671 at iHOP; Species: Mus musculus NCBI gene 20671 at NCBI; Species: Mus musculus Sox17 at iHOP
	SOX17 u:V$SOX17_01
	SOX9 MA0077.1			Genes: NCBI gene 6662 at iHOP; Species: Homo sapiens NCBI gene 6662 at NCBI; Species: Homo sapiens SOX9 at iHOP
	SPI1 MA0080.1			Genes: NCBI gene 6688 at iHOP; Species: Homo sapiens NCBI gene 6688 at NCBI; Species: Homo sapiens SPI1 at iHOP
	SRY u:V$SRY_01
	TEF1 u:V$TEF1_Q6
	TFAP2A MA0003.1			Genes: NCBI gene 7020 at iHOP; Species: Homo sapiens NCBI gene 7020 at NCBI; Species: Homo sapiens TFAP2A at iHOP
	ZNF354C MA0130.1			Genes: NCBI gene 30832 at iHOP; Species: Homo sapiens NCBI gene 30832 at NCBI; Species: Homo sapiens ZNF354C at iHOP
6	no	Boreotheria (innerness: 0.538461538461538, →, p=223)		0.0949041	{+BCL6}(1){+STAT}(0){+TEF1}(36){+MOVOB}(5){+ACAAT}(217){+MEF2}
	Search in STRING	Search in Google	ACAAT BCL6 MEF2 MOVOB MOVO-B STAT1 STAT3 TEF1
	ACAAT u:V$ACAAT_B
	BCL6 u:V$BCL6_01
	MEF2 u:V$MMEF2_Q6
	MOVOB u:V$MOVOB_01
	STAT1 u:V$STAT1_02
	STAT1 u:V$STAT1_03
	STAT3 u:V$STAT3_02
	TEF1 u:V$TEF1_Q6
7	no	Eutheria (innerness: 0.615384615384615, →, p=89)		0.0592264	{+E2F}(2){+USF}(1){+Church}(0){+MZF1}(1){+MZF114}(133){+CBFcor}(11){+NFY}(0){+Nkx32}(2){+CCAATb}(0){+corebi}(1){+CEBP}(23){+CEBP}(2){+Cebpa}(169){+SP1}
	Search in STRING	Search in Google	C/EBP CBF (core binding factor) CBFcorebindingfactor CCAATbox CEBP Cebpa Churchill corebindingfactor E2F E2F1 E2F-1 MZF1 MZF114 NFY NF-Y Nkx32 Nkx3-2 SP1 USF USF1
	C/EBP u:V$CEBP_Q2_01
	CBFcorebindingfactor u:V$CBF_01
	CBFcorebindingfactor u:V$CBF_02
	CCAATbox u:V$CAAT_01
	CEBP u:V$CEBP_01
	CEBP u:V$CEBP_Q3
	Cebpa MA0102.1
	Churchill u:V$CHCH_01
	corebindingfactor u:V$COREBINDINGFACTO
	E2F u:V$E2F_02
	E2F u:V$E2F_03
	E2F u:V$E2F_Q2
	E2F u:V$E2F_Q3
	E2F u:V$E2F_Q3_01
	E2F u:V$E2F_Q4
	E2F u:V$E2F_Q4_01
	E2F u:V$E2F_Q6
	E2F u:V$E2F_Q6_01
	E2F1 MA0024.1			Genes: NCBI gene 1869 at iHOP; Species: Homo sapiens NCBI gene 1869 at NCBI; Species: Homo sapiens E2F1 at iHOP	Homologs: NCBI gene 399489 at iHOP; Species: Rattus norvegicus NCBI gene 399489 at NCBI; Species: Rattus norvegicus E2F1 at iHOP Homologs: NCBI gene 13555 at iHOP; Species: Mus musculus NCBI gene 13555 at NCBI; Species: Mus musculus E2F1 at iHOP Homologs: NCBI gene 535369 at iHOP; Species: Bos taurus NCBI gene 535369 at NCBI; Species: Bos taurus E2F1 at iHOP Homologs: NCBI gene 485839 at iHOP; Sp…
	E2F1 u:V$E2F1_Q4_01			Genes: NCBI gene 1869 at iHOP; Species: Homo sapiens NCBI gene 1869 at NCBI; Species: Homo sapiens E2F1 at iHOP	Homologs: NCBI gene 399489 at iHOP; Species: Rattus norvegicus NCBI gene 399489 at NCBI; Species: Rattus norvegicus E2F1 at iHOP Homologs: NCBI gene 13555 at iHOP; Species: Mus musculus NCBI gene 13555 at NCBI; Species: Mus musculus E2F1 at iHOP Homologs: NCBI gene 535369 at iHOP; Species: Bos taurus NCBI gene 535369 at NCBI; Species: Bos taurus E2F1 at iHOP Homologs: NCBI gene 485839 at iHOP; Sp…
	E2F-1 u:V$E2F1_Q3
	E2F-1 u:V$E2F1_Q4
	E2F-1 u:V$E2F1_Q6
	E2F-1 u:V$E2F1_Q6_01
	MZF1 u:V$MZF1_01
	MZF114 MA0056.1
	NFY u:V$NFY_Q6
	NF-Y u:V$NFY_Q6_01
	Nkx32 MA0122.1			Genes: NCBI gene 12020 at iHOP; Species: Mus musculus NCBI gene 12020 at NCBI; Species: Mus musculus Nkx32 at iHOP	Homologs: NCBI gene 488822 at iHOP; Species: Canis lupus familiaris NCBI gene 488822 at NCBI; Species: Canis lupus familiaris Nkx32 at iHOP Homologs: NCBI gene 12020 at iHOP; Species: Mus musculus NCBI gene 12020 at NCBI; Species: Mus musculus Nkx32 at iHOP Homologs: NCBI gene 579 at iHOP; Species: Homo sapiens NCBI gene 579 at NCBI; Species: Homo sapiens Nkx32 at iHOP Homologs: NCBI gene 616907 …
	Nkx3-2 u:V$NKX32_01
	SP1 MA0079.2			Genes: NCBI gene 6667 at iHOP; Species: Homo sapiens NCBI gene 6667 at NCBI; Species: Homo sapiens SP1 at iHOP	Homologs: NCBI gene 24790 at iHOP; Species: Rattus norvegicus NCBI gene 24790 at NCBI; Species: Rattus norvegicus SP1 at iHOP Homologs: NCBI gene 20683 at iHOP; Species: Mus musculus NCBI gene 20683 at NCBI; Species: Mus musculus SP1 at iHOP Homologs: NCBI gene 540741 at iHOP; Species: Bos taurus NCBI gene 540741 at NCBI; Species: Bos taurus SP1 at iHOP Homologs: NCBI gene 451939 at iHOP; Species…
	USF u:V$USF_C			Genes: NCBI gene 7391 at iHOP; Species: Homo sapiens NCBI gene 7391 at NCBI; Species: Homo sapiens USF1 at iHOP	Homologs: NCBI gene 83586 at iHOP; Species: Rattus norvegicus NCBI gene 83586 at NCBI; Species: Rattus norvegicus USF1 at iHOP Homologs: NCBI gene 22278 at iHOP; Species: Mus musculus NCBI gene 22278 at NCBI; Species: Mus musculus USF1 at iHOP Homologs: NCBI gene 7391 at iHOP; Species: Homo sapiens NCBI gene 7391 at NCBI; Species: Homo sapiens USF1 at iHOP Homologs: NCBI gene 407239 at iHOP; Spec…
	USF1 MA0093.1			Genes: NCBI gene 7391 at iHOP; Species: Homo sapiens NCBI gene 7391 at NCBI; Species: Homo sapiens USF1 at iHOP	Homologs: NCBI gene 83586 at iHOP; Species: Rattus norvegicus NCBI gene 83586 at NCBI; Species: Rattus norvegicus USF1 at iHOP Homologs: NCBI gene 22278 at iHOP; Species: Mus musculus NCBI gene 22278 at NCBI; Species: Mus musculus USF1 at iHOP Homologs: NCBI gene 7391 at iHOP; Species: Homo sapiens NCBI gene 7391 at NCBI; Species: Homo sapiens USF1 at iHOP Homologs: NCBI gene 407239 at iHOP; Spec…
8	no	Tetraodontidae (innerness: 0.0769230769230769, →, p=305)		0.0484966	{+Gfi}(0){+Pax4}(2){+GATA3}(23){+Nanog}(0){+REL_cRel}(1){+NFkapp}(0){+STAT}(7){+E2F1}(0){+E2F1DP}(0){+E2F4DP}(6){+LBP1}(22){+TFIIA}(12){+AP4}(4){+LMAF}(3){+LFA1}(1){+LRF}(10){+GR}(3){+PTF1be}(4){+GATA}
	Search in STRING	Search in Google	AP4 cRel E2F1 E2F1DP1 E2F4DP2 GATA Gata1 GATA1 GATA-1 GATA-2 GATA3 GATA-6 GATA-X Gfi GR LBP1 LFA1 LMAF LRF Nanog NFkappaB NF-kappaB Pax4 PTF1beta REL STAT1 STAT3 STAT6 TFIIA
	AP4 u:V$AP4_Q6_01
	cRel u:V$CREL_01			Genes: NCBI gene 5966 at iHOP; Species: Homo sapiens NCBI gene 5966 at NCBI; Species: Homo sapiens REL at iHOP
	E2F1 u:V$E2F1_Q4
	E2F1DP1 u:V$E2F1DP1_01
	E2F4DP2 u:V$E2F4DP2_01
	GATA u:V$GATA_Q6
	Gata1 MA0035.1			Genes: NCBI gene 14460 at iHOP; Species: Mus musculus NCBI gene 14460 at NCBI; Species: Mus musculus Gata1 at iHOP
	Gata1 MA0035.2			Genes: NCBI gene 14460 at iHOP; Species: Mus musculus NCBI gene 14460 at NCBI; Species: Mus musculus Gata1 at iHOP
	GATA1 u:V$GATA1_05			Genes: NCBI gene 14460 at iHOP; Species: Mus musculus NCBI gene 14460 at NCBI; Species: Mus musculus Gata1 at iHOP Genes: NCBI gene 2625 at iHOP; Species: Homo sapiens NCBI gene 2625 at NCBI; Species: Homo sapiens GATA3 at iHOP
	GATA-1 u:V$GATA1_04
	GATA-2 u:V$GATA2_02
	GATA3 MA0037.1			Genes: NCBI gene 2625 at iHOP; Species: Homo sapiens NCBI gene 2625 at NCBI; Species: Homo sapiens GATA3 at iHOP
	GATA3 u:V$GATA3_01
	GATA-6 u:V$GATA6_01
	GATA-X u:V$GATA_C
	Gfi MA0038.1			Genes: NCBI gene 24388 at iHOP; Species: Rattus norvegicus NCBI gene 24388 at NCBI; Species: Rattus norvegicus Gfi at iHOP
	GR u:V$GR_Q6_01
	LBP1 u:V$LBP1_Q6
	LFA1 u:V$LFA1_Q6
	LMAF u:V$LMAF_Q2
	LRF u:V$LRF_Q2
	Nanog u:V$NANOG_01
	NFkappaB u:V$NFKAPPAB_01			Genes: NCBI gene 4790 at iHOP; Species: Homo sapiens NCBI gene 4790 at NCBI; Species: Homo sapiens NF-kappaB at iHOP
	NF-kappaB MA0061.1			Genes: NCBI gene 4790 at iHOP; Species: Homo sapiens NCBI gene 4790 at NCBI; Species: Homo sapiens NF-kappaB at iHOP
	Pax4 u:V$PAX4_03
	PTF1beta u:V$PTF1BETA_Q6
	REL MA0101.1			Genes: NCBI gene 5966 at iHOP; Species: Homo sapiens NCBI gene 5966 at NCBI; Species: Homo sapiens REL at iHOP
	STAT1 u:V$STAT1_02
	STAT1 u:V$STAT1_03
	STAT3 u:V$STAT3_02
	STAT6 u:V$STAT6_02
	TFIIA u:V$TFIIA_Q6
9	no	Simiiformes (innerness: 0.307692307692308, →, p=219)		0.0205275	{+SPIB}(42){+E2F1DP}(0){+E2F4DP}(1){+STATx}
	Search in STRING	Search in Google	E2F-1|DP-1 E2F-1 DP-1 E2F1DP2 E2F4DP2 SPIB STATx
	E2F-1|DP-1 u:V$E2F1DP1_01
	E2F1DP2 u:V$E2F1DP2_01
	E2F4DP2 u:V$E2F4DP2_01
	SPIB MA0081.1			Genes: NCBI gene 6689 at iHOP; Species: Homo sapiens NCBI gene 6689 at NCBI; Species: Homo sapiens SPIB at iHOP	Homologs: NCBI gene 6689 at iHOP; Species: Homo sapiens NCBI gene 6689 at NCBI; Species: Homo sapiens SPIB at iHOP Homologs: NCBI gene 469098 at iHOP; Species: Pan troglodytes NCBI gene 469098 at NCBI; Species: Pan troglodytes SPIB at iHOP
	STATx u:V$STAT_01
10	yes	Murinae (innerness: 0.0769230769230769, →, p=89)		0.0195967	{+E2F}(3){+Church}(0){+MZF1}(1){+MZF114}(90){+Oct1}(49){+E2F}(112){+GATA1}(15){+HNF4}(29){+WT1}(1){+MZF1}(20){+Oct1}(5){+Hltf_RUSH1a}(6){+GATA}(1){+GATA3}(1){+T3R}(16){+NFk}(5){+LRF}(0){+STAT}(5){+MOVOB}(1){+Nkx32}(14){+TFIII}(5){+WT1}
	Search in STRING	Search in Google	Churchill E2F E2F1 E2F-1 GATA Gata1 GATA1 GATA-1 GATA3 Hltf HNF4 LRF MOVOB MZF1 MZF114 NFKB1 Nkx32 Nkx3-2 Oct1 Oct-1 RUSH-1alpha STAT3 STAT6 T3R TFIII WT1
	Churchill u:V$CHCH_01
	E2F u:V$E2F_Q2
	E2F u:V$E2F_Q4
	E2F u:V$E2F_Q6
	E2F1 u:V$E2F1_Q4
	GATA u:V$GATA_Q6
	Gata1 MA0035.1			Genes: NCBI gene 14460 at iHOP; Species: Mus musculus NCBI gene 14460 at NCBI; Species: Mus musculus Gata1 at iHOP	Homologs: NCBI gene 25172 at iHOP; Species: Rattus norvegicus NCBI gene 25172 at NCBI; Species: Rattus norvegicus Gata1 at iHOP Homologs: NCBI gene 14460 at iHOP; Species: Mus musculus NCBI gene 14460 at NCBI; Species: Mus musculus Gata1 at iHOP
	Gata1 MA0035.2			Genes: NCBI gene 14460 at iHOP; Species: Mus musculus NCBI gene 14460 at NCBI; Species: Mus musculus Gata1 at iHOP	Homologs: NCBI gene 25172 at iHOP; Species: Rattus norvegicus NCBI gene 25172 at NCBI; Species: Rattus norvegicus Gata1 at iHOP Homologs: NCBI gene 14460 at iHOP; Species: Mus musculus NCBI gene 14460 at NCBI; Species: Mus musculus Gata1 at iHOP
	GATA1 u:V$GATA1_03			Genes: NCBI gene 14460 at iHOP; Species: Mus musculus NCBI gene 14460 at NCBI; Species: Mus musculus Gata1 at iHOP	Homologs: NCBI gene 25172 at iHOP; Species: Rattus norvegicus NCBI gene 25172 at NCBI; Species: Rattus norvegicus Gata1 at iHOP Homologs: NCBI gene 14460 at iHOP; Species: Mus musculus NCBI gene 14460 at NCBI; Species: Mus musculus Gata1 at iHOP
	GATA1 u:V$GATA1_05
	GATA-1 u:V$GATA1_01
	GATA3 MA0037.1			Genes: NCBI gene 2625 at iHOP; Species: Homo sapiens NCBI gene 2625 at NCBI; Species: Homo sapiens GATA3 at iHOP	Homologs: NCBI gene 85471 at iHOP; Species: Rattus norvegicus NCBI gene 85471 at NCBI; Species: Rattus norvegicus GATA3 at iHOP Homologs: NCBI gene 14462 at iHOP; Species: Mus musculus NCBI gene 14462 at NCBI; Species: Mus musculus GATA3 at iHOP
	GATA3 u:V$GATA3_01			Genes: NCBI gene 2625 at iHOP; Species: Homo sapiens NCBI gene 2625 at NCBI; Species: Homo sapiens GATA3 at iHOP	Homologs: NCBI gene 85471 at iHOP; Species: Rattus norvegicus NCBI gene 85471 at NCBI; Species: Rattus norvegicus GATA3 at iHOP Homologs: NCBI gene 14462 at iHOP; Species: Mus musculus NCBI gene 14462 at NCBI; Species: Mus musculus GATA3 at iHOP
	Hltf MA0109.1			Genes: NCBI gene 100009232 at iHOP; Species: Oryctolagus cuniculus NCBI gene 100009232 at NCBI; Species: Oryctolagus cuniculus Hltf at iHOP
	HNF4 u:V$HNF4_Q6_02
	HNF4 u:V$HNF4_Q6_03
	LRF u:V$LRF_Q2
	MOVOB u:V$MOVOB_01
	MZF1 u:V$MZF1_01
	MZF114 MA0056.1
	NFKB1 MA0105.1			Genes: NCBI gene 4790 at iHOP; Species: Homo sapiens NCBI gene 4790 at NCBI; Species: Homo sapiens NFKB1 at iHOP	Homologs: NCBI gene 18033 at iHOP; Species: Mus musculus NCBI gene 18033 at NCBI; Species: Mus musculus NFKB1 at iHOP Homologs: NCBI gene 81736 at iHOP; Species: Rattus norvegicus NCBI gene 81736 at NCBI; Species: Rattus norvegicus NFKB1 at iHOP
	Nkx32 MA0122.1			Genes: NCBI gene 12020 at iHOP; Species: Mus musculus NCBI gene 12020 at NCBI; Species: Mus musculus Nkx32 at iHOP	Homologs: NCBI gene 12020 at iHOP; Species: Mus musculus NCBI gene 12020 at NCBI; Species: Mus musculus Nkx32 at iHOP
	Nkx3-2 u:V$NKX32_01
	Oct1 u:V$OCT1_03
	Oct1 u:V$OCT1_Q5_01
	Oct-1 u:V$OCT1_B
	RUSH-1alpha u:V$RUSH1A_02
	STAT3 u:V$STAT3_02
	STAT6 u:V$STAT6_02
	T3R u:V$T3R_Q6
	TFIII u:V$TFIII_Q6
	WT1 u:V$WT1_Q6
