# Supplementary material for: Visualization and Exploration of Conserved Regulatory Modules Using ReXSpecies 2
Source: BMC Evol Biol. 2011 Sep 24;11:267. doi: 10.1186/1471-2148-11-267 (PMC3203875; doi:10.1186/1471-2148-11-267)
Supplement: Additional file 15 — N1 patterns, table format. The patterns found in the murine N1 region. See also Additional File 15 for a more detailed version of this table. [file 1471-2148-11-267-S15.XLS]

## Sheet: Sheet1
#	Nodes	treeLogo	bls	Pattern as string	patternLogo
1	Simiiformes, Tetrapoda		0.597098	{+Crx}(85){+ARID3A}(2){+LEF1}(0){+Pbx1}(25){+Oct1}(14){+Gata}(1){+YY1}(72){+WT1}
2	Amniota, MouseGuineaPig		0.56208	{+SRY}(2){+SOX}(9){+Pax3}(4){+ATF}(0){+CREBAT}(0){+E4F1}(40){+Oct1}
3	Mammalia, Simiiformes		0.514637	{+VDR}(50){+CIZ}
4	Amniota, Laurasiatheria, Simiiformes		0.513851	{+IRF}(40){+Ncx}(0){+p53dec}
5	Amniota, Simiiformes		0.513851	{+Ncx}(0){+p53dec}(17){+TCF4}(1){+TATA}
6	Amniota, Laurasiatheria		0.433357	{+VBP}(107){+IRF}(23){+Oct1}(17){+Ncx}(0){+p53dec}
7	Amniota, Simiiformes		0.408301	{+AREB6}(3){+myogen}(1){+E2A}(0){+Lmo2co}(0){+Myc}(0){+MyoD}(0){+USF}(1){+E12}(0){+E47}(0){+ZEB1_deltaE}(88){+AP3}(4){+GATA1}(0){+GATA6}(17){+CDPCR3}(12){+TFIIA}(1){+LEF1}(0){+TCF4}(2){+LEF1TC}(0){+Pax2}(2){+AREB6}(8){+SRY}(1){+FEV}(0){+SOX9}(1){+SOX}(9){+Pax3}(4){+ATF}(0){+CREB}(0){+CREBAT}(0){+E4F1}(6){+MYB}(11){+IRF}(5){+ICSBP}(4){+cap}(31){+Ncx}(0){+p53dec}(17){+TCF4}(1){+TATA}
8	Amniota, Pegasoferae		0.390948	{+NFAT}(14){+SOX}
9	Mammalia, Simiiformes		0.372478	{+NHLH1}(2){+Hmx3Nk}(35){+HNF3al}(1){+DBP}(86){+VDR}(50){+CIZ}
10	Amniota		0.344385	{+SRY}(49){+LEF1TC}(2){+LEF1}
11	Theria		0.297349	{+TTF1Nk}(157){+FOXO4}(0){+SRY}(1){+Pax4}(1){+FOXI1}(0){+FOXO1}(0){+HFH3FO}(0){+Pax2}(2){+FOXA1}(11){+Sp}(2){+CKROX}(2){+MAZ}(88){+Ikaros}
12	Amniota, Catarrhini		0.275798	{+VBP}(20){+MIZF}(96){+NFAT}(13){+POU1F1}(1){+Oct1}
13	Catarrhini, Eutheria		0.275096	{+STATx}(75){+GATA}(2){+CDPCR1}(4){+XPF1}(4){+Cdx}(18){+LRH1}(48){+MEIS1}(36){+AP2_AP2alp_TFAP2A}
14	Tetrapoda		0.274303	{+Crx}(6){+CdxA}(6){+TCF4}(37){+Myb_cMyb}(36){+ARID3A}(2){+LEF1}(0){+Pbx1}(11){+FOXC1}(9){+Cart1}(5){+Oct1}(8){+ELK1}(3){+cEts1p}(3){+Gata}(1){+YY1}(72){+WT1}
15	Eutheria, Simiiformes		0.260295	{+IRF}(5){+PXRPXR}(1){+RXRPXR}(0){+cMyb}(3){+MYB}(7){+HNF4}(52){+TAL1}(2){+TTF1Nk}(1){+Retrov}(3){+TBX5}(1){+HEB}(2){+LEF1TC}(1){+IPF1}(37){+HNF3}(27){+TBX5}(17){+TTF1Nk}(69){+AP1}
16	Catarrhini, Laurasiatheria		0.193298	{+PTF1be}(5){+LMAF}(24){+CREBAT}(1){+ATF2}(0){+CREB}(0){+E4F1}(0){+HLF}(0){+VBP}(130){+Oct1}
17	Amniota		0.179944	{+GATA}(2){+CEBP}(61){+AREB6}(3){+myogen}(1){+E2A}(0){+Lmo2co}(0){+Myc}(0){+Myf}(0){+MyoD}(0){+USF}(1){+E12}(0){+E47}(0){+ZEB1_deltaE}(58){+CEBP}(1){+VBP}(3){+DMRT5}(8){+NFmuE1}(9){+MIZF}(4){+LEF1}(0){+Pax2}(1){+ARID3A}(0){+HOXA5}(0){+Lentiv}(1){+LEF1TC}(3){+AP3}(4){+GATA1}(0){+GATA6}(17){+CDPCR3}(12){+TFIIA}(1){+LEF1}(0){+TCF4}(2){+LEF1TC}(0){+Pax2}(2){+AREB6}(8){+SRY}(1){+FEV}(0){+SOX9}(1){+SOX…
18	Laurasiatheria, Simiiformes		0.152001	{+Helios}(225){+SMAD}(8){+IRF}(33){+EBF1}(7){+Ncx}(0){+p53dec}
19	MouseGuineaPig, Simiiformes		0.147965	{+SRY}(2){+SOX}(9){+Pax3}(4){+ATF}(0){+CREBAT}(0){+E4F1}(24){+CIZ}(24){+TTF1Nk}
20	Eutheria		0.110859	{+IRF}(5){+PXRPXR}(1){+RXRPXR}(0){+cMyb}(3){+MEIS1}(0){+MYB}(1){+TGIF}(1){+Ik2}(4){+RFX1EF}(1){+HNF4}(38){+Nr2e3}(14){+TAL1}(2){+TTF1Nk}(1){+Retrov}(3){+AP2_AP2alp_TFAP2A}(0){+ARID3A}(0){+TBX5}(1){+HEB}(2){+LEF1TC}(1){+IPF1}(0){+Lentiv}(0){+Oct1}(0){+TCF11}(4){+Pbx1}(23){+ZF5}(1){+AhRArn}(1){+HIF1AA}(3){+MEIS1}(5){+HNF3}(4){+Zic2}(23){+TBX5}(7){+Pax4}(9){+LRH1}(1){+TTF1Nk}(17){+Cdx}(4){+XPF1}(4){…
21	Glires		0.0822207	{+NFAT}(0){+NFATC2}(3){+STAT}(3){+PTF1be}(17){+HNF4CO}(85){+GATA}(0){+NFmuE1}(3){+SP1}(52){+E2F}(60){+TFIIA}
22	Scrotifera		0.0789122	{+ISGF3_STAT}(20){+HNF4CO}(3){+cMyb}(189){+Ik2}(1){+RBPJka}(16){+p53dec}(2){+Gata}(6){+FOXC1}(3){+RORalp}
23	Pegasoferae		0.0617215	{+SOX}(1){+AP1}(13){+NFAT}(176){+LBP1}(25){+AP4}(10){+Ikaros}(4){+CACbin}(1){+TAL1}
24	Afrotheria		0.0607014	{+SOX}(1){+AP1}(13){+ISGF3_STAT}(23){+cMyb}(92){+HNF4}(37){+AP2gam}
25	Primates		0.0571975	{+GATA4}(0){+TCF4}(2){+ARID3A}(12){+Ikaros}(1){+Lyf1}(10){+Gata}(2){+p53dec}(13){+TAL1}(1){+CACbin}(2){+RBPJka}(1){+Ik2}(1){+Ikaros}(34){+LEF1}
26	Laurasiatheria		0.0528463	{+Ncx}(0){+p53dec}(7){+EBF1}(10){+Oct1}(23){+IRF}(8){+SMAD}(89){+CACbin}(10){+ATF2}(0){+CREB}(0){+E4F1}(0){+HLF}(0){+VBP}(1){+CREBAT}(24){+LMAF}(5){+PTF1be}(31){+LEF1}(64){+Lyf1}(1){+Helios}
27	Murinae		0.0301238	{+CEBP}(12){+FOXO1}(1){+FOXO4}(0){+Gfi}(35){+Pax4}(2){+Cebpa}(2){+FOXO1}(9){+BCL6}(2){+TATA}(7){+CCAATb}(7){+Pax2}(39){+Gata}(1){+CACbin}(3){+ZNF354}(20){+TBX5}(4){+cEts1p}(4){+FOXD1}(1){+Pbx1}(2){+CEBP}(2){+cMaf}(12){+TFIIA}(1){+Ikaros}(22){+TTF1Nk}(2){+OTX}(5){+cEts16}(3){+CKROX}(0){+MAZ}(0){+Sp}(1){+CACbin}(9){+HOXA3}(4){+En1}(10){+MZF114}(1){+MZF}(2){+GENINI}(1){+AP3}(1){+cMyb}(1){+YY1}(6){+T…
28	Simiiformes		0.0221004	{+TATA}(1){+TCF4}(17){+Ncx}(0){+p53dec}(6){+CBFcor}(1){+EBF1}(2){+TTF1Nk}(1){+Crx}(2){+Helios}(1){+Gfi}(1){+Pitx2}(17){+ISGF3_STAT}(0){+cap}(2){+CIZ}(2){+ICSBP}(5){+IRF}(8){+SMAD}(3){+HNF4CO}(0){+MYB}(3){+cMyb}(2){+AP1}(1){+ATF}(0){+CREB}(0){+CREBAT}(0){+E4F1}(4){+Pax3}(9){+SOX}(1){+FEV}(0){+SOX9}(1){+SRY}(8){+AREB6}(2){+LEF1TC}(0){+Pax2}(1){+VDR}(1){+LEF1}(0){+TCF4}(1){+TFIIA}(10){+ARID3A}(2){+C…
29	Catarrhini		0.0131411	{+FOXC1}(58){+AP2_AP2alp_TFAP2A}(33){+PTF1be}(3){+MEIS1}(2){+LMAF}(4){+FOXI1}(0){+HFH3FO}(20){+CREBAT}(1){+ATF2}(0){+CREB}(0){+E4F1}(0){+HLF}(0){+VBP}(14){+cEts1p}(3){+ELK1}(3){+MIZF}(1){+LRH1}(18){+Cdx}(4){+XPF1}(4){+CDPCR1}(2){+GATA}(67){+NFAT}(8){+STATx}(5){+AP1}(0){+POU1F1}(1){+HSF2}(0){+Oct1}
