# Supplementary material for: Visualization and Exploration of Conserved Regulatory Modules Using ReXSpecies 2
Source: BMC Evol Biol. 2011 Sep 24;11:267. doi: 10.1186/1471-2148-11-267 (PMC3203875; doi:10.1186/1471-2148-11-267)
Supplement: Additional file 16 — N1 patterns, detailed table format. The patterns found in the murine N1 region, detailed version of Additional File 14. [file 1471-2148-11-267-S16.XLS]

## Sheet: Sheet1
User: valid1, Analysis: N1_chr3_34564105-34564403_1 (Session #68)
#	Complete @ Mus musculus	Nodes	treeLogo	bls	Pattern as string	patternLogo
1	no	Simiiformes (innerness: 0.307692307692308, ←, p=387), Tetrapoda (innerness: 1, ←, p=387)		0.597098	{+Crx}(85){+ARID3A}(2){+LEF1}(0){+Pbx1}(25){+Oct1}(14){+Gata}(1){+YY1}(72){+WT1}
	Search in STRING	Search in Google	ARID3A Crx Gata1 GATA1 GATA-1 GATA2 GATA-2 GATA3 LEF1 Oct1 Oct-1 Pbx1 Pbx-1 WT1 YY1
	ARID3A MA0151.1
	Crx u:V$CRX_Q4
	Gata1 MA0035.1			Genes: NCBI gene 14460 at iHOP; Species: Mus musculus NCBI gene 14460 at NCBI; Species: Mus musculus Gata1 at iHOP	Homologs: NCBI gene 738894 at iHOP; Species: Pan troglodytes NCBI gene 738894 at NCBI; Species: Pan troglodytes Gata1 at iHOP Homologs: NCBI gene 480906 at iHOP; Species: Canis lupus familiaris NCBI gene 480906 at NCBI; Species: Canis lupus familiaris Gata1 at iHOP Homologs: NCBI gene 2623 at iHOP; Species: Homo sapiens NCBI gene 2623 at NCBI; Species: Homo sapiens Gata1 at iHOP Homologs: NCBI ge…
	GATA1 u:V$GATA1_01			Genes: NCBI gene 14460 at iHOP; Species: Mus musculus NCBI gene 14460 at NCBI; Species: Mus musculus Gata1 at iHOP	Homologs: NCBI gene 738894 at iHOP; Species: Pan troglodytes NCBI gene 738894 at NCBI; Species: Pan troglodytes Gata1 at iHOP Homologs: NCBI gene 480906 at iHOP; Species: Canis lupus familiaris NCBI gene 480906 at NCBI; Species: Canis lupus familiaris Gata1 at iHOP Homologs: NCBI gene 2623 at iHOP; Species: Homo sapiens NCBI gene 2623 at NCBI; Species: Homo sapiens Gata1 at iHOP Homologs: NCBI ge…
	GATA2 MA0036.1
	GATA-2 u:V$GATA2_01
	GATA3 MA0037.1			Genes: NCBI gene 2625 at iHOP; Species: Homo sapiens NCBI gene 2625 at NCBI; Species: Homo sapiens GATA3 at iHOP	Homologs: NCBI gene 2625 at iHOP; Species: Homo sapiens NCBI gene 2625 at NCBI; Species: Homo sapiens GATA3 at iHOP Homologs: NCBI gene 85471 at iHOP; Species: Rattus norvegicus NCBI gene 85471 at NCBI; Species: Rattus norvegicus GATA3 at iHOP Homologs: NCBI gene 487134 at iHOP; Species: Canis lupus familiaris NCBI gene 487134 at NCBI; Species: Canis lupus familiaris GATA3 at iHOP Homologs: NCBI …
	LEF1 u:V$LEF1_Q2
	LEF1 u:V$LEF1_Q2_01
	Oct1 u:V$OCT1_Q5_01
	Oct-1 u:V$OCT1_06
	Oct-1 u:V$OCT1_B
	Pbx1 u:V$PBX1_03
	Pbx-1 u:V$PBX1_01
	WT1 u:V$WT1_Q6
	YY1 MA0095.1			Genes: NCBI gene 7528 at iHOP; Species: Homo sapiens NCBI gene 7528 at NCBI; Species: Homo sapiens YY1 at iHOP	Homologs: NCBI gene 534353 at iHOP; Species: Bos taurus NCBI gene 534353 at NCBI; Species: Bos taurus YY1 at iHOP Homologs: NCBI gene 7528 at iHOP; Species: Homo sapiens NCBI gene 7528 at NCBI; Species: Homo sapiens YY1 at iHOP Homologs: NCBI gene 24919 at iHOP; Species: Rattus norvegicus NCBI gene 24919 at NCBI; Species: Rattus norvegicus YY1 at iHOP Homologs: NCBI gene 22632 at iHOP; Species: M…
2	yes	Amniota (innerness: 0.923076923076923, →, p=325), MouseGuineaPig (innerness: 0.153846153846154, →, p=325)		0.56208	{+SRY}(2){+SOX}(9){+Pax3}(4){+ATF}(0){+CREBAT}(0){+E4F1}(40){+Oct1}
	Search in STRING	Search in Google	ATF CREBATF E4F1 Oct1 Pax3 Sox17 SOX17 Sox5 SOX5 SRY
	ATF u:V$ATF_01
	CREBATF u:V$CREBATF_Q6
	E4F1 u:V$E4F1_Q6
	Oct1 u:V$OCT1_02
	Oct1 u:V$OCT1_03
	Pax3 u:V$PAX3_01
	Sox17 MA0078.1			Genes: NCBI gene 20671 at iHOP; Species: Mus musculus NCBI gene 20671 at NCBI; Species: Mus musculus Sox17 at iHOP
	SOX17 u:V$SOX17_01
	Sox5 MA0087.1
	SOX5 u:V$SOX5_01			Genes: NCBI gene 20671 at iHOP; Species: Mus musculus NCBI gene 20671 at NCBI; Species: Mus musculus Sox17 at iHOP
	SRY MA0084.1			Genes: NCBI gene 6736 at iHOP; Species: Homo sapiens NCBI gene 6736 at NCBI; Species: Homo sapiens SRY at iHOP
	SRY u:V$SRY_02
3	no	Mammalia (innerness: 0.846153846153846, →, p=314), Simiiformes (innerness: 0.307692307692308, →, p=314)		0.514637	{+VDR}(50){+CIZ}
	Search in STRING	Search in Google	CIZ VDR
	CIZ u:V$CIZ_01
	VDR u:V$VDR_Q6
4	no	Amniota (innerness: 0.923076923076923, →, p=357), Laurasiatheria (innerness: 0.307692307692308, →, p=357), Simiiformes (innerness: 0.307692307692308, →, p=357)		0.513851	{+IRF}(40){+Ncx}(0){+p53dec}
	Search in STRING	Search in Google	IRF IRF1 IRF-1 Ncx p53decamer p53 decamer
	IRF u:V$IRF_Q6
	IRF u:V$IRF_Q6_01
	IRF1 MA0050.1			Genes: NCBI gene 3659 at iHOP; Species: Homo sapiens NCBI gene 3659 at NCBI; Species: Homo sapiens IRF1 at iHOP	Homologs: NCBI gene 481500 at iHOP; Species: Canis lupus familiaris NCBI gene 481500 at NCBI; Species: Canis lupus familiaris IRF1 at iHOP
	IRF-1 u:V$IRF1_Q6
	Ncx u:V$NCX_01
	p53decamer u:V$P53_DECAMER_Q2
5	no	Amniota (innerness: 0.923076923076923, →, p=397), Simiiformes (innerness: 0.307692307692308, →, p=397)		0.513851	{+Ncx}(0){+p53dec}(17){+TCF4}(1){+TATA}
	Search in STRING	Search in Google	Ncx p53decamer p53 decamer TATA TCF4 TCF-4
	Ncx u:V$NCX_01
	p53decamer u:V$P53_DECAMER_Q2
	TATA u:V$TATA_C
	TCF4 u:V$TCF4_Q5
6	no	Amniota (innerness: 0.923076923076923, →, p=250), Laurasiatheria (innerness: 0.307692307692308, →, p=250)		0.433357	{+VBP}(107){+IRF}(23){+Oct1}(17){+Ncx}(0){+p53dec}
	Search in STRING	Search in Google	IRF IRF1 IRF-1 Ncx Oct1 p53decamer p53 decamer VBP
	IRF u:V$IRF_Q6
	IRF u:V$IRF_Q6_01
	IRF1 MA0050.1			Genes: NCBI gene 3659 at iHOP; Species: Homo sapiens NCBI gene 3659 at NCBI; Species: Homo sapiens IRF1 at iHOP	Homologs: NCBI gene 481500 at iHOP; Species: Canis lupus familiaris NCBI gene 481500 at NCBI; Species: Canis lupus familiaris IRF1 at iHOP
	IRF-1 u:V$IRF1_Q6
	Ncx u:V$NCX_01
	Oct1 u:V$OCT1_02
	Oct1 u:V$OCT1_03
	p53decamer u:V$P53_DECAMER_Q2
	VBP u:V$VBP_01
7	no	Amniota (innerness: 0.923076923076923, →, p=186), Simiiformes (innerness: 0.307692307692308, →, p=186)		0.408301	{+AREB6}(3){+myogen}(1){+E2A}(0){+Lmo2co}(0){+Myc}(0){+MyoD}(0){+USF}(1){+E12}(0){+E47}(0){+ZEB1_deltaE}(88){+AP3}(4){+GATA1}(0){+GATA6}(17){+CDPCR3}(12){+TFIIA}(1){+LEF1}(0){+TCF4}(2){+LEF1TC}(0){+Pax2}(2){+AREB6}(8){+SRY}(1){+FEV}(0){+SOX9}(1){+SOX}(9){+Pax3}(4){+ATF}(0){+CREB}(0){+CREBAT}(0){+E4F1}(6){+MYB}(11){+IRF}(5){+ICSBP}(4){+cap}(31){+Ncx}(0){+p53dec}(17){+TCF4}(1){+TATA}
	Search in STRING	Search in Google	AP3 AREB6 ATF cap CDP CR3+HD CDPCR3HD CREB CREBATF deltaEF1 E12 E2A E47 E4F1 FEV GATA1 GATA6 ICSBP IRF IRF1 IRF-1 LEF1 LEF1TCF1 Lmo2complex Lmo2 complex Myb MYB Myc MyoD myogenin Ncx p53decamer p53 decamer Pax2 Pax3 Sox17 SOX17 Sox5 SOX5 SOX9 SRY TATA TCF4 TCF-4 TFIIA USF USF1 ZEB1
	AP3 u:V$AP3_Q6
	AREB6 u:V$AREB6_01
	AREB6 u:V$AREB6_02
	AREB6 u:V$AREB6_03
	AREB6 u:V$AREB6_04
	ATF u:V$ATF_01
	cap u:V$CAP_01
	CDPCR3HD u:V$CDPCR3HD_01
	CREB u:V$CREB_Q2
	CREB u:V$CREB_Q3
	CREB u:V$CREB_Q4
	CREB u:V$CREB_Q4_01
	CREBATF u:V$CREBATF_Q6
	deltaEF1 u:V$DELTAEF1_01			Genes: NCBI gene 396029 at iHOP; Species: Gallus gallus NCBI gene 396029 at NCBI; Species: Gallus gallus ZEB1 at iHOP	Homologs: NCBI gene 6935 at iHOP; Species: Homo sapiens NCBI gene 6935 at NCBI; Species: Homo sapiens ZEB1 at iHOP
	E12 u:V$E12_Q6
	E2A u:V$E2A_Q2
	E2A u:V$E2A_Q6
	E47 u:V$E47_01
	E47 u:V$E47_02
	E4F1 u:V$E4F1_Q6
	FEV MA0156.1
	GATA1 u:V$GATA1_03
	GATA6 u:V$GATA6_01
	ICSBP u:V$ICSBP_Q6
	IRF u:V$IRF_Q6
	IRF u:V$IRF_Q6_01
	IRF1 MA0050.1			Genes: NCBI gene 3659 at iHOP; Species: Homo sapiens NCBI gene 3659 at NCBI; Species: Homo sapiens IRF1 at iHOP	Homologs: NCBI gene 16362 at iHOP; Species: Mus musculus NCBI gene 16362 at NCBI; Species: Mus musculus IRF1 at iHOP Homologs: NCBI gene 24508 at iHOP; Species: Rattus norvegicus NCBI gene 24508 at NCBI; Species: Rattus norvegicus IRF1 at iHOP Homologs: NCBI gene 745042 at iHOP; Species: Pan troglodytes NCBI gene 745042 at NCBI; Species: Pan troglodytes IRF1 at iHOP Homologs: NCBI gene 396384 at …
	IRF-1 u:V$IRF1_Q6
	LEF1 u:V$LEF1_Q2
	LEF1 u:V$LEF1_Q2_01
	LEF1TCF1 u:V$LEF1TCF1_Q4
	Lmo2complex u:V$LMO2COM_01
	Lmo2 complex u:V$LMO2COM_02
	Myb MA0100.1			Genes: NCBI gene 17863 at iHOP; Species: Mus musculus NCBI gene 17863 at NCBI; Species: Mus musculus Myb at iHOP	Homologs: NCBI gene 463016 at iHOP; Species: Pan troglodytes NCBI gene 463016 at NCBI; Species: Pan troglodytes Myb at iHOP Homologs: NCBI gene 4602 at iHOP; Species: Homo sapiens NCBI gene 4602 at NCBI; Species: Homo sapiens Myb at iHOP
	MYB u:V$MYB_Q3			Genes: NCBI gene 17863 at iHOP; Species: Mus musculus NCBI gene 17863 at NCBI; Species: Mus musculus Myb at iHOP	Homologs: NCBI gene 463016 at iHOP; Species: Pan troglodytes NCBI gene 463016 at NCBI; Species: Pan troglodytes Myb at iHOP Homologs: NCBI gene 4602 at iHOP; Species: Homo sapiens NCBI gene 4602 at NCBI; Species: Homo sapiens Myb at iHOP
	MYB u:V$MYB_Q5_01
	Myc u:V$MYC_Q2
	MyoD u:V$MYOD_01
	MyoD u:V$MYOD_Q6
	myogenin u:V$MYOGENIN_Q6
	Ncx u:V$NCX_01
	p53decamer u:V$P53_DECAMER_Q2
	Pax2 u:V$PAX2_02
	Pax3 u:V$PAX3_01
	Sox17 MA0078.1			Genes: NCBI gene 20671 at iHOP; Species: Mus musculus NCBI gene 20671 at NCBI; Species: Mus musculus Sox17 at iHOP	Homologs: NCBI gene 740572 at iHOP; Species: Pan troglodytes NCBI gene 740572 at NCBI; Species: Pan troglodytes Sox17 at iHOP Homologs: NCBI gene 64321 at iHOP; Species: Homo sapiens NCBI gene 64321 at NCBI; Species: Homo sapiens Sox17 at iHOP
	SOX17 u:V$SOX17_01
	Sox5 MA0087.1
	SOX5 u:V$SOX5_01			Genes: NCBI gene 20671 at iHOP; Species: Mus musculus NCBI gene 20671 at NCBI; Species: Mus musculus Sox17 at iHOP	Homologs: NCBI gene 740572 at iHOP; Species: Pan troglodytes NCBI gene 740572 at NCBI; Species: Pan troglodytes Sox17 at iHOP Homologs: NCBI gene 64321 at iHOP; Species: Homo sapiens NCBI gene 64321 at NCBI; Species: Homo sapiens Sox17 at iHOP
	SOX9 MA0077.1			Genes: NCBI gene 6662 at iHOP; Species: Homo sapiens NCBI gene 6662 at NCBI; Species: Homo sapiens SOX9 at iHOP	Homologs: NCBI gene 450101 at iHOP; Species: Pan troglodytes NCBI gene 450101 at NCBI; Species: Pan troglodytes SOX9 at iHOP Homologs: NCBI gene 6662 at iHOP; Species: Homo sapiens NCBI gene 6662 at NCBI; Species: Homo sapiens SOX9 at iHOP
	SOX9 u:V$SOX9_B1
	SRY MA0084.1			Genes: NCBI gene 6736 at iHOP; Species: Homo sapiens NCBI gene 6736 at NCBI; Species: Homo sapiens SRY at iHOP	Homologs: NCBI gene 449510 at iHOP; Species: Pan troglodytes NCBI gene 449510 at NCBI; Species: Pan troglodytes SRY at iHOP Homologs: NCBI gene 6736 at iHOP; Species: Homo sapiens NCBI gene 6736 at NCBI; Species: Homo sapiens SRY at iHOP
	SRY u:V$SRY_02
	TATA u:V$TATA_C
	TCF4 u:V$TCF4_Q5
	TFIIA u:V$TFIIA_Q6
	USF u:V$USF_C			Genes: NCBI gene 7391 at iHOP; Species: Homo sapiens NCBI gene 7391 at NCBI; Species: Homo sapiens USF1 at iHOP	Homologs: NCBI gene 7391 at iHOP; Species: Homo sapiens NCBI gene 7391 at NCBI; Species: Homo sapiens USF1 at iHOP
	USF1 MA0093.1			Genes: NCBI gene 7391 at iHOP; Species: Homo sapiens NCBI gene 7391 at NCBI; Species: Homo sapiens USF1 at iHOP	Homologs: NCBI gene 7391 at iHOP; Species: Homo sapiens NCBI gene 7391 at NCBI; Species: Homo sapiens USF1 at iHOP
	ZEB1 MA0103.1			Genes: NCBI gene 396029 at iHOP; Species: Gallus gallus NCBI gene 396029 at NCBI; Species: Gallus gallus ZEB1 at iHOP	Homologs: NCBI gene 6935 at iHOP; Species: Homo sapiens NCBI gene 6935 at NCBI; Species: Homo sapiens ZEB1 at iHOP
8	no	Amniota (innerness: 0.923076923076923, →, p=366), Pegasoferae (innerness: 0.153846153846154, →, p=366)		0.390948	{+NFAT}(14){+SOX}
	Search in STRING	Search in Google	NFAT NF-AT Sox5 SOX5
	NFAT u:V$NFAT_Q6
	NF-AT u:V$NFAT_Q4_01
	Sox5 MA0087.1
	SOX5 u:V$SOX5_01
9	no	Mammalia (innerness: 0.846153846153846, →, p=190), Simiiformes (innerness: 0.307692307692308, →, p=190)		0.372478	{+NHLH1}(2){+Hmx3Nk}(35){+HNF3al}(1){+DBP}(86){+VDR}(50){+CIZ}
	Search in STRING	Search in Google	CIZ DBP Hmx3Nkx51 HNF3alpha NHLH1 VDR
	CIZ u:V$CIZ_01
	DBP u:V$DBP_Q6
	Hmx3Nkx51 u:V$HMX1_01
	HNF3alpha u:V$HNF3ALPHA_Q6
	NHLH1 MA0048.1			Genes: NCBI gene 4807 at iHOP; Species: Homo sapiens NCBI gene 4807 at NCBI; Species: Homo sapiens NHLH1 at iHOP	Homologs: NCBI gene 530196 at iHOP; Species: Bos taurus NCBI gene 530196 at NCBI; Species: Bos taurus NHLH1 at iHOP Homologs: NCBI gene 289230 at iHOP; Species: Rattus norvegicus NCBI gene 289230 at NCBI; Species: Rattus norvegicus NHLH1 at iHOP Homologs: NCBI gene 746768 at iHOP; Species: Pan troglodytes NCBI gene 746768 at NCBI; Species: Pan troglodytes NHLH1 at iHOP Homologs: NCBI gene 18071 a…
	VDR u:V$VDR_Q6
10	no	Amniota (innerness: 0.923076923076923, ←, p=364, p=325)		0.344385	{+SRY}(49){+LEF1TC}(2){+LEF1}
	Search in STRING	Search in Google	LEF1 LEF1TCF1 SRY
	LEF1 u:V$LEF1_Q2
	LEF1 u:V$LEF1_Q2_01
	LEF1TCF1 u:V$LEF1TCF1_Q4
	SRY MA0084.1			Genes: NCBI gene 6736 at iHOP; Species: Homo sapiens NCBI gene 6736 at NCBI; Species: Homo sapiens SRY at iHOP	Homologs: NCBI gene 280931 at iHOP; Species: Bos taurus NCBI gene 280931 at NCBI; Species: Bos taurus SRY at iHOP Homologs: NCBI gene 449510 at iHOP; Species: Pan troglodytes NCBI gene 449510 at NCBI; Species: Pan troglodytes SRY at iHOP Homologs: NCBI gene 6736 at iHOP; Species: Homo sapiens NCBI gene 6736 at NCBI; Species: Homo sapiens SRY at iHOP
	SRY u:V$SRY_01
	SRY u:V$SRY_02
11	no	Theria (innerness: 0.769230769230769, ←, p=388)		0.297349	{+TTF1Nk}(157){+FOXO4}(0){+SRY}(1){+Pax4}(1){+FOXI1}(0){+FOXO1}(0){+HFH3FO}(0){+Pax2}(2){+FOXA1}(11){+Sp}(2){+CKROX}(2){+MAZ}(88){+Ikaros}
	Search in STRING	Search in Google	CKROX FOXA1 FOXI1 FOXO1 FOXO4 HFH3FOXI1 Ikaros MAZ Pax2 Pax4 Sp1 SP1 SRY TTF1Nkx21
	CKROX u:V$CKROX_Q2
	FOXA1 MA0148.1
	FOXI1 MA0042.1			Genes: NCBI gene 2299 at iHOP; Species: Homo sapiens NCBI gene 2299 at NCBI; Species: Homo sapiens FOXI1 at iHOP	Homologs: NCBI gene 471732 at iHOP; Species: Pan troglodytes NCBI gene 471732 at NCBI; Species: Pan troglodytes FOXI1 at iHOP Homologs: NCBI gene 287185 at iHOP; Species: Rattus norvegicus NCBI gene 287185 at NCBI; Species: Rattus norvegicus FOXI1 at iHOP Homologs: NCBI gene 539442 at iHOP; Species: Bos taurus NCBI gene 539442 at NCBI; Species: Bos taurus FOXI1 at iHOP Homologs: NCBI gene 14233 a…
	FOXO1 u:V$FOXO1_01
	FOXO4 u:V$FOXO4_01
	HFH3FOXI1 u:V$HFH3_01
	Ikaros u:V$IK_Q5
	MAZ u:V$MAZ_Q6
	Pax2 u:V$PAX2_02
	Pax4 u:V$PAX4_03
	Sp1 u:V$SP1_01			Genes: NCBI gene 6667 at iHOP; Species: Homo sapiens NCBI gene 6667 at NCBI; Species: Homo sapiens SP1 at iHOP	Homologs: NCBI gene 24790 at iHOP; Species: Rattus norvegicus NCBI gene 24790 at NCBI; Species: Rattus norvegicus SP1 at iHOP Homologs: NCBI gene 20683 at iHOP; Species: Mus musculus NCBI gene 20683 at NCBI; Species: Mus musculus SP1 at iHOP Homologs: NCBI gene 540741 at iHOP; Species: Bos taurus NCBI gene 540741 at NCBI; Species: Bos taurus SP1 at iHOP Homologs: NCBI gene 451939 at iHOP; Species…
	Sp1 u:V$SP1_Q2_01
	Sp1 u:V$SP1_Q4_01			Genes: NCBI gene 6667 at iHOP; Species: Homo sapiens NCBI gene 6667 at NCBI; Species: Homo sapiens SP1 at iHOP	Homologs: NCBI gene 24790 at iHOP; Species: Rattus norvegicus NCBI gene 24790 at NCBI; Species: Rattus norvegicus SP1 at iHOP Homologs: NCBI gene 20683 at iHOP; Species: Mus musculus NCBI gene 20683 at NCBI; Species: Mus musculus SP1 at iHOP Homologs: NCBI gene 540741 at iHOP; Species: Bos taurus NCBI gene 540741 at NCBI; Species: Bos taurus SP1 at iHOP Homologs: NCBI gene 451939 at iHOP; Species…
	Sp1 u:V$SP1_Q6
	Sp1 u:V$SP1_Q6_01
	SP1 MA0079.1			Genes: NCBI gene 6667 at iHOP; Species: Homo sapiens NCBI gene 6667 at NCBI; Species: Homo sapiens SP1 at iHOP	Homologs: NCBI gene 24790 at iHOP; Species: Rattus norvegicus NCBI gene 24790 at NCBI; Species: Rattus norvegicus SP1 at iHOP Homologs: NCBI gene 20683 at iHOP; Species: Mus musculus NCBI gene 20683 at NCBI; Species: Mus musculus SP1 at iHOP Homologs: NCBI gene 540741 at iHOP; Species: Bos taurus NCBI gene 540741 at NCBI; Species: Bos taurus SP1 at iHOP Homologs: NCBI gene 451939 at iHOP; Species…
	SP1 MA0079.2			Genes: NCBI gene 6667 at iHOP; Species: Homo sapiens NCBI gene 6667 at NCBI; Species: Homo sapiens SP1 at iHOP	Homologs: NCBI gene 24790 at iHOP; Species: Rattus norvegicus NCBI gene 24790 at NCBI; Species: Rattus norvegicus SP1 at iHOP Homologs: NCBI gene 20683 at iHOP; Species: Mus musculus NCBI gene 20683 at NCBI; Species: Mus musculus SP1 at iHOP Homologs: NCBI gene 540741 at iHOP; Species: Bos taurus NCBI gene 540741 at NCBI; Species: Bos taurus SP1 at iHOP Homologs: NCBI gene 451939 at iHOP; Species…
	SRY u:V$SRY_01
	TTF1Nkx21 u:V$TTF1_Q6
12	no	Amniota (innerness: 0.923076923076923, →, p=250), Catarrhini (innerness: 0.230769230769231, →, p=250)		0.275798	{+VBP}(20){+MIZF}(96){+NFAT}(13){+POU1F1}(1){+Oct1}
	Search in STRING	Search in Google	MIZF NFAT NF-AT Oct1 POU1F1 VBP
	MIZF MA0131.1			Genes: NCBI gene 25988 at iHOP; Species: Homo sapiens NCBI gene 25988 at NCBI; Species: Homo sapiens MIZF at iHOP	Homologs: NCBI gene 610612 at iHOP; Species: Canis lupus familiaris NCBI gene 610612 at NCBI; Species: Canis lupus familiaris MIZF at iHOP Homologs: NCBI gene 511965 at iHOP; Species: Bos taurus NCBI gene 511965 at NCBI; Species: Bos taurus MIZF at iHOP Homologs: NCBI gene 419756 at iHOP; Species: Gallus gallus NCBI gene 419756 at NCBI; Species: Gallus gallus MIZF at iHOP Homologs: NCBI gene 1024…
	MIZF u:V$MIZF_01
	NFAT u:V$NFAT_Q6
	NF-AT u:V$NFAT_Q4_01
	Oct1 u:V$OCT1_02
	Oct1 u:V$OCT1_03
	POU1F1 u:V$POU1F1_Q6
	VBP u:V$VBP_01
13	no	Catarrhini (innerness: 0.230769230769231, ←, p=374), Eutheria (innerness: 0.692307692307692, ←, p=374)		0.275096	{+STATx}(75){+GATA}(2){+CDPCR1}(4){+XPF1}(4){+Cdx}(18){+LRH1}(48){+MEIS1}(36){+AP2_AP2alp_TFAP2A}
	Search in STRING	Search in Google	AP2 AP-2 AP-2alpha CDPCR1 CDP CR1 Cdx Gata1 GATA1 GATA-2 GATA3 GATA-6 LRH1 MEIS1 STATx TFAP2A XPF1
	AP2 u:V$AP2_Q6_01			Genes: NCBI gene 7020 at iHOP; Species: Homo sapiens NCBI gene 7020 at NCBI; Species: Homo sapiens TFAP2A at iHOP	Homologs: NCBI gene 462426 at iHOP; Species: Pan troglodytes NCBI gene 462426 at NCBI; Species: Pan troglodytes TFAP2A at iHOP Homologs: NCBI gene 7020 at iHOP; Species: Homo sapiens NCBI gene 7020 at NCBI; Species: Homo sapiens TFAP2A at iHOP
	AP-2 u:V$AP2_Q3
	AP-2 u:V$AP2_Q6
	AP-2alpha u:V$AP2ALPHA_01
	CDPCR1 u:V$CDPCR1_01
	Cdx u:V$CDX_Q5
	Gata1 MA0035.1			Genes: NCBI gene 14460 at iHOP; Species: Mus musculus NCBI gene 14460 at NCBI; Species: Mus musculus Gata1 at iHOP	Homologs: NCBI gene 738894 at iHOP; Species: Pan troglodytes NCBI gene 738894 at NCBI; Species: Pan troglodytes Gata1 at iHOP Homologs: NCBI gene 2623 at iHOP; Species: Homo sapiens NCBI gene 2623 at NCBI; Species: Homo sapiens Gata1 at iHOP
	GATA1 u:V$GATA1_01			Genes: NCBI gene 14460 at iHOP; Species: Mus musculus NCBI gene 14460 at NCBI; Species: Mus musculus Gata1 at iHOP Genes: NCBI gene 2625 at iHOP; Species: Homo sapiens NCBI gene 2625 at NCBI; Species: Homo sapiens GATA3 at iHOP	Homologs: NCBI gene 738894 at iHOP; Species: Pan troglodytes NCBI gene 738894 at NCBI; Species: Pan troglodytes Gata1 at iHOP Homologs: NCBI gene 2623 at iHOP; Species: Homo sapiens NCBI gene 2623 at NCBI; Species: Homo sapiens Gata1 at iHOP Homologs: NCBI gene 2625 at iHOP; Species: Homo sapiens NCBI gene 2625 at NCBI; Species: Homo sapiens GATA3 at iHOP Homologs: NCBI gene 450296 at iHOP; Speci…
	GATA-2 u:V$GATA2_01
	GATA3 MA0037.1			Genes: NCBI gene 2625 at iHOP; Species: Homo sapiens NCBI gene 2625 at NCBI; Species: Homo sapiens GATA3 at iHOP	Homologs: NCBI gene 2625 at iHOP; Species: Homo sapiens NCBI gene 2625 at NCBI; Species: Homo sapiens GATA3 at iHOP Homologs: NCBI gene 450296 at iHOP; Species: Pan troglodytes NCBI gene 450296 at NCBI; Species: Pan troglodytes GATA3 at iHOP
	GATA-6 u:V$GATA6_01
	LRH1 u:V$LRH1_Q5
	MEIS1 u:V$MEIS1_01
	STATx u:V$STAT_01
	TFAP2A MA0003.1			Genes: NCBI gene 7020 at iHOP; Species: Homo sapiens NCBI gene 7020 at NCBI; Species: Homo sapiens TFAP2A at iHOP	Homologs: NCBI gene 462426 at iHOP; Species: Pan troglodytes NCBI gene 462426 at NCBI; Species: Pan troglodytes TFAP2A at iHOP Homologs: NCBI gene 7020 at iHOP; Species: Homo sapiens NCBI gene 7020 at NCBI; Species: Homo sapiens TFAP2A at iHOP
	XPF1 u:V$XPF1_Q6
14	no	Tetrapoda (innerness: 1, ←, p=387)		0.274303	{+Crx}(6){+CdxA}(6){+TCF4}(37){+Myb_cMyb}(36){+ARID3A}(2){+LEF1}(0){+Pbx1}(11){+FOXC1}(9){+Cart1}(5){+Oct1}(8){+ELK1}(3){+cEts1p}(3){+Gata}(1){+YY1}(72){+WT1}
	Search in STRING	Search in Google	ARID3A Cart1 Cart-1 CdxA c-Ets-1(p54) cEts1p54 cMyb c-Myb Crx ELK1 FOXC1 Gata1 GATA1 GATA-1 GATA2 GATA-2 GATA3 LEF1 Myb Oct1 Oct-1 Pbx1 Pbx-1 TCF4 WT1 YY1
	ARID3A MA0151.1
	Cart1 u:V$CART1_01
	CdxA u:V$CDXA_01
	CdxA u:V$CDXA_02
	c-Ets-1(p54) u:V$CETS1P54_01
	c-Ets-1(p54) u:V$CETS1P54_02
	cEts1p54 u:V$CETS1P54_03
	cMyb u:V$CMYB_01			Genes: NCBI gene 17863 at iHOP; Species: Mus musculus NCBI gene 17863 at NCBI; Species: Mus musculus Myb at iHOP	Homologs: NCBI gene 317776 at iHOP; Species: Bos taurus NCBI gene 317776 at NCBI; Species: Bos taurus Myb at iHOP Homologs: NCBI gene 483995 at iHOP; Species: Canis lupus familiaris NCBI gene 483995 at NCBI; Species: Canis lupus familiaris Myb at iHOP Homologs: NCBI gene 17863 at iHOP; Species: Mus musculus NCBI gene 17863 at NCBI; Species: Mus musculus Myb at iHOP Homologs: NCBI gene 396244 at i…
	c-Myb u:V$MYB_Q6
	Crx u:V$CRX_Q4
	ELK1 MA0028.1			Genes: NCBI gene 2002 at iHOP; Species: Homo sapiens NCBI gene 2002 at NCBI; Species: Homo sapiens ELK1 at iHOP	Homologs: NCBI gene 786886 at iHOP; Species: Bos taurus NCBI gene 786886 at NCBI; Species: Bos taurus ELK1 at iHOP Homologs: NCBI gene 2002 at iHOP; Species: Homo sapiens NCBI gene 2002 at NCBI; Species: Homo sapiens ELK1 at iHOP Homologs: NCBI gene 13712 at iHOP; Species: Mus musculus NCBI gene 13712 at NCBI; Species: Mus musculus ELK1 at iHOP Homologs: NCBI gene 491860 at iHOP; Species: Canis l…
	FOXC1 MA0032.1			Genes: NCBI gene 2296 at iHOP; Species: Homo sapiens NCBI gene 2296 at NCBI; Species: Homo sapiens FOXC1 at iHOP	Homologs: NCBI gene 750577 at iHOP; Species: Pan troglodytes NCBI gene 750577 at NCBI; Species: Pan troglodytes FOXC1 at iHOP Homologs: NCBI gene 2296 at iHOP; Species: Homo sapiens NCBI gene 2296 at NCBI; Species: Homo sapiens FOXC1 at iHOP Homologs: NCBI gene 17300 at iHOP; Species: Mus musculus NCBI gene 17300 at NCBI; Species: Mus musculus FOXC1 at iHOP
	Gata1 MA0035.1			Genes: NCBI gene 14460 at iHOP; Species: Mus musculus NCBI gene 14460 at NCBI; Species: Mus musculus Gata1 at iHOP	Homologs: NCBI gene 738894 at iHOP; Species: Pan troglodytes NCBI gene 738894 at NCBI; Species: Pan troglodytes Gata1 at iHOP Homologs: NCBI gene 480906 at iHOP; Species: Canis lupus familiaris NCBI gene 480906 at NCBI; Species: Canis lupus familiaris Gata1 at iHOP Homologs: NCBI gene 2623 at iHOP; Species: Homo sapiens NCBI gene 2623 at NCBI; Species: Homo sapiens Gata1 at iHOP Homologs: NCBI ge…
	GATA1 u:V$GATA1_01			Genes: NCBI gene 14460 at iHOP; Species: Mus musculus NCBI gene 14460 at NCBI; Species: Mus musculus Gata1 at iHOP	Homologs: NCBI gene 738894 at iHOP; Species: Pan troglodytes NCBI gene 738894 at NCBI; Species: Pan troglodytes Gata1 at iHOP Homologs: NCBI gene 480906 at iHOP; Species: Canis lupus familiaris NCBI gene 480906 at NCBI; Species: Canis lupus familiaris Gata1 at iHOP Homologs: NCBI gene 2623 at iHOP; Species: Homo sapiens NCBI gene 2623 at NCBI; Species: Homo sapiens Gata1 at iHOP Homologs: NCBI ge…
	GATA2 MA0036.1
	GATA-2 u:V$GATA2_01
	GATA3 MA0037.1			Genes: NCBI gene 2625 at iHOP; Species: Homo sapiens NCBI gene 2625 at NCBI; Species: Homo sapiens GATA3 at iHOP	Homologs: NCBI gene 2625 at iHOP; Species: Homo sapiens NCBI gene 2625 at NCBI; Species: Homo sapiens GATA3 at iHOP Homologs: NCBI gene 85471 at iHOP; Species: Rattus norvegicus NCBI gene 85471 at NCBI; Species: Rattus norvegicus GATA3 at iHOP Homologs: NCBI gene 487134 at iHOP; Species: Canis lupus familiaris NCBI gene 487134 at NCBI; Species: Canis lupus familiaris GATA3 at iHOP Homologs: NCBI …
	LEF1 u:V$LEF1_Q2
	LEF1 u:V$LEF1_Q2_01
	Myb MA0100.1			Genes: NCBI gene 17863 at iHOP; Species: Mus musculus NCBI gene 17863 at NCBI; Species: Mus musculus Myb at iHOP	Homologs: NCBI gene 317776 at iHOP; Species: Bos taurus NCBI gene 317776 at NCBI; Species: Bos taurus Myb at iHOP Homologs: NCBI gene 483995 at iHOP; Species: Canis lupus familiaris NCBI gene 483995 at NCBI; Species: Canis lupus familiaris Myb at iHOP Homologs: NCBI gene 17863 at iHOP; Species: Mus musculus NCBI gene 17863 at NCBI; Species: Mus musculus Myb at iHOP Homologs: NCBI gene 396244 at i…
	Oct1 u:V$OCT1_Q5_01
	Oct-1 u:V$OCT1_06
	Oct-1 u:V$OCT1_B
	Pbx1 u:V$PBX1_03
	Pbx-1 u:V$PBX1_01
	TCF4 u:V$TCF4_Q5
	WT1 u:V$WT1_Q6
	YY1 MA0095.1			Genes: NCBI gene 7528 at iHOP; Species: Homo sapiens NCBI gene 7528 at NCBI; Species: Homo sapiens YY1 at iHOP	Homologs: NCBI gene 534353 at iHOP; Species: Bos taurus NCBI gene 534353 at NCBI; Species: Bos taurus YY1 at iHOP Homologs: NCBI gene 7528 at iHOP; Species: Homo sapiens NCBI gene 7528 at NCBI; Species: Homo sapiens YY1 at iHOP Homologs: NCBI gene 24919 at iHOP; Species: Rattus norvegicus NCBI gene 24919 at NCBI; Species: Rattus norvegicus YY1 at iHOP Homologs: NCBI gene 22632 at iHOP; Species: M…
15	no	Eutheria (innerness: 0.692307692307692, →, p=113), Simiiformes (innerness: 0.307692307692308, →, p=113)		0.260295	{+IRF}(5){+PXRPXR}(1){+RXRPXR}(0){+cMyb}(3){+MYB}(7){+HNF4}(52){+TAL1}(2){+TTF1Nk}(1){+Retrov}(3){+TBX5}(1){+HEB}(2){+LEF1TC}(1){+IPF1}(37){+HNF3}(27){+TBX5}(17){+TTF1Nk}(69){+AP1}
	Search in STRING	Search in Google	AP1 AP-1 cMyb HEB HNF3 HNF4 IPF1 IRF IRF1 IRF-1 LEF1TCF1 Myb MYB PXRPXRRXR RetroviralPolyA RXRPXRRXR TAL1 TBX5 TTF-1 (Nkx2-1) TTF1Nkx21
	AP1 u:V$AP1_Q2_01
	AP1 u:V$AP1_Q4
	AP-1 u:V$AP1_Q4_01
	AP-1 u:V$AP1_Q6_01
	AP-1 u:V$AP1FJ_Q2
	cMyb u:V$MYB_Q6
	HEB u:V$HEB_Q6
	HNF3 u:V$HNF3_Q6
	HNF4 u:V$HNF4_Q6_02
	HNF4 u:V$HNF4_Q6_03
	IPF1 u:V$IPF1_Q4
	IRF u:V$IRF_Q6_01
	IRF1 u:V$IRF1_Q6
	LEF1TCF1 u:V$LEF1TCF1_Q4
	Myb MA0100.1			Genes: NCBI gene 17863 at iHOP; Species: Mus musculus NCBI gene 17863 at NCBI; Species: Mus musculus Myb at iHOP	Homologs: NCBI gene 463016 at iHOP; Species: Pan troglodytes NCBI gene 463016 at NCBI; Species: Pan troglodytes Myb at iHOP Homologs: NCBI gene 4602 at iHOP; Species: Homo sapiens NCBI gene 4602 at NCBI; Species: Homo sapiens Myb at iHOP
	MYB u:V$MYB_Q3			Genes: NCBI gene 17863 at iHOP; Species: Mus musculus NCBI gene 17863 at NCBI; Species: Mus musculus Myb at iHOP	Homologs: NCBI gene 463016 at iHOP; Species: Pan troglodytes NCBI gene 463016 at NCBI; Species: Pan troglodytes Myb at iHOP Homologs: NCBI gene 4602 at iHOP; Species: Homo sapiens NCBI gene 4602 at NCBI; Species: Homo sapiens Myb at iHOP
	MYB u:V$MYB_Q5_01
	PXRPXRRXR u:V$PXRRXR_02
	RetroviralPolyA u:V$POLY_C
	RXRPXRRXR u:V$PXRRXR_01
	TAL1 u:V$TAL1_Q6
	TBX5 u:V$TBX5_01
	TBX5 u:V$TBX5_02
	TBX5 u:V$TBX5_Q5
	TTF1Nkx21 u:V$TITF1_Q3
	TTF1Nkx21 u:V$TTF1_Q6
16	no	Catarrhini (innerness: 0.230769230769231, →, p=220), Laurasiatheria (innerness: 0.307692307692308, →, p=220)		0.193298	{+PTF1be}(5){+LMAF}(24){+CREBAT}(1){+ATF2}(0){+CREB}(0){+E4F1}(0){+HLF}(0){+VBP}(130){+Oct1}
	Search in STRING	Search in Google	ATF2 CREB CREBATF E4F1 HLF LMAF Oct1 PTF1beta VBP
	ATF2 u:V$CREBP1_Q2
	CREB u:V$CREB_01
	CREB u:V$CREB_Q2
	CREB u:V$CREB_Q4
	CREBATF u:V$CREBATF_Q6
	E4F1 u:V$E4F1_Q6
	HLF u:V$HLF_01
	LMAF u:V$LMAF_Q2
	Oct1 u:V$OCT1_02
	Oct1 u:V$OCT1_03
	PTF1beta u:V$PTF1BETA_Q6
	VBP u:V$VBP_01
17	no	Amniota (innerness: 0.923076923076923, →, p=123)		0.179944	{+GATA}(2){+CEBP}(61){+AREB6}(3){+myogen}(1){+E2A}(0){+Lmo2co}(0){+Myc}(0){+Myf}(0){+MyoD}(0){+USF}(1){+E12}(0){+E47}(0){+ZEB1_deltaE}(58){+CEBP}(1){+VBP}(3){+DMRT5}(8){+NFmuE1}(9){+MIZF}(4){+LEF1}(0){+Pax2}(1){+ARID3A}(0){+HOXA5}(0){+Lentiv}(1){+LEF1TC}(3){+AP3}(4){+GATA1}(0){+GATA6}(17){+CDPCR3}(12){+TFIIA}(1){+LEF1}(0){+TCF4}(2){+LEF1TC}(0){+Pax2}(2){+AREB6}(8){+SRY}(1){+FEV}(0){+SOX9}(1){+SOX…
	Search in STRING	Search in Google	AP2alpha AP-2alpha AP2alphaA AP2gamma AP-2gamma AP3 AREB6 ARID3A ATF C/EBP cap CDP CR3+HD CDPCR3HD CEBP CREB CREBATF deltaEF1 DMRT5 E12 E2A E47 E4F1 FEV GATA Gata1 GATA1 GATA-1 GATA2 GATA3 GATA-3 GATA6 GATA-6 HeliosA Helios A HOXA5 ICSBP IRF IRF1 IRF-1 Klf4 LEF1 LEF1TCF1 LentiviralPolyA Lmo2complex Lmo2 complex MIZF Myb MYB Myc Myf MyoD myogenin MZF1513 Ncx NFAT NF-AT NFmuE1 Oct1 p53decamer p53 d…
	AP2alpha u:V$AP2ALPHA_01			Genes: NCBI gene 7020 at iHOP; Species: Homo sapiens NCBI gene 7020 at NCBI; Species: Homo sapiens TFAP2A at iHOP	Homologs: NCBI gene 488213 at iHOP; Species: Canis lupus familiaris NCBI gene 488213 at NCBI; Species: Canis lupus familiaris TFAP2A at iHOP Homologs: NCBI gene 21418 at iHOP; Species: Mus musculus NCBI gene 21418 at NCBI; Species: Mus musculus TFAP2A at iHOP Homologs: NCBI gene 505849 at iHOP; Species: Bos taurus NCBI gene 505849 at NCBI; Species: Bos taurus TFAP2A at iHOP Homologs: NCBI gene 39…
	AP2alphaA u:V$AP2ALPHA_02			Genes: NCBI gene 7020 at iHOP; Species: Homo sapiens NCBI gene 7020 at NCBI; Species: Homo sapiens TFAP2A at iHOP	Homologs: NCBI gene 488213 at iHOP; Species: Canis lupus familiaris NCBI gene 488213 at NCBI; Species: Canis lupus familiaris TFAP2A at iHOP Homologs: NCBI gene 21418 at iHOP; Species: Mus musculus NCBI gene 21418 at NCBI; Species: Mus musculus TFAP2A at iHOP Homologs: NCBI gene 505849 at iHOP; Species: Bos taurus NCBI gene 505849 at NCBI; Species: Bos taurus TFAP2A at iHOP Homologs: NCBI gene 39…
	AP2gamma u:V$AP2GAMMA_01
	AP3 u:V$AP3_Q6
	AREB6 u:V$AREB6_01
	AREB6 u:V$AREB6_02
	AREB6 u:V$AREB6_03
	AREB6 u:V$AREB6_04
	ARID3A MA0151.1
	ATF u:V$ATF_01
	C/EBP u:V$CEBP_01
	C/EBP u:V$CEBP_Q2_01
	cap u:V$CAP_01
	CDPCR3HD u:V$CDPCR3HD_01
	CEBP u:V$CEBP_Q2
	CEBP u:V$CEBP_Q3
	CREB u:V$CREB_Q2
	CREB u:V$CREB_Q3
	CREB u:V$CREB_Q4
	CREB u:V$CREB_Q4_01
	CREBATF u:V$CREBATF_Q6
	deltaEF1 u:V$DELTAEF1_01			Genes: NCBI gene 396029 at iHOP; Species: Gallus gallus NCBI gene 396029 at NCBI; Species: Gallus gallus ZEB1 at iHOP	Homologs: NCBI gene 6935 at iHOP; Species: Homo sapiens NCBI gene 6935 at NCBI; Species: Homo sapiens ZEB1 at iHOP Homologs: NCBI gene 535183 at iHOP; Species: Bos taurus NCBI gene 535183 at NCBI; Species: Bos taurus ZEB1 at iHOP Homologs: NCBI gene 477966 at iHOP; Species: Canis lupus familiaris NCBI gene 477966 at NCBI; Species: Canis lupus familiaris ZEB1 at iHOP Homologs: NCBI gene 396029 at …
	DMRT5 u:V$DMRT5_01
	E12 u:V$E12_Q6
	E2A u:V$E2A_Q2
	E2A u:V$E2A_Q6
	E47 u:V$E47_01
	E47 u:V$E47_02
	E4F1 u:V$E4F1_Q6
	FEV MA0156.1
	GATA u:V$GATA_Q6
	Gata1 MA0035.1			Genes: NCBI gene 14460 at iHOP; Species: Mus musculus NCBI gene 14460 at NCBI; Species: Mus musculus Gata1 at iHOP	Homologs: NCBI gene 738894 at iHOP; Species: Pan troglodytes NCBI gene 738894 at NCBI; Species: Pan troglodytes Gata1 at iHOP Homologs: NCBI gene 480906 at iHOP; Species: Canis lupus familiaris NCBI gene 480906 at NCBI; Species: Canis lupus familiaris Gata1 at iHOP Homologs: NCBI gene 2623 at iHOP; Species: Homo sapiens NCBI gene 2623 at NCBI; Species: Homo sapiens Gata1 at iHOP Homologs: NCBI ge…
	GATA1 u:V$GATA1_03
	GATA-1 u:V$GATA1_01
	GATA2 MA0036.1
	GATA2 u:V$GATA2_01			Genes: NCBI gene 14460 at iHOP; Species: Mus musculus NCBI gene 14460 at NCBI; Species: Mus musculus Gata1 at iHOP Genes: NCBI gene 2625 at iHOP; Species: Homo sapiens NCBI gene 2625 at NCBI; Species: Homo sapiens GATA3 at iHOP	Homologs: NCBI gene 738894 at iHOP; Species: Pan troglodytes NCBI gene 738894 at NCBI; Species: Pan troglodytes Gata1 at iHOP Homologs: NCBI gene 480906 at iHOP; Species: Canis lupus familiaris NCBI gene 480906 at NCBI; Species: Canis lupus familiaris Gata1 at iHOP Homologs: NCBI gene 2623 at iHOP; Species: Homo sapiens NCBI gene 2623 at NCBI; Species: Homo sapiens Gata1 at iHOP Homologs: NCBI ge…
	GATA3 MA0037.1			Genes: NCBI gene 2625 at iHOP; Species: Homo sapiens NCBI gene 2625 at NCBI; Species: Homo sapiens GATA3 at iHOP	Homologs: NCBI gene 2625 at iHOP; Species: Homo sapiens NCBI gene 2625 at NCBI; Species: Homo sapiens GATA3 at iHOP Homologs: NCBI gene 85471 at iHOP; Species: Rattus norvegicus NCBI gene 85471 at NCBI; Species: Rattus norvegicus GATA3 at iHOP Homologs: NCBI gene 487134 at iHOP; Species: Canis lupus familiaris NCBI gene 487134 at NCBI; Species: Canis lupus familiaris GATA3 at iHOP Homologs: NCBI …
	GATA3 u:V$GATA3_03
	GATA-3 u:V$GATA3_01
	GATA6 u:V$GATA6_01
	HeliosA u:V$HELIOSA_02
	Helios A u:V$HELIOSA_01
	HOXA5 MA0158.1
	ICSBP u:V$ICSBP_Q6
	IRF u:V$IRF_Q6
	IRF u:V$IRF_Q6_01
	IRF1 MA0050.1			Genes: NCBI gene 3659 at iHOP; Species: Homo sapiens NCBI gene 3659 at NCBI; Species: Homo sapiens IRF1 at iHOP	Homologs: NCBI gene 16362 at iHOP; Species: Mus musculus NCBI gene 16362 at NCBI; Species: Mus musculus IRF1 at iHOP Homologs: NCBI gene 24508 at iHOP; Species: Rattus norvegicus NCBI gene 24508 at NCBI; Species: Rattus norvegicus IRF1 at iHOP Homologs: NCBI gene 745042 at iHOP; Species: Pan troglodytes NCBI gene 745042 at NCBI; Species: Pan troglodytes IRF1 at iHOP Homologs: NCBI gene 396384 at …
	IRF-1 u:V$IRF1_Q6
	Klf4 MA0039.1
	LEF1 u:V$LEF1_Q2
	LEF1 u:V$LEF1_Q2_01
	LEF1TCF1 u:V$LEF1TCF1_Q4
	LentiviralPolyA u:V$LPOLYA_B
	Lmo2complex u:V$LMO2COM_01
	Lmo2 complex u:V$LMO2COM_02
	MIZF MA0131.1			Genes: NCBI gene 25988 at iHOP; Species: Homo sapiens NCBI gene 25988 at NCBI; Species: Homo sapiens MIZF at iHOP	Homologs: NCBI gene 610612 at iHOP; Species: Canis lupus familiaris NCBI gene 610612 at NCBI; Species: Canis lupus familiaris MIZF at iHOP Homologs: NCBI gene 511965 at iHOP; Species: Bos taurus NCBI gene 511965 at NCBI; Species: Bos taurus MIZF at iHOP Homologs: NCBI gene 419756 at iHOP; Species: Gallus gallus NCBI gene 419756 at NCBI; Species: Gallus gallus MIZF at iHOP Homologs: NCBI gene 1024…
	MIZF u:V$MIZF_01
	Myb MA0100.1			Genes: NCBI gene 17863 at iHOP; Species: Mus musculus NCBI gene 17863 at NCBI; Species: Mus musculus Myb at iHOP	Homologs: NCBI gene 317776 at iHOP; Species: Bos taurus NCBI gene 317776 at NCBI; Species: Bos taurus Myb at iHOP Homologs: NCBI gene 483995 at iHOP; Species: Canis lupus familiaris NCBI gene 483995 at NCBI; Species: Canis lupus familiaris Myb at iHOP Homologs: NCBI gene 17863 at iHOP; Species: Mus musculus NCBI gene 17863 at NCBI; Species: Mus musculus Myb at iHOP Homologs: NCBI gene 396244 at i…
	MYB u:V$MYB_Q3			Genes: NCBI gene 17863 at iHOP; Species: Mus musculus NCBI gene 17863 at NCBI; Species: Mus musculus Myb at iHOP	Homologs: NCBI gene 317776 at iHOP; Species: Bos taurus NCBI gene 317776 at NCBI; Species: Bos taurus Myb at iHOP Homologs: NCBI gene 483995 at iHOP; Species: Canis lupus familiaris NCBI gene 483995 at NCBI; Species: Canis lupus familiaris Myb at iHOP Homologs: NCBI gene 17863 at iHOP; Species: Mus musculus NCBI gene 17863 at NCBI; Species: Mus musculus Myb at iHOP Homologs: NCBI gene 396244 at i…
	MYB u:V$MYB_Q5_01
	Myc u:V$MYC_Q2
	Myf MA0055.1
	MyoD u:V$MYOD_01
	MyoD u:V$MYOD_Q6
	myogenin u:V$MYOGENIN_Q6
	MZF1513 MA0057.1			Genes: NCBI gene 7593 at iHOP; Species: Homo sapiens NCBI gene 7593 at NCBI; Species: Homo sapiens MZF1513 at iHOP	Homologs: NCBI gene 456356 at iHOP; Species: Pan troglodytes NCBI gene 456356 at NCBI; Species: Pan troglodytes MZF1513 at iHOP Homologs: NCBI gene 7593 at iHOP; Species: Homo sapiens NCBI gene 7593 at NCBI; Species: Homo sapiens MZF1513 at iHOP Homologs: NCBI gene 109889 at iHOP; Species: Mus musculus NCBI gene 109889 at NCBI; Species: Mus musculus MZF1513 at iHOP Homologs: NCBI gene 484220 at i…
	Ncx u:V$NCX_01
	NFAT u:V$NFAT_Q6
	NF-AT u:V$NFAT_Q4_01
	NFmuE1 u:V$NFMUE1_Q6
	Oct1 u:V$OCT1_02
	Oct1 u:V$OCT1_03
	p53decamer u:V$P53_DECAMER_Q2
	Pax2 u:V$PAX2_02
	Pax3 u:V$PAX3_01
	Pbx1 u:V$PBX1_01
	POU1F1 u:V$POU1F1_Q6
	Sox17 MA0078.1			Genes: NCBI gene 20671 at iHOP; Species: Mus musculus NCBI gene 20671 at NCBI; Species: Mus musculus Sox17 at iHOP	Homologs: NCBI gene 312936 at iHOP; Species: Rattus norvegicus NCBI gene 312936 at NCBI; Species: Rattus norvegicus Sox17 at iHOP Homologs: NCBI gene 428534 at iHOP; Species: Gallus gallus NCBI gene 428534 at NCBI; Species: Gallus gallus Sox17 at iHOP Homologs: NCBI gene 486955 at iHOP; Species: Canis lupus familiaris NCBI gene 486955 at NCBI; Species: Canis lupus familiaris Sox17 at iHOP Homolog…
	SOX17 u:V$SOX17_01
	Sox5 MA0087.1
	SOX5 u:V$SOX5_01			Genes: NCBI gene 20671 at iHOP; Species: Mus musculus NCBI gene 20671 at NCBI; Species: Mus musculus Sox17 at iHOP	Homologs: NCBI gene 312936 at iHOP; Species: Rattus norvegicus NCBI gene 312936 at NCBI; Species: Rattus norvegicus Sox17 at iHOP Homologs: NCBI gene 428534 at iHOP; Species: Gallus gallus NCBI gene 428534 at NCBI; Species: Gallus gallus Sox17 at iHOP Homologs: NCBI gene 486955 at iHOP; Species: Canis lupus familiaris NCBI gene 486955 at NCBI; Species: Canis lupus familiaris Sox17 at iHOP Homolog…
	SOX9 MA0077.1			Genes: NCBI gene 6662 at iHOP; Species: Homo sapiens NCBI gene 6662 at NCBI; Species: Homo sapiens SOX9 at iHOP	Homologs: NCBI gene 374148 at iHOP; Species: Gallus gallus NCBI gene 374148 at NCBI; Species: Gallus gallus SOX9 at iHOP Homologs: NCBI gene 20682 at iHOP; Species: Mus musculus NCBI gene 20682 at NCBI; Species: Mus musculus SOX9 at iHOP Homologs: NCBI gene 403464 at iHOP; Species: Canis lupus familiaris NCBI gene 403464 at NCBI; Species: Canis lupus familiaris SOX9 at iHOP Homologs: NCBI gene 45…
	SOX9 u:V$SOX9_B1
	SRY MA0084.1			Genes: NCBI gene 6736 at iHOP; Species: Homo sapiens NCBI gene 6736 at NCBI; Species: Homo sapiens SRY at iHOP	Homologs: NCBI gene 280931 at iHOP; Species: Bos taurus NCBI gene 280931 at NCBI; Species: Bos taurus SRY at iHOP Homologs: NCBI gene 449510 at iHOP; Species: Pan troglodytes NCBI gene 449510 at NCBI; Species: Pan troglodytes SRY at iHOP Homologs: NCBI gene 6736 at iHOP; Species: Homo sapiens NCBI gene 6736 at NCBI; Species: Homo sapiens SRY at iHOP
	SRY u:V$SRY_01
	SRY u:V$SRY_02
	TATA u:V$TATA_C
	TCF4 u:V$TCF4_Q5
	TFAP2A MA0003.1			Genes: NCBI gene 7020 at iHOP; Species: Homo sapiens NCBI gene 7020 at NCBI; Species: Homo sapiens TFAP2A at iHOP	Homologs: NCBI gene 488213 at iHOP; Species: Canis lupus familiaris NCBI gene 488213 at NCBI; Species: Canis lupus familiaris TFAP2A at iHOP Homologs: NCBI gene 21418 at iHOP; Species: Mus musculus NCBI gene 21418 at NCBI; Species: Mus musculus TFAP2A at iHOP Homologs: NCBI gene 505849 at iHOP; Species: Bos taurus NCBI gene 505849 at NCBI; Species: Bos taurus TFAP2A at iHOP Homologs: NCBI gene 39…
	TFIIA u:V$TFIIA_Q6
	USF u:V$USF_C			Genes: NCBI gene 7391 at iHOP; Species: Homo sapiens NCBI gene 7391 at NCBI; Species: Homo sapiens USF1 at iHOP	Homologs: NCBI gene 83586 at iHOP; Species: Rattus norvegicus NCBI gene 83586 at NCBI; Species: Rattus norvegicus USF1 at iHOP Homologs: NCBI gene 22278 at iHOP; Species: Mus musculus NCBI gene 22278 at NCBI; Species: Mus musculus USF1 at iHOP Homologs: NCBI gene 7391 at iHOP; Species: Homo sapiens NCBI gene 7391 at NCBI; Species: Homo sapiens USF1 at iHOP Homologs: NCBI gene 425126 at iHOP; Spec…
	USF1 MA0093.1			Genes: NCBI gene 7391 at iHOP; Species: Homo sapiens NCBI gene 7391 at NCBI; Species: Homo sapiens USF1 at iHOP	Homologs: NCBI gene 83586 at iHOP; Species: Rattus norvegicus NCBI gene 83586 at NCBI; Species: Rattus norvegicus USF1 at iHOP Homologs: NCBI gene 22278 at iHOP; Species: Mus musculus NCBI gene 22278 at NCBI; Species: Mus musculus USF1 at iHOP Homologs: NCBI gene 7391 at iHOP; Species: Homo sapiens NCBI gene 7391 at NCBI; Species: Homo sapiens USF1 at iHOP Homologs: NCBI gene 425126 at iHOP; Spec…
	VBP u:V$VBP_01
	ZEB1 MA0103.1			Genes: NCBI gene 396029 at iHOP; Species: Gallus gallus NCBI gene 396029 at NCBI; Species: Gallus gallus ZEB1 at iHOP	Homologs: NCBI gene 6935 at iHOP; Species: Homo sapiens NCBI gene 6935 at NCBI; Species: Homo sapiens ZEB1 at iHOP Homologs: NCBI gene 535183 at iHOP; Species: Bos taurus NCBI gene 535183 at NCBI; Species: Bos taurus ZEB1 at iHOP Homologs: NCBI gene 477966 at iHOP; Species: Canis lupus familiaris NCBI gene 477966 at NCBI; Species: Canis lupus familiaris ZEB1 at iHOP Homologs: NCBI gene 396029 at …
18	no	Laurasiatheria (innerness: 0.307692307692308, →, p=124), Simiiformes (innerness: 0.307692307692308, →, p=124)		0.152001	{+Helios}(225){+SMAD}(8){+IRF}(33){+EBF1}(7){+Ncx}(0){+p53dec}
	Search in STRING	Search in Google	EBF1 HeliosA IRF IRF1 IRF-1 Ncx p53decamer p53 decamer SMAD
	EBF1 MA0154.1
	HeliosA u:V$HELIOSA_01
	IRF u:V$IRF_Q6
	IRF u:V$IRF_Q6_01
	IRF1 MA0050.1			Genes: NCBI gene 3659 at iHOP; Species: Homo sapiens NCBI gene 3659 at NCBI; Species: Homo sapiens IRF1 at iHOP	Homologs: NCBI gene 481500 at iHOP; Species: Canis lupus familiaris NCBI gene 481500 at NCBI; Species: Canis lupus familiaris IRF1 at iHOP
	IRF-1 u:V$IRF1_Q6
	Ncx u:V$NCX_01
	p53decamer u:V$P53_DECAMER_Q2
	SMAD u:V$SMAD_Q6
19	no	MouseGuineaPig (innerness: 0.153846153846154, →, p=325), Simiiformes (innerness: 0.307692307692308, →, p=325)		0.147965	{+SRY}(2){+SOX}(9){+Pax3}(4){+ATF}(0){+CREBAT}(0){+E4F1}(24){+CIZ}(24){+TTF1Nk}
	Search in STRING	Search in Google	ATF CIZ CREBATF E4F1 Pax3 Sox17 SOX17 Sox5 SOX5 SRY TTF1Nkx21
	ATF u:V$ATF_01
	CIZ u:V$CIZ_01
	CREBATF u:V$CREBATF_Q6
	E4F1 u:V$E4F1_Q6
	Pax3 u:V$PAX3_01
	Sox17 MA0078.1			Genes: NCBI gene 20671 at iHOP; Species: Mus musculus NCBI gene 20671 at NCBI; Species: Mus musculus Sox17 at iHOP
	SOX17 u:V$SOX17_01
	Sox5 MA0087.1
	SOX5 u:V$SOX5_01			Genes: NCBI gene 20671 at iHOP; Species: Mus musculus NCBI gene 20671 at NCBI; Species: Mus musculus Sox17 at iHOP
	SRY MA0084.1			Genes: NCBI gene 6736 at iHOP; Species: Homo sapiens NCBI gene 6736 at NCBI; Species: Homo sapiens SRY at iHOP
	SRY u:V$SRY_02
	TTF1Nkx21 u:V$TTF1_Q6
20	no	Eutheria (innerness: 0.692307692307692, →, p=113)		0.110859	{+IRF}(5){+PXRPXR}(1){+RXRPXR}(0){+cMyb}(3){+MEIS1}(0){+MYB}(1){+TGIF}(1){+Ik2}(4){+RFX1EF}(1){+HNF4}(38){+Nr2e3}(14){+TAL1}(2){+TTF1Nk}(1){+Retrov}(3){+AP2_AP2alp_TFAP2A}(0){+ARID3A}(0){+TBX5}(1){+HEB}(2){+LEF1TC}(1){+IPF1}(0){+Lentiv}(0){+Oct1}(0){+TCF11}(4){+Pbx1}(23){+ZF5}(1){+AhRArn}(1){+HIF1AA}(3){+MEIS1}(5){+HNF3}(4){+Zic2}(23){+TBX5}(7){+Pax4}(9){+LRH1}(1){+TTF1Nk}(17){+Cdx}(4){+XPF1}(4){…
	Search in STRING	Search in Google	AhR, Arnt, HIF-1 AhR Arnt HIF-1 AhRArnt AP1 AP-1 AP2 AP-2 AP-2alpha ARID3A CDPCR1 CDP CR1 Cdx cMyb Gata1 GATA1 GATA-2 GATA3 GATA-6 HEB HIF1AARNT HNF3 HNF4 Ik2 IPF1 IRF IRF1 IRF-1 LEF1TCF1 LentiviralPolyA Lentiviral Poly A LRH1 MEIS1 Myb MYB Nr2e3 Oct1 Pax4 Pbx1 Pbx-1 PXRPXRRXR RetroviralPolyA RFX1EFC RXRPXRRXR STATx TAL1 TBX5 TCF11 TFAP2A TGIF TTF-1 (Nkx2-1) TTF1Nkx21 XPF1 ZF5 Zic2
	AhR, Arnt, HIF-1 u:V$AHRHIF_Q6
	AhRArnt u:V$AHRARNT_01
	AP1 u:V$AP1_Q2_01
	AP1 u:V$AP1_Q4
	AP-1 u:V$AP1_Q4_01
	AP-1 u:V$AP1_Q6_01
	AP-1 u:V$AP1FJ_Q2
	AP2 u:V$AP2_Q6_01			Genes: NCBI gene 7020 at iHOP; Species: Homo sapiens NCBI gene 7020 at NCBI; Species: Homo sapiens TFAP2A at iHOP	Homologs: NCBI gene 488213 at iHOP; Species: Canis lupus familiaris NCBI gene 488213 at NCBI; Species: Canis lupus familiaris TFAP2A at iHOP Homologs: NCBI gene 21418 at iHOP; Species: Mus musculus NCBI gene 21418 at NCBI; Species: Mus musculus TFAP2A at iHOP Homologs: NCBI gene 505849 at iHOP; Species: Bos taurus NCBI gene 505849 at NCBI; Species: Bos taurus TFAP2A at iHOP Homologs: NCBI gene 30…
	AP-2 u:V$AP2_Q3
	AP-2 u:V$AP2_Q6
	AP-2alpha u:V$AP2ALPHA_01
	ARID3A MA0151.1
	CDPCR1 u:V$CDPCR1_01
	Cdx u:V$CDX_Q5
	cMyb u:V$MYB_Q6
	Gata1 MA0035.1			Genes: NCBI gene 14460 at iHOP; Species: Mus musculus NCBI gene 14460 at NCBI; Species: Mus musculus Gata1 at iHOP	Homologs: NCBI gene 738894 at iHOP; Species: Pan troglodytes NCBI gene 738894 at NCBI; Species: Pan troglodytes Gata1 at iHOP Homologs: NCBI gene 480906 at iHOP; Species: Canis lupus familiaris NCBI gene 480906 at NCBI; Species: Canis lupus familiaris Gata1 at iHOP Homologs: NCBI gene 2623 at iHOP; Species: Homo sapiens NCBI gene 2623 at NCBI; Species: Homo sapiens Gata1 at iHOP Homologs: NCBI ge…
	GATA1 u:V$GATA1_01			Genes: NCBI gene 2625 at iHOP; Species: Homo sapiens NCBI gene 2625 at NCBI; Species: Homo sapiens GATA3 at iHOP Genes: NCBI gene 14460 at iHOP; Species: Mus musculus NCBI gene 14460 at NCBI; Species: Mus musculus Gata1 at iHOP	Homologs: NCBI gene 2625 at iHOP; Species: Homo sapiens NCBI gene 2625 at NCBI; Species: Homo sapiens GATA3 at iHOP Homologs: NCBI gene 85471 at iHOP; Species: Rattus norvegicus NCBI gene 85471 at NCBI; Species: Rattus norvegicus GATA3 at iHOP Homologs: NCBI gene 487134 at iHOP; Species: Canis lupus familiaris NCBI gene 487134 at NCBI; Species: Canis lupus familiaris GATA3 at iHOP Homologs: NCBI …
	GATA-2 u:V$GATA2_01
	GATA3 MA0037.1			Genes: NCBI gene 2625 at iHOP; Species: Homo sapiens NCBI gene 2625 at NCBI; Species: Homo sapiens GATA3 at iHOP	Homologs: NCBI gene 2625 at iHOP; Species: Homo sapiens NCBI gene 2625 at NCBI; Species: Homo sapiens GATA3 at iHOP Homologs: NCBI gene 85471 at iHOP; Species: Rattus norvegicus NCBI gene 85471 at NCBI; Species: Rattus norvegicus GATA3 at iHOP Homologs: NCBI gene 487134 at iHOP; Species: Canis lupus familiaris NCBI gene 487134 at NCBI; Species: Canis lupus familiaris GATA3 at iHOP Homologs: NCBI …
	GATA-6 u:V$GATA6_01
	HEB u:V$HEB_Q6
	HIF1AARNT MA0259.1
	HNF3 u:V$HNF3_Q6
	HNF4 u:V$HNF4_Q6_02
	HNF4 u:V$HNF4_Q6_03
	Ik2 u:V$IK2_01
	IPF1 u:V$IPF1_Q4
	IRF u:V$IRF_Q6_01
	IRF1 u:V$IRF1_Q6
	LEF1TCF1 u:V$LEF1TCF1_Q4
	LentiviralPolyA u:V$LPOLYA_B
	LRH1 u:V$LRH1_Q5
	MEIS1 u:V$MEIS1_01
	Myb MA0100.1			Genes: NCBI gene 17863 at iHOP; Species: Mus musculus NCBI gene 17863 at NCBI; Species: Mus musculus Myb at iHOP	Homologs: NCBI gene 317776 at iHOP; Species: Bos taurus NCBI gene 317776 at NCBI; Species: Bos taurus Myb at iHOP Homologs: NCBI gene 483995 at iHOP; Species: Canis lupus familiaris NCBI gene 483995 at NCBI; Species: Canis lupus familiaris Myb at iHOP Homologs: NCBI gene 17863 at iHOP; Species: Mus musculus NCBI gene 17863 at NCBI; Species: Mus musculus Myb at iHOP Homologs: NCBI gene 463016 at i…
	MYB u:V$MYB_Q3			Genes: NCBI gene 17863 at iHOP; Species: Mus musculus NCBI gene 17863 at NCBI; Species: Mus musculus Myb at iHOP	Homologs: NCBI gene 317776 at iHOP; Species: Bos taurus NCBI gene 317776 at NCBI; Species: Bos taurus Myb at iHOP Homologs: NCBI gene 483995 at iHOP; Species: Canis lupus familiaris NCBI gene 483995 at NCBI; Species: Canis lupus familiaris Myb at iHOP Homologs: NCBI gene 17863 at iHOP; Species: Mus musculus NCBI gene 17863 at NCBI; Species: Mus musculus Myb at iHOP Homologs: NCBI gene 463016 at i…
	MYB u:V$MYB_Q5_01
	Nr2e3 MA0164.1
	Oct1 u:V$OCT1_03
	Pax4 u:V$PAX4_03
	Pbx1 u:V$PBX1_01
	PXRPXRRXR u:V$PXRRXR_02
	RetroviralPolyA u:V$POLY_C
	RFX1EFC u:V$EFC_Q6
	RXRPXRRXR u:V$PXRRXR_01
	STATx u:V$STAT_01
	TAL1 u:V$TAL1_Q6
	TBX5 u:V$TBX5_01
	TBX5 u:V$TBX5_02
	TBX5 u:V$TBX5_Q5
	TCF11 u:V$TCF11_01
	TFAP2A MA0003.1			Genes: NCBI gene 7020 at iHOP; Species: Homo sapiens NCBI gene 7020 at NCBI; Species: Homo sapiens TFAP2A at iHOP	Homologs: NCBI gene 488213 at iHOP; Species: Canis lupus familiaris NCBI gene 488213 at NCBI; Species: Canis lupus familiaris TFAP2A at iHOP Homologs: NCBI gene 21418 at iHOP; Species: Mus musculus NCBI gene 21418 at NCBI; Species: Mus musculus TFAP2A at iHOP Homologs: NCBI gene 505849 at iHOP; Species: Bos taurus NCBI gene 505849 at NCBI; Species: Bos taurus TFAP2A at iHOP Homologs: NCBI gene 30…
	TGIF u:V$TGIF_01
	TTF1Nkx21 u:V$TITF1_Q3
	TTF1Nkx21 u:V$TTF1_Q6
	XPF1 u:V$XPF1_Q6
	ZF5 u:V$ZF5_01
	Zic2 u:V$ZIC2_01
21	no	Glires (innerness: 0.230769230769231, ←, p=369)		0.0822207	{+NFAT}(0){+NFATC2}(3){+STAT}(3){+PTF1be}(17){+HNF4CO}(85){+GATA}(0){+NFmuE1}(3){+SP1}(52){+E2F}(60){+TFIIA}
	Search in STRING	Search in Google	E2F E2F1 E2F-1 Gata1 GATA1 GATA-1 GATA2 GATA-2 HNF4COUP NFAT NF-AT NFATC2 NFmuE1 PTF1beta SP1 STAT1 STAT3 STAT4 STAT6 TFIIA
	E2F u:V$E2F_Q2
	E2F1 u:V$E2F1_Q6_01
	E2F-1 u:V$E2F1_Q3
	E2F-1 u:V$E2F1_Q4
	E2F-1 u:V$E2F1_Q6
	Gata1 MA0035.1			Genes: NCBI gene 14460 at iHOP; Species: Mus musculus NCBI gene 14460 at NCBI; Species: Mus musculus Gata1 at iHOP	Homologs: NCBI gene 25172 at iHOP; Species: Rattus norvegicus NCBI gene 25172 at NCBI; Species: Rattus norvegicus Gata1 at iHOP Homologs: NCBI gene 14460 at iHOP; Species: Mus musculus NCBI gene 14460 at NCBI; Species: Mus musculus Gata1 at iHOP
	GATA-1 u:V$GATA1_01
	GATA2 MA0036.1
	GATA2 u:V$GATA2_01			Genes: NCBI gene 14460 at iHOP; Species: Mus musculus NCBI gene 14460 at NCBI; Species: Mus musculus Gata1 at iHOP	Homologs: NCBI gene 25172 at iHOP; Species: Rattus norvegicus NCBI gene 25172 at NCBI; Species: Rattus norvegicus Gata1 at iHOP Homologs: NCBI gene 14460 at iHOP; Species: Mus musculus NCBI gene 14460 at NCBI; Species: Mus musculus Gata1 at iHOP
	HNF4COUP u:V$HNF4_Q6
	NFAT u:V$NFAT_Q6
	NF-AT u:V$NFAT_Q4_01
	NFATC2 MA0152.1
	NFmuE1 u:V$NFMUE1_Q6
	PTF1beta u:V$PTF1BETA_Q6
	SP1 MA0079.1			Genes: NCBI gene 6667 at iHOP; Species: Homo sapiens NCBI gene 6667 at NCBI; Species: Homo sapiens SP1 at iHOP	Homologs: NCBI gene 24790 at iHOP; Species: Rattus norvegicus NCBI gene 24790 at NCBI; Species: Rattus norvegicus SP1 at iHOP Homologs: NCBI gene 20683 at iHOP; Species: Mus musculus NCBI gene 20683 at NCBI; Species: Mus musculus SP1 at iHOP
	STAT1 u:V$STAT1_02
	STAT1 u:V$STAT1_03
	STAT3 u:V$STAT3_02
	STAT4 u:V$STAT4_01
	STAT6 u:V$STAT6_01
	STAT6 u:V$STAT6_02
	TFIIA u:V$TFIIA_Q6
22	no	Scrotifera (innerness: 0.230769230769231, ←, p=366)		0.0789122	{+ISGF3_STAT}(20){+HNF4CO}(3){+cMyb}(189){+Ik2}(1){+RBPJka}(16){+p53dec}(2){+Gata}(6){+FOXC1}(3){+RORalp}
	Search in STRING	Search in Google	cMyb FOXC1 GATA GATA1 HNF4COUP Ik2 ISGF3 p53decamer RBPJkappa RORalpha STAT
	cMyb u:V$MYB_Q6
	FOXC1 MA0032.1			Genes: NCBI gene 2296 at iHOP; Species: Homo sapiens NCBI gene 2296 at NCBI; Species: Homo sapiens FOXC1 at iHOP
	GATA u:V$GATA_Q6
	GATA1 u:V$GATA1_06
	HNF4COUP u:V$HNF4_Q6
	Ik2 u:V$IK2_01
	ISGF3 u:V$ISRE_01
	p53decamer u:V$P53_DECAMER_Q2
	RBPJkappa u:V$RBPJK_Q4
	RORalpha u:V$RORA_Q4
	STAT u:V$STAT_Q6
23	no	Pegasoferae (innerness: 0.153846153846154, ←, p=380)		0.0617215	{+SOX}(1){+AP1}(13){+NFAT}(176){+LBP1}(25){+AP4}(10){+Ikaros}(4){+CACbin}(1){+TAL1}
	Search in STRING	Search in Google	AP1 AP4 AP-4 CACbindingprotein Ikaros LBP1 LBP-1 NFAT Sox5 SOX5 TAL1
	AP1 u:V$AP1_C
	AP4 u:V$AP4_Q6_01
	AP-4 u:V$AP4_Q5
	AP-4 u:V$AP4_Q6
	CACbindingprotein u:V$CACBINDINGPROTEI
	Ikaros u:V$IK_Q5
	LBP1 u:V$LBP1_Q6
	NFAT u:V$NFAT_Q6
	Sox5 MA0087.1
	SOX5 u:V$SOX5_01
	TAL1 u:V$TAL1_Q6
24	no	Afrotheria (innerness: 0.0769230769230769, ←, p=380)		0.0607014	{+SOX}(1){+AP1}(13){+ISGF3_STAT}(23){+cMyb}(92){+HNF4}(37){+AP2gam}
	Search in STRING	Search in Google	AP1 AP2gamma AP-2gamma cMyb HNF4 ISGF3 Sox5 SOX5 STAT
	AP1 u:V$AP1_C
	AP2gamma u:V$AP2GAMMA_01
	cMyb u:V$MYB_Q6
	HNF4 u:V$HNF4_Q6_02
	HNF4 u:V$HNF4_Q6_03
	ISGF3 u:V$ISRE_01
	Sox5 MA0087.1
	SOX5 u:V$SOX5_01
	STAT u:V$STAT_Q6
25	no	Primates (innerness: 0.384615384615385, →, p=110)		0.0571975	{+GATA4}(0){+TCF4}(2){+ARID3A}(12){+Ikaros}(1){+Lyf1}(10){+Gata}(2){+p53dec}(13){+TAL1}(1){+CACbin}(2){+RBPJka}(1){+Ik2}(1){+Ikaros}(34){+LEF1}
	Search in STRING	Search in Google	ARID3A CACbindingprotein GATA GATA1 GATA4 Ik2 Ikaros LEF1 Lyf1 p53decamer RBPJkappa TAL1 TCF4
	ARID3A MA0151.1
	CACbindingprotein u:V$CACBINDINGPROTEI
	GATA u:V$GATA_Q6
	GATA1 u:V$GATA1_06
	GATA4 u:V$GATA4_Q3
	Ik2 u:V$IK2_01
	Ikaros u:V$IK_Q5
	LEF1 u:V$LEF1_Q2
	LEF1 u:V$LEF1_Q2_01
	Lyf1 u:V$LYF1_01
	p53decamer u:V$P53_DECAMER_Q2
	RBPJkappa u:V$RBPJK_Q4
	TAL1 u:V$TAL1_Q6
	TCF4 u:V$TCF4_Q5
26	no	Laurasiatheria (innerness: 0.307692307692308, ←, p=397)		0.0528463	{+Ncx}(0){+p53dec}(7){+EBF1}(10){+Oct1}(23){+IRF}(8){+SMAD}(89){+CACbin}(10){+ATF2}(0){+CREB}(0){+E4F1}(0){+HLF}(0){+VBP}(1){+CREBAT}(24){+LMAF}(5){+PTF1be}(31){+LEF1}(64){+Lyf1}(1){+Helios}
	Search in STRING	Search in Google	ATF2 CACbindingprotein CREB CREBATF E4F1 EBF1 HeliosA HLF IRF IRF1 IRF-1 LEF1 LMAF Lyf1 Ncx Oct1 p53decamer p53 decamer PTF1beta SMAD VBP
	ATF2 u:V$CREBP1_Q2
	CACbindingprotein u:V$CACBINDINGPROTEI
	CREB u:V$CREB_01
	CREB u:V$CREB_Q2
	CREB u:V$CREB_Q4
	CREBATF u:V$CREBATF_Q6
	E4F1 u:V$E4F1_Q6
	EBF1 MA0154.1
	HeliosA u:V$HELIOSA_01
	HLF u:V$HLF_01
	IRF u:V$IRF_Q6
	IRF u:V$IRF_Q6_01
	IRF1 MA0050.1			Genes: NCBI gene 3659 at iHOP; Species: Homo sapiens NCBI gene 3659 at NCBI; Species: Homo sapiens IRF1 at iHOP	Homologs: NCBI gene 481500 at iHOP; Species: Canis lupus familiaris NCBI gene 481500 at NCBI; Species: Canis lupus familiaris IRF1 at iHOP
	IRF-1 u:V$IRF1_Q6
	LEF1 u:V$LEF1_Q2
	LEF1 u:V$LEF1_Q2_01
	LMAF u:V$LMAF_Q2
	Lyf1 u:V$LYF1_01
	Ncx u:V$NCX_01
	Oct1 u:V$OCT1_03
	p53decamer u:V$P53_DECAMER_Q2
	PTF1beta u:V$PTF1BETA_Q6
	SMAD u:V$SMAD_Q6
	VBP u:V$VBP_01
27	yes	Murinae (innerness: 0.0769230769230769, ←, p=377)		0.0301238	{+CEBP}(12){+FOXO1}(1){+FOXO4}(0){+Gfi}(35){+Pax4}(2){+Cebpa}(2){+FOXO1}(9){+BCL6}(2){+TATA}(7){+CCAATb}(7){+Pax2}(39){+Gata}(1){+CACbin}(3){+ZNF354}(20){+TBX5}(4){+cEts1p}(4){+FOXD1}(1){+Pbx1}(2){+CEBP}(2){+cMaf}(12){+TFIIA}(1){+Ikaros}(22){+TTF1Nk}(2){+OTX}(5){+cEts16}(3){+CKROX}(0){+MAZ}(0){+Sp}(1){+CACbin}(9){+HOXA3}(4){+En1}(10){+MZF114}(1){+MZF}(2){+GENINI}(1){+AP3}(1){+cMyb}(1){+YY1}(6){+T…
	Search in STRING	Search in Google	AP3 AP-3 BCL6 C/EBP CACbindingprotein CCAATbox CEBP Cebpa CEBPbeta c-Ets-1(p54) cEts168 cEts1p54 CKROX cMaf cMyb En1 FOXD1 FOXO1 FOXO4 Gata1 GATA1 GATA2 GATA-2 GEN_INI GENINI Gfi HeliosA HOXA3 Ikaros Kid3 Lyf1 MAZ MZF1 MZF114 NFAT NF-AT NFATC2 OTX Pax2 Pax4 Pbx1 Sp1 SP1 STAT STAT1 STAT3 STAT4 STAT6 TATA TBX5 TFIIA TTF-1 (Nkx2-1) TTF1Nkx21 YY1 ZNF354C
	AP3 u:V$AP3_Q6
	BCL6 u:V$BCL6_01
	BCL6 u:V$BCL6_Q3
	C/EBP u:V$CEBP_Q3
	CACbindingprotein u:V$CACBINDINGPROTEI
	CCAATbox u:V$CAAT_01
	CEBP u:V$CEBP_01
	CEBP u:V$CEBP_Q2_01
	Cebpa MA0102.1
	CEBPbeta u:V$CEBPB_01
	c-Ets-1(p54) u:V$CETS1P54_01
	c-Ets-1(p54) u:V$CETS1P54_02
	cEts168 u:V$CETS168_Q6
	cEts1p54 u:V$CETS1P54_03
	CKROX u:V$CKROX_Q2
	cMaf u:V$CMAF_01
	cMyb u:V$MYB_Q6
	En1 MA0027.1
	FOXD1 MA0031.1
	FOXO1 u:V$FOXO1_01
	FOXO4 u:V$FOXO4_01
	Gata1 MA0035.1			Genes: NCBI gene 14460 at iHOP; Species: Mus musculus NCBI gene 14460 at NCBI; Species: Mus musculus Gata1 at iHOP	Homologs: NCBI gene 25172 at iHOP; Species: Rattus norvegicus NCBI gene 25172 at NCBI; Species: Rattus norvegicus Gata1 at iHOP Homologs: NCBI gene 14460 at iHOP; Species: Mus musculus NCBI gene 14460 at NCBI; Species: Mus musculus Gata1 at iHOP
	GATA1 u:V$GATA1_01			Genes: NCBI gene 14460 at iHOP; Species: Mus musculus NCBI gene 14460 at NCBI; Species: Mus musculus Gata1 at iHOP	Homologs: NCBI gene 25172 at iHOP; Species: Rattus norvegicus NCBI gene 25172 at NCBI; Species: Rattus norvegicus Gata1 at iHOP Homologs: NCBI gene 14460 at iHOP; Species: Mus musculus NCBI gene 14460 at NCBI; Species: Mus musculus Gata1 at iHOP
	GATA2 MA0036.1
	GATA-2 u:V$GATA2_01
	GEN_INI u:V$GEN_INI2_B
	GEN_INI u:V$GEN_INI3_B
	GENINI u:V$GEN_INI_B
	Gfi MA0038.1			Genes: NCBI gene 24388 at iHOP; Species: Rattus norvegicus NCBI gene 24388 at NCBI; Species: Rattus norvegicus Gfi at iHOP	Homologs: NCBI gene 24388 at iHOP; Species: Rattus norvegicus NCBI gene 24388 at NCBI; Species: Rattus norvegicus Gfi at iHOP Homologs: NCBI gene 14581 at iHOP; Species: Mus musculus NCBI gene 14581 at NCBI; Species: Mus musculus Gfi at iHOP
	HeliosA u:V$HELIOSA_01
	HOXA3 u:V$HOXA3_01
	Ikaros u:V$IK_Q5
	Kid3 u:V$KID3_01
	Lyf1 u:V$LYF1_01
	MAZ u:V$MAZ_Q6
	MZF1 u:V$MZF1_01
	MZF114 MA0056.1
	NFAT u:V$NFAT_Q4_01
	NF-AT u:V$NFAT_Q6
	NFATC2 MA0152.1
	OTX u:V$OTX_Q1
	Pax2 u:V$PAX2_02
	Pax4 u:V$PAX4_02
	Pbx1 u:V$PBX1_03
	Sp1 u:V$SP1_01			Genes: NCBI gene 6667 at iHOP; Species: Homo sapiens NCBI gene 6667 at NCBI; Species: Homo sapiens SP1 at iHOP	Homologs: NCBI gene 24790 at iHOP; Species: Rattus norvegicus NCBI gene 24790 at NCBI; Species: Rattus norvegicus SP1 at iHOP Homologs: NCBI gene 20683 at iHOP; Species: Mus musculus NCBI gene 20683 at NCBI; Species: Mus musculus SP1 at iHOP
	SP1 MA0079.1			Genes: NCBI gene 6667 at iHOP; Species: Homo sapiens NCBI gene 6667 at NCBI; Species: Homo sapiens SP1 at iHOP	Homologs: NCBI gene 24790 at iHOP; Species: Rattus norvegicus NCBI gene 24790 at NCBI; Species: Rattus norvegicus SP1 at iHOP Homologs: NCBI gene 20683 at iHOP; Species: Mus musculus NCBI gene 20683 at NCBI; Species: Mus musculus SP1 at iHOP
	STAT u:V$STAT_Q6
	STAT1 u:V$STAT1_03
	STAT3 u:V$STAT3_02
	STAT4 u:V$STAT4_01
	STAT6 u:V$STAT6_01
	STAT6 u:V$STAT6_02
	TATA u:V$TATA_C
	TBX5 u:V$TBX5_02
	TFIIA u:V$TFIIA_Q6
	TTF-1 (Nkx2-1) u:V$TTF1_Q6
	TTF1Nkx21 u:V$TITF1_Q3
	YY1 u:V$YY1_01
	ZNF354C MA0130.1			Genes: NCBI gene 30832 at iHOP; Species: Homo sapiens NCBI gene 30832 at NCBI; Species: Homo sapiens ZNF354C at iHOP	Homologs: NCBI gene 78972 at iHOP; Species: Rattus norvegicus NCBI gene 78972 at NCBI; Species: Rattus norvegicus ZNF354C at iHOP Homologs: NCBI gene 30944 at iHOP; Species: Mus musculus NCBI gene 30944 at NCBI; Species: Mus musculus ZNF354C at iHOP
28	no	Simiiformes (innerness: 0.307692307692308, ←, p=415)		0.0221004	{+TATA}(1){+TCF4}(17){+Ncx}(0){+p53dec}(6){+CBFcor}(1){+EBF1}(2){+TTF1Nk}(1){+Crx}(2){+Helios}(1){+Gfi}(1){+Pitx2}(17){+ISGF3_STAT}(0){+cap}(2){+CIZ}(2){+ICSBP}(5){+IRF}(8){+SMAD}(3){+HNF4CO}(0){+MYB}(3){+cMyb}(2){+AP1}(1){+ATF}(0){+CREB}(0){+CREBAT}(0){+E4F1}(4){+Pax3}(9){+SOX}(1){+FEV}(0){+SOX9}(1){+SRY}(8){+AREB6}(2){+LEF1TC}(0){+Pax2}(1){+VDR}(1){+LEF1}(0){+TCF4}(1){+TFIIA}(10){+ARID3A}(2){+C…
	Search in STRING	Search in Google	AP1 AP-1 AP3 AP4 AP-4 AREB6 ARID3A ATF cap CBFcorebindingfactor CDP CR3+HD CDPCR3HD CIZ cMyb CREB CREBATF Crx DBP deltaEF1 E12 E2A E47 E4F1 EBF1 FEV Gata1 GATA1 GATA-1 GATA2 GATA-2 GATA3 GATA6 Gfi HEB HeliosA Hmx3Nkx51 HNF3 HNF3alpha HNF4 HNF4COUP ICSBP IPF1 IRF IRF1 IRF-1 ISGF3 LBP1 LBP-1 LEF1 LEF1TCF1 Lmo2complex Myb MYB Myc MyoD myogenin Ncx NHLH1 Oct1 Oct-1 p53decamer Pax2 Pax3 Pbx1 Pitx2 PXR…
	AP1 u:V$AP1_Q2_01
	AP-1 u:V$AP1_Q4_01
	AP-1 u:V$AP1_Q6_01
	AP3 u:V$AP3_Q6
	AP4 u:V$AP4_Q6_01
	AP-4 u:V$AP4_Q5
	AP-4 u:V$AP4_Q6
	AREB6 u:V$AREB6_01
	AREB6 u:V$AREB6_02
	AREB6 u:V$AREB6_03
	AREB6 u:V$AREB6_04
	ARID3A MA0151.1
	ATF u:V$ATF_01
	cap u:V$CAP_01
	CBFcorebindingfactor u:V$CBF_02
	CDPCR3HD u:V$CDPCR3HD_01
	CIZ u:V$CIZ_01
	cMyb u:V$MYB_Q6
	CREB u:V$CREB_Q2
	CREB u:V$CREB_Q3
	CREB u:V$CREB_Q4
	CREBATF u:V$CREBATF_Q6
	Crx u:V$CRX_Q4
	DBP u:V$DBP_Q6
	deltaEF1 u:V$DELTAEF1_01			Genes: NCBI gene 396029 at iHOP; Species: Gallus gallus NCBI gene 396029 at NCBI; Species: Gallus gallus ZEB1 at iHOP	Homologs: NCBI gene 6935 at iHOP; Species: Homo sapiens NCBI gene 6935 at NCBI; Species: Homo sapiens ZEB1 at iHOP
	E12 u:V$E12_Q6
	E2A u:V$E2A_Q6
	E47 u:V$E47_01
	E4F1 u:V$E4F1_Q6
	EBF1 MA0154.1
	FEV MA0156.1
	Gata1 MA0035.1			Genes: NCBI gene 14460 at iHOP; Species: Mus musculus NCBI gene 14460 at NCBI; Species: Mus musculus Gata1 at iHOP	Homologs: NCBI gene 738894 at iHOP; Species: Pan troglodytes NCBI gene 738894 at NCBI; Species: Pan troglodytes Gata1 at iHOP Homologs: NCBI gene 2623 at iHOP; Species: Homo sapiens NCBI gene 2623 at NCBI; Species: Homo sapiens Gata1 at iHOP
	GATA1 u:V$GATA1_01			Genes: NCBI gene 14460 at iHOP; Species: Mus musculus NCBI gene 14460 at NCBI; Species: Mus musculus Gata1 at iHOP	Homologs: NCBI gene 738894 at iHOP; Species: Pan troglodytes NCBI gene 738894 at NCBI; Species: Pan troglodytes Gata1 at iHOP Homologs: NCBI gene 2623 at iHOP; Species: Homo sapiens NCBI gene 2623 at NCBI; Species: Homo sapiens Gata1 at iHOP
	GATA1 u:V$GATA1_03
	GATA2 MA0036.1
	GATA-2 u:V$GATA2_01
	GATA3 MA0037.1			Genes: NCBI gene 2625 at iHOP; Species: Homo sapiens NCBI gene 2625 at NCBI; Species: Homo sapiens GATA3 at iHOP	Homologs: NCBI gene 2625 at iHOP; Species: Homo sapiens NCBI gene 2625 at NCBI; Species: Homo sapiens GATA3 at iHOP Homologs: NCBI gene 450296 at iHOP; Species: Pan troglodytes NCBI gene 450296 at NCBI; Species: Pan troglodytes GATA3 at iHOP
	GATA6 u:V$GATA6_01
	Gfi MA0038.1			Genes: NCBI gene 24388 at iHOP; Species: Rattus norvegicus NCBI gene 24388 at NCBI; Species: Rattus norvegicus Gfi at iHOP	Homologs: NCBI gene 2672 at iHOP; Species: Homo sapiens NCBI gene 2672 at NCBI; Species: Homo sapiens Gfi at iHOP
	HEB u:V$HEB_Q6
	HeliosA u:V$HELIOSA_01
	Hmx3Nkx51 u:V$HMX1_01
	HNF3 u:V$HNF3_Q6
	HNF3alpha u:V$HNF3ALPHA_Q6
	HNF4 u:V$HNF4_Q6_02
	HNF4 u:V$HNF4_Q6_03
	HNF4COUP u:V$HNF4_Q6
	ICSBP u:V$ICSBP_Q6
	IPF1 u:V$IPF1_Q4
	IRF u:V$IRF_Q6
	IRF u:V$IRF_Q6_01
	IRF1 u:V$IRF1_Q6
	ISGF3 u:V$ISRE_01
	LBP1 u:V$LBP1_Q6
	LEF1 u:V$LEF1_Q2
	LEF1 u:V$LEF1_Q2_01
	LEF1TCF1 u:V$LEF1TCF1_Q4
	Lmo2complex u:V$LMO2COM_01
	Myb MA0100.1			Genes: NCBI gene 17863 at iHOP; Species: Mus musculus NCBI gene 17863 at NCBI; Species: Mus musculus Myb at iHOP	Homologs: NCBI gene 463016 at iHOP; Species: Pan troglodytes NCBI gene 463016 at NCBI; Species: Pan troglodytes Myb at iHOP Homologs: NCBI gene 4602 at iHOP; Species: Homo sapiens NCBI gene 4602 at NCBI; Species: Homo sapiens Myb at iHOP
	MYB u:V$MYB_Q3			Genes: NCBI gene 17863 at iHOP; Species: Mus musculus NCBI gene 17863 at NCBI; Species: Mus musculus Myb at iHOP	Homologs: NCBI gene 463016 at iHOP; Species: Pan troglodytes NCBI gene 463016 at NCBI; Species: Pan troglodytes Myb at iHOP Homologs: NCBI gene 4602 at iHOP; Species: Homo sapiens NCBI gene 4602 at NCBI; Species: Homo sapiens Myb at iHOP
	MYB u:V$MYB_Q5_01
	Myc u:V$MYC_Q2
	MyoD u:V$MYOD_01
	MyoD u:V$MYOD_Q6
	myogenin u:V$MYOGENIN_Q6
	Ncx u:V$NCX_01
	NHLH1 MA0048.1			Genes: NCBI gene 4807 at iHOP; Species: Homo sapiens NCBI gene 4807 at NCBI; Species: Homo sapiens NHLH1 at iHOP	Homologs: NCBI gene 746768 at iHOP; Species: Pan troglodytes NCBI gene 746768 at NCBI; Species: Pan troglodytes NHLH1 at iHOP Homologs: NCBI gene 4807 at iHOP; Species: Homo sapiens NCBI gene 4807 at NCBI; Species: Homo sapiens NHLH1 at iHOP
	Oct1 u:V$OCT1_Q5_01
	Oct-1 u:V$OCT1_06
	p53decamer u:V$P53_DECAMER_Q2
	Pax2 u:V$PAX2_02
	Pax3 u:V$PAX3_01
	Pbx1 u:V$PBX1_03
	Pitx2 u:V$PITX2_Q2
	PXRPXRRXR u:V$PXRRXR_02
	RetroviralPolyA u:V$POLY_C
	RXRPXRRXR u:V$PXRRXR_01
	SMAD u:V$SMAD_Q6
	Sox17 MA0078.1			Genes: NCBI gene 20671 at iHOP; Species: Mus musculus NCBI gene 20671 at NCBI; Species: Mus musculus Sox17 at iHOP	Homologs: NCBI gene 740572 at iHOP; Species: Pan troglodytes NCBI gene 740572 at NCBI; Species: Pan troglodytes Sox17 at iHOP Homologs: NCBI gene 64321 at iHOP; Species: Homo sapiens NCBI gene 64321 at NCBI; Species: Homo sapiens Sox17 at iHOP
	SOX17 u:V$SOX17_01
	Sox5 MA0087.1
	SOX5 u:V$SOX5_01			Genes: NCBI gene 20671 at iHOP; Species: Mus musculus NCBI gene 20671 at NCBI; Species: Mus musculus Sox17 at iHOP	Homologs: NCBI gene 740572 at iHOP; Species: Pan troglodytes NCBI gene 740572 at NCBI; Species: Pan troglodytes Sox17 at iHOP Homologs: NCBI gene 64321 at iHOP; Species: Homo sapiens NCBI gene 64321 at NCBI; Species: Homo sapiens Sox17 at iHOP
	SOX9 MA0077.1			Genes: NCBI gene 6662 at iHOP; Species: Homo sapiens NCBI gene 6662 at NCBI; Species: Homo sapiens SOX9 at iHOP	Homologs: NCBI gene 450101 at iHOP; Species: Pan troglodytes NCBI gene 450101 at NCBI; Species: Pan troglodytes SOX9 at iHOP Homologs: NCBI gene 6662 at iHOP; Species: Homo sapiens NCBI gene 6662 at NCBI; Species: Homo sapiens SOX9 at iHOP
	SRY MA0084.1			Genes: NCBI gene 6736 at iHOP; Species: Homo sapiens NCBI gene 6736 at NCBI; Species: Homo sapiens SRY at iHOP	Homologs: NCBI gene 449510 at iHOP; Species: Pan troglodytes NCBI gene 449510 at NCBI; Species: Pan troglodytes SRY at iHOP Homologs: NCBI gene 6736 at iHOP; Species: Homo sapiens NCBI gene 6736 at NCBI; Species: Homo sapiens SRY at iHOP
	STAT u:V$STAT_Q6
	TAL1 u:V$TAL1_Q6
	TATA u:V$TATA_C
	TBX5 u:V$TBX5_01
	TBX5 u:V$TBX5_02
	TBX5 u:V$TBX5_Q5
	TCF4 u:V$TCF4_Q5
	TFIIA u:V$TFIIA_Q6
	TTF1Nkx21 u:V$TITF1_Q3
	TTF1Nkx21 u:V$TTF1_Q6
	USF u:V$USF_C			Genes: NCBI gene 7391 at iHOP; Species: Homo sapiens NCBI gene 7391 at NCBI; Species: Homo sapiens USF1 at iHOP	Homologs: NCBI gene 7391 at iHOP; Species: Homo sapiens NCBI gene 7391 at NCBI; Species: Homo sapiens USF1 at iHOP
	USF1 MA0093.1			Genes: NCBI gene 7391 at iHOP; Species: Homo sapiens NCBI gene 7391 at NCBI; Species: Homo sapiens USF1 at iHOP	Homologs: NCBI gene 7391 at iHOP; Species: Homo sapiens NCBI gene 7391 at NCBI; Species: Homo sapiens USF1 at iHOP
	VDR u:V$VDR_Q6
	WT1 u:V$WT1_Q6
	YY1 MA0095.1			Genes: NCBI gene 7528 at iHOP; Species: Homo sapiens NCBI gene 7528 at NCBI; Species: Homo sapiens YY1 at iHOP	Homologs: NCBI gene 7528 at iHOP; Species: Homo sapiens NCBI gene 7528 at NCBI; Species: Homo sapiens YY1 at iHOP Homologs: NCBI gene 453159 at iHOP; Species: Pan troglodytes NCBI gene 453159 at NCBI; Species: Pan troglodytes YY1 at iHOP
	ZEB1 MA0103.1			Genes: NCBI gene 396029 at iHOP; Species: Gallus gallus NCBI gene 396029 at NCBI; Species: Gallus gallus ZEB1 at iHOP	Homologs: NCBI gene 6935 at iHOP; Species: Homo sapiens NCBI gene 6935 at NCBI; Species: Homo sapiens ZEB1 at iHOP
29	no	Catarrhini (innerness: 0.230769230769231, →, p=129)		0.0131411	{+FOXC1}(58){+AP2_AP2alp_TFAP2A}(33){+PTF1be}(3){+MEIS1}(2){+LMAF}(4){+FOXI1}(0){+HFH3FO}(20){+CREBAT}(1){+ATF2}(0){+CREB}(0){+E4F1}(0){+HLF}(0){+VBP}(14){+cEts1p}(3){+ELK1}(3){+MIZF}(1){+LRH1}(18){+Cdx}(4){+XPF1}(4){+CDPCR1}(2){+GATA}(67){+NFAT}(8){+STATx}(5){+AP1}(0){+POU1F1}(1){+HSF2}(0){+Oct1}
	Search in STRING	Search in Google	AP1 AP2 AP-2 AP-2alpha ATF2 CDPCR1 Cdx c-Ets-1(p54) cEts1p54 CREB CREBATF E4F1 ELK1 FOXC1 FOXI1 Gata1 GATA1 GATA-2 GATA3 GATA-6 HFH3FOXI1 HLF HSF2 LMAF LRH1 MEIS1 MIZF NFAT NF-AT Oct1 POU1F1 PTF1beta STATx TFAP2A VBP XPF1
	AP1 u:V$AP1_C
	AP2 u:V$AP2_Q6_01			Genes: NCBI gene 7020 at iHOP; Species: Homo sapiens NCBI gene 7020 at NCBI; Species: Homo sapiens TFAP2A at iHOP	Homologs: NCBI gene 462426 at iHOP; Species: Pan troglodytes NCBI gene 462426 at NCBI; Species: Pan troglodytes TFAP2A at iHOP Homologs: NCBI gene 7020 at iHOP; Species: Homo sapiens NCBI gene 7020 at NCBI; Species: Homo sapiens TFAP2A at iHOP
	AP-2 u:V$AP2_Q6
	AP-2alpha u:V$AP2ALPHA_01
	ATF2 u:V$CREBP1_Q2
	CDPCR1 u:V$CDPCR1_01
	Cdx u:V$CDX_Q5
	c-Ets-1(p54) u:V$CETS1P54_01
	c-Ets-1(p54) u:V$CETS1P54_02
	cEts1p54 u:V$CETS1P54_03
	CREB u:V$CREB_01
	CREB u:V$CREB_Q2
	CREB u:V$CREB_Q4
	CREBATF u:V$CREBATF_Q6
	E4F1 u:V$E4F1_Q6
	ELK1 MA0028.1			Genes: NCBI gene 2002 at iHOP; Species: Homo sapiens NCBI gene 2002 at NCBI; Species: Homo sapiens ELK1 at iHOP	Homologs: NCBI gene 2002 at iHOP; Species: Homo sapiens NCBI gene 2002 at NCBI; Species: Homo sapiens ELK1 at iHOP
	FOXC1 MA0032.1			Genes: NCBI gene 2296 at iHOP; Species: Homo sapiens NCBI gene 2296 at NCBI; Species: Homo sapiens FOXC1 at iHOP	Homologs: NCBI gene 750577 at iHOP; Species: Pan troglodytes NCBI gene 750577 at NCBI; Species: Pan troglodytes FOXC1 at iHOP Homologs: NCBI gene 2296 at iHOP; Species: Homo sapiens NCBI gene 2296 at NCBI; Species: Homo sapiens FOXC1 at iHOP
	FOXI1 MA0042.1			Genes: NCBI gene 2299 at iHOP; Species: Homo sapiens NCBI gene 2299 at NCBI; Species: Homo sapiens FOXI1 at iHOP	Homologs: NCBI gene 471732 at iHOP; Species: Pan troglodytes NCBI gene 471732 at NCBI; Species: Pan troglodytes FOXI1 at iHOP Homologs: NCBI gene 2299 at iHOP; Species: Homo sapiens NCBI gene 2299 at NCBI; Species: Homo sapiens FOXI1 at iHOP
	Gata1 MA0035.1			Genes: NCBI gene 14460 at iHOP; Species: Mus musculus NCBI gene 14460 at NCBI; Species: Mus musculus Gata1 at iHOP	Homologs: NCBI gene 738894 at iHOP; Species: Pan troglodytes NCBI gene 738894 at NCBI; Species: Pan troglodytes Gata1 at iHOP Homologs: NCBI gene 2623 at iHOP; Species: Homo sapiens NCBI gene 2623 at NCBI; Species: Homo sapiens Gata1 at iHOP
	GATA1 u:V$GATA1_01			Genes: NCBI gene 14460 at iHOP; Species: Mus musculus NCBI gene 14460 at NCBI; Species: Mus musculus Gata1 at iHOP Genes: NCBI gene 2625 at iHOP; Species: Homo sapiens NCBI gene 2625 at NCBI; Species: Homo sapiens GATA3 at iHOP	Homologs: NCBI gene 738894 at iHOP; Species: Pan troglodytes NCBI gene 738894 at NCBI; Species: Pan troglodytes Gata1 at iHOP Homologs: NCBI gene 2623 at iHOP; Species: Homo sapiens NCBI gene 2623 at NCBI; Species: Homo sapiens Gata1 at iHOP Homologs: NCBI gene 2625 at iHOP; Species: Homo sapiens NCBI gene 2625 at NCBI; Species: Homo sapiens GATA3 at iHOP Homologs: NCBI gene 450296 at iHOP; Speci…
	GATA-2 u:V$GATA2_01
	GATA3 MA0037.1			Genes: NCBI gene 2625 at iHOP; Species: Homo sapiens NCBI gene 2625 at NCBI; Species: Homo sapiens GATA3 at iHOP	Homologs: NCBI gene 2625 at iHOP; Species: Homo sapiens NCBI gene 2625 at NCBI; Species: Homo sapiens GATA3 at iHOP Homologs: NCBI gene 450296 at iHOP; Species: Pan troglodytes NCBI gene 450296 at NCBI; Species: Pan troglodytes GATA3 at iHOP
	GATA-6 u:V$GATA6_01
	HFH3FOXI1 u:V$HFH3_01
	HLF u:V$HLF_01
	HSF2 u:V$HSF2_01
	LMAF u:V$LMAF_Q2
	LRH1 u:V$LRH1_Q5
	MEIS1 u:V$MEIS1_01
	MIZF u:V$MIZF_01
	NFAT u:V$NFAT_Q6
	NF-AT u:V$NFAT_Q4_01
	Oct1 u:V$OCT1_02
	POU1F1 u:V$POU1F1_Q6
	PTF1beta u:V$PTF1BETA_Q6
	STATx u:V$STAT_01
	TFAP2A MA0003.1			Genes: NCBI gene 7020 at iHOP; Species: Homo sapiens NCBI gene 7020 at NCBI; Species: Homo sapiens TFAP2A at iHOP	Homologs: NCBI gene 462426 at iHOP; Species: Pan troglodytes NCBI gene 462426 at NCBI; Species: Pan troglodytes TFAP2A at iHOP Homologs: NCBI gene 7020 at iHOP; Species: Homo sapiens NCBI gene 7020 at NCBI; Species: Homo sapiens TFAP2A at iHOP
	VBP u:V$VBP_01
	XPF1 u:V$XPF1_Q6
